# Supplementary material for: Toward a fully wireless endovascular neural interface: Evaluating power transfer efficacy
Source: PLoS One. 2026 Jun 15;21(6):e0351138. doi: 10.1371/journal.pone.0351138 (PMC13268161; doi:10.1371/journal.pone.0351138)
Supplement: S1 File — (ZIP) [file pone.0351138.s004.zip]

Archive with 49 entries (48 files):
- S1 files/
- S1 files/Planar Rx 10 turns in air.txt
- __MACOSX/S1 files/._Planar Rx 10 turns in air.txt
- S1 files/Figure-8 Tx Air core in air.txt
- __MACOSX/S1 files/._Figure-8 Tx Air core in air.txt
- S1 files/Flux-pipe Tx Ferrite core in air.txt
- __MACOSX/S1 files/._Flux-pipe Tx Ferrite core in air.txt
- S1 files/Helical Rx 30 turns in tissue.txt
- __MACOSX/S1 files/._Helical Rx 30 turns in tissue.txt
- S1 files/Figure-8 Tx Air core in tissue.txt
- __MACOSX/S1 files/._Figure-8 Tx Air core in tissue.txt
- S1 files/Planar Rx 5 turns in air.txt
- __MACOSX/S1 files/._Planar Rx 5 turns in air.txt
- S1 files/Planar Tx Air core in tissue.txt
- __MACOSX/S1 files/._Planar Tx Air core in tissue.txt
- S1 files/Flux-pipe Tx Air core in tissue.txt
- __MACOSX/S1 files/._Flux-pipe Tx Air core in tissue.txt
- S1 files/Helical Rx 20 turns in tissue.txt
- __MACOSX/S1 files/._Helical Rx 20 turns in tissue.txt
- S1 files/Planar Tx Ferrite core in air.txt
- __MACOSX/S1 files/._Planar Tx Ferrite core in air.txt
- S1 files/Planar Tx Ferrite core in tissue.txt
- __MACOSX/S1 files/._Planar Tx Ferrite core in tissue.txt
- S1 files/Planar Tx Air core in air.txt
- __MACOSX/S1 files/._Planar Tx Air core in air.txt
- S1 files/Figure-8 Tx Ferrite core in air.txt.txt
- __MACOSX/S1 files/._Figure-8 Tx Ferrite core in air.txt.txt
- S1 files/Flux-pipe Tx Ferrite core in tissue.txt
- __MACOSX/S1 files/._Flux-pipe Tx Ferrite core in tissue.txt
- S1 files/Helical Rx 10 turns in tissue.txt
- __MACOSX/S1 files/._Helical Rx 10 turns in tissue.txt
- S1 files/Planar Rx 2 turns in tissue.txt
- __MACOSX/S1 files/._Planar Rx 2 turns in tissue.txt
- S1 files/Helical Rx 30 turns in air.txt
- __MACOSX/S1 files/._Helical Rx 30 turns in air.txt
- S1 files/Planar Rx 5 turns in tissue.txt
- __MACOSX/S1 files/._Planar Rx 5 turns in tissue.txt
- S1 files/Flux-pipe Tx Air core in air.txt
- __MACOSX/S1 files/._Flux-pipe Tx Air core in air.txt
- S1 files/Helical Rx 20 turns in air.txt
- __MACOSX/S1 files/._Helical Rx 20 turns in air.txt
- S1 files/Planar Rx 2 turns in air.txt
- __MACOSX/S1 files/._Planar Rx 2 turns in air.txt
- S1 files/Figure-8 Tx Ferrite core in tissue.txt
- __MACOSX/S1 files/._Figure-8 Tx Ferrite core in tissue.txt
- S1 files/Helical Rx 10 turns in air.txt
- __MACOSX/S1 files/._Helical Rx 10 turns in air.txt
- S1 files/Planar Rx 10 turns in tissue.txt
- __MACOSX/S1 files/._Planar Rx 10 turns in tissue.txt
