# Supplementary material for: Toward a fully wireless endovascular neural interface: Evaluating power transfer efficacy
Source: PLoS One. 2026 Jun 15;21(6):e0351138. doi: 10.1371/journal.pone.0351138 (PMC13268161; doi:10.1371/journal.pone.0351138)
Supplement: S1 File — (ZIP) [file pone.0351138.s004.zip › S1 files/Planar Rx 10 turns in air.txt]

# HZ S RI R 50
50000 -0.9908424734872961 0.003097806782332302
99751 -0.990082046775446 0.005139864812884398
149502 -0.989900152427644 0.007022106572802565
199253 -0.9894574528846989 0.009059322674239924
249004 -0.9891517554381305 0.010835220882139285
298755 -0.9886814196613541 0.01266302195782888
348506 -0.9888077727536098 0.014264476960498068
398257 -0.9885097825581307 0.016199458343044065
448008 -0.9882217347279039 0.01784724570105329
497759 -0.987968335400785 0.019512822452555745
547510 -0.9876805055086868 0.021341667766898866
597261 -0.9875539370086297 0.0230433499690739
647012 -0.9873392417522614 0.024779360539506173
696763 -0.9871952905223828 0.026507130683874995
746514 -0.9869677677125042 0.02821870597941517
796265 -0.9867239417085604 0.029871332264204322
846016 -0.986497609727949 0.03163402963944565
895767 -0.9864426728796378 0.03316194439184751
945518 -0.9864649966638758 0.034979802109426174
995269 -0.9860164812578004 0.036481408308299504
1045020 -0.9859723494934157 0.03823380891428014
1094771 -0.9857669560810769 0.04001107338125027
1144522 -0.9854590337140979 0.04151044570188801
1194273 -0.985261180492668 0.04339219939528448
1244024 -0.9850518930932406 0.04506275788370946
1293775 -0.984954539069067 0.04667077983621375
1343526 -0.98485077126692 0.04841797024312161
1393277 -0.9845575590781641 0.05012455834236884
1443028 -0.9844429512867153 0.051884881088713454
1492779 -0.9842672082533563 0.0534099728342805
1542530 -0.9840560131039703 0.05497952184669824
1592281 -0.9839627139681557 0.05661337434111858
1642032 -0.9836739903461718 0.05838856282071444
1691783 -0.9834755663712089 0.05990741255499844
1741534 -0.9833568943893086 0.06157274801195304
1791285 -0.9831791850198441 0.06333012065125151
1841036 -0.9829870240694177 0.06506355915570197
1890787 -0.9828418701802645 0.0666139458352734
1940538 -0.9826389657489618 0.06825430790775722
1990289 -0.9825016698757036 0.06982756694267159
2040040 -0.9821454150838043 0.07157282027343137
2089791 -0.9820803178613356 0.07336541759717868
2139542 -0.9819059552552722 0.074838655010202
2189293 -0.9816942506042393 0.07640524455235514
2239044 -0.9813622803516078 0.07816798066575893
2288795 -0.981243987394699 0.07978767728546617
2338546 -0.9812193922338497 0.08143754838172625
2388297 -0.9807789676485109 0.08326168425174195
2438048 -0.9807703028673876 0.08493578760035246
2487799 -0.9805009577133434 0.08641081593134022
2537550 -0.9803940012560484 0.08804662796179728
2587301 -0.9800788664163079 0.08969305870423246
2637052 -0.9799148571658085 0.09144859667643533
2686803 -0.9796104821608422 0.09309447574978169
2736554 -0.9794630135692171 0.0945779804402857
2786305 -0.9793025776489659 0.0960983911433011
2836056 -0.9790809838532701 0.09771403366348223
2885807 -0.9787238993581585 0.09952914790149951
2935558 -0.9785807401112947 0.10115390397323078
2985309 -0.9783610616562658 0.10278946169435013
3035060 -0.9781649852829113 0.10453689976509957
3084811 -0.97793528312316 0.10607460450226237
3134562 -0.9775374144863028 0.10763790073897239
3184313 -0.9773554019012666 0.10916301242768571
3234064 -0.9771861502394871 0.11079492839694247
3283815 -0.977045185978989 0.11250951699245404
3333566 -0.9766803746301926 0.11405277286465718
3383317 -0.9765735273231462 0.11586480975951884
3433068 -0.9762215597928761 0.1174911710906992
3482819 -0.9760254969408068 0.1189140623635683
3532570 -0.9758655585709949 0.12062665383843124
3582321 -0.9754853470087409 0.12231219030299278
3632072 -0.9752696161079544 0.12381457432179971
3681823 -0.9749087046271229 0.12537473486564402
3731574 -0.9746380363638321 0.12727797414161357
3781325 -0.9744751499230441 0.12869898999453747
3831076 -0.9742971572752288 0.1303772437751034
3880827 -0.9739380779642409 0.13196245000707504
3930578 -0.9738757668049678 0.1335570745059352
3980329 -0.9734500996926698 0.13527459730365232
4030080 -0.9732292462129526 0.13699492799793533
4079831 -0.9729385821299216 0.13846530802830118
4129582 -0.9727182452732449 0.14004011742522685
4179333 -0.9723043419123515 0.14161716976360347
4229084 -0.9720009236045194 0.14324596762301925
4278835 -0.9719169383223217 0.14494246422449442
4328586 -0.9715419146390424 0.14645877133549629
4378337 -0.9712411625411552 0.14827623412862304
4428088 -0.970906761635896 0.14976257058428183
4477839 -0.970629040462138 0.15139816290129146
4527590 -0.9701858898267105 0.1529727506462023
4577341 -0.9700654036196672 0.15463453926153442
4627092 -0.9697889537854323 0.1561423271166958
4676843 -0.9693587199180895 0.15779799882253517
4726594 -0.9691664274623415 0.15939696161320774
4776345 -0.9689346329427986 0.1610862090809789
4826096 -0.9685266974825806 0.1625433175959124
4875847 -0.9682560593765023 0.1644149230791063
4925598 -0.9678712137959266 0.1657037352173108
4975349 -0.9676044141714448 0.1674069940807923
5025100 -0.9674390518417318 0.16908796259276046
5074851 -0.9671232861052217 0.17073471982975424
5124602 -0.9667182228666552 0.1721968736313763
5174353 -0.9663500418754609 0.17371756702098276
5224104 -0.9660294645608043 0.17553288741162182
5273855 -0.9656198411243941 0.1769797772733129
5323606 -0.9653851653747466 0.17855915735844471
5373357 -0.9650416881912559 0.1800785007361634
5423108 -0.9646274873520229 0.18189969255473562
5472859 -0.9642874646543845 0.1832145308012046
5522610 -0.9640504099969619 0.18490243966928796
5572361 -0.9636328455585396 0.18651542668133486
5622112 -0.9633935357688905 0.18809472677446035
5671863 -0.9629186803154081 0.1897726470870901
5721614 -0.962667595797483 0.19119687402732355
5771365 -0.9622319475143235 0.19295285975157356
5821116 -0.9619783238311933 0.19442858745595762
5870867 -0.9615203476606781 0.19611943053189343
5920618 -0.9612058347459045 0.19758989297922439
5970369 -0.9608351868121408 0.19926581460318468
6020120 -0.960590340128971 0.2007018859170104
6069871 -0.9599815926735851 0.2022655388397305
6119622 -0.9598502535397482 0.203783772411227
6169373 -0.9594103343572915 0.2055663588840776
6219124 -0.9590653214505747 0.206969505965081
6268875 -0.9587002800359394 0.20868776010035067
6318626 -0.9582760294091275 0.21012386836236255
6368377 -0.9579315339918258 0.21181698002854935
6418128 -0.9575273229141047 0.21345717743630052
6467879 -0.9571333745750038 0.21504643405819185
6517630 -0.9567810333120518 0.2164056407776017
6567381 -0.9564971812054964 0.2181823364389137
6617132 -0.9559740263253667 0.21972392595945342
6666883 -0.955739124556719 0.2211115505791629
6716634 -0.9552431347819914 0.22280050158649548
6766385 -0.9547315511035973 0.22438295781066664
6816136 -0.9544208313844756 0.22601092441048004
6865887 -0.9539941214912322 0.22752859599588782
6915638 -0.9536425361179658 0.22922890856683475
6965389 -0.9533836218308281 0.23035309095890125
7015140 -0.952827608940813 0.23219868386005713
7064891 -0.9523000576985288 0.23378097891785923
7114642 -0.9518809520643607 0.23545214800013983
7164393 -0.9517093744658081 0.23686550895701078
7214144 -0.9509976885504339 0.23843791121727154
7263895 -0.9505647241741486 0.2398878715478866
7313646 -0.9504170648100262 0.24149354611360646
7363397 -0.9498550500518991 0.2431016482234469
7413148 -0.9494181333992099 0.24475759012881707
7462899 -0.9488787306717101 0.24622527097168648
7512650 -0.9484617163304554 0.2478221671143369
7562401 -0.9480081774984537 0.24936375786294396
7612152 -0.9477601852682254 0.25080308081455405
7661903 -0.9470716698839161 0.25228706297992837
7711654 -0.9468240948805742 0.2538713687468716
7761405 -0.9463714191410736 0.2555048404918933
7811156 -0.9458222310987321 0.2569127661786045
7860907 -0.9452814324449763 0.25863319673384505
7910658 -0.9450200637006968 0.2600273563170626
7960409 -0.9445606004787629 0.2616084493350146
8010160 -0.9440821418286321 0.2630684767758939
8059911 -0.9436493946847972 0.2647352542725959
8109662 -0.9432354522608235 0.266349774860838
8159413 -0.9426646289637928 0.2678112328964535
8209164 -0.9422663021975177 0.26925236077311643
8258915 -0.9418621916568671 0.27067802619608744
8308666 -0.9412301600491411 0.2723201488475731
8358417 -0.9408366552081094 0.27381378045705507
8408168 -0.9404135703002794 0.2754379359579255
8457919 -0.9400034415684022 0.2768900197664257
8507670 -0.9392520351567191 0.278712990596348
8557421 -0.9389736316807776 0.2799497994732392
8607172 -0.9384016311094056 0.28149572460311495
8656923 -0.9378877707444369 0.28311281782198755
8706674 -0.9373803338456851 0.2848622080888975
8756425 -0.9370063415584114 0.28595114415428025
8806176 -0.93639870985559 0.28761893843797803
8855927 -0.9358858197678385 0.2889838176380607
8905678 -0.9353893695639921 0.2905523606971421
8955429 -0.9351677382901838 0.29230984775150565
9005180 -0.9345288420464117 0.2939585566018915
9054931 -0.9337701020369747 0.2952299771357191
9104682 -0.9334956965188459 0.29692432219545295
9154433 -0.932975086372009 0.29826208615162075
9204184 -0.9324335794313934 0.2996794063675258
9253935 -0.9319771183672235 0.3012023235223306
9303686 -0.9314344989225658 0.30281788639712914
9353437 -0.9309570022247977 0.3043149423217809
9403188 -0.9304402322136048 0.30564210730689634
9452939 -0.9299352145493192 0.30745296637399677
9502690 -0.9292816781771951 0.3087742747628272
9552441 -0.9289261533935339 0.3103544134659526
9602192 -0.9282065165512796 0.31181328926617313
9651943 -0.9277324288037937 0.31342966418075263
9701694 -0.9272233024222523 0.3146025269361005
9751445 -0.926777353766345 0.3163256392976223
9801196 -0.9260655011999991 0.31781401502204004
9850947 -0.9256712408410117 0.3194213379768183
9900698 -0.9251649737063472 0.3207660259357497
9950449 -0.9245089842076906 0.322282719150887
10000200 -0.9238310538565455 0.32375750637318795
10049951 -0.9234910486589283 0.32530200667692255
10099702 -0.9229288537898526 0.32677504976968236
10149453 -0.9222000636575959 0.32821920874454125
10199204 -0.9216951740063242 0.32968635736099977
10248955 -0.9212943757805713 0.3311854804274283
10298706 -0.9205501488929444 0.3327735344946359
10348457 -0.920021431293488 0.3342140913346114
10398208 -0.9193139895982724 0.33572261610709137
10447959 -0.9188168623229593 0.33732830334946257
10497710 -0.9181805045562538 0.3386017101275616
10547461 -0.9178052174990435 0.34020574763425904
10597212 -0.9170420882535217 0.34158800666035805
10646963 -0.9166362668330209 0.34309162239624774
10696714 -0.9160974411775994 0.34468511179435596
10746465 -0.915564121401019 0.3460775144872566
10796216 -0.9148509690689005 0.3474444137910512
10845967 -0.914475732542982 0.34900145897987717
10895718 -0.9135708652107474 0.35032521160682534
10945469 -0.9131357259315875 0.35171648394275123
10995220 -0.9123901889378043 0.35333337239436213
11044971 -0.9120624954286376 0.3545177188822983
11094722 -0.91141865060913 0.35625834664560824
11144473 -0.9108402632133972 0.3577301204485208
11194224 -0.9101456069901703 0.359328998224321
11243975 -0.9094729702420582 0.3607082932287509
11293726 -0.9087514370988019 0.36217854594869836
11343477 -0.9084011782184148 0.36355981463606324
11393228 -0.9077984497387082 0.36525435588608884
11442979 -0.9070512960774589 0.36654006317164856
11492730 -0.9067224516908139 0.36798082221549205
11542481 -0.9059022299547423 0.3695013936281837
11592232 -0.9052433784657627 0.37095818902977806
11641983 -0.9046416140836381 0.3724180684426561
11691734 -0.9043128211443299 0.37368086889217617
11741485 -0.9034683730068142 0.3751808704667425
11791236 -0.9027456671882229 0.37644664516970533
11840987 -0.9021551956554992 0.3782103054393803
11890738 -0.9016097832794475 0.3794348818963795
11940489 -0.9008734587677732 0.38098823886645516
11990240 -0.9000865221679851 0.3823209680413383
12039991 -0.8994854831316544 0.3838620181815952
12089742 -0.8987954501387662 0.38538514364893045
12139493 -0.8983771254687666 0.38654074958095436
12189244 -0.8977686616195844 0.38798174040880434
12238995 -0.8970859839369996 0.3896106864945131
12288746 -0.8964081838869447 0.3909166903064699
12338497 -0.895749017548192 0.39237848318362667
12388248 -0.8949945731895063 0.3938652801820317
12437999 -0.8944361450134525 0.39529499616720715
12487750 -0.8936913867227333 0.39656066112194316
12537501 -0.893339885319839 0.3980995633297831
12587252 -0.8925576330379897 0.39947514658565464
12637003 -0.8919626835947987 0.40084951164948074
12686754 -0.8910110243365674 0.40244420895939337
12736505 -0.8905791785481267 0.40361602201213187
12786256 -0.8899732625935233 0.4052368930342949
12836007 -0.8891460399303803 0.4065206035325228
12885758 -0.8885840632054286 0.4079871375295276
12935509 -0.8878575960117789 0.40943508743660123
12985260 -0.8872292306446422 0.41066500422835756
13035011 -0.8863776629443244 0.41220337898297066
13084762 -0.8857489460535811 0.4136011654010679
13134513 -0.8850475194253717 0.41484948490222784
13184264 -0.8845856402763905 0.41650328435665146
13234015 -0.8835189567992638 0.41773194534395425
13283766 -0.8831036372547584 0.41917445347192256
13333517 -0.882556687364407 0.4207150117416786
13383268 -0.8817137697133591 0.42199947712522656
13433019 -0.8810219986106389 0.42341227699498923
13482770 -0.8804418885123885 0.42468180110143233
13532521 -0.8797338003372456 0.4259656457277697
13582272 -0.8788105526807529 0.42744833934115156
13632023 -0.8782659875862147 0.4289254715327798
13681774 -0.8775436411356656 0.43026569101797807
13731525 -0.8768225309229665 0.43162427854780167
13781276 -0.8761624331164152 0.43296335180476814
13831027 -0.8753010581417493 0.43435106715518823
13880778 -0.8747740581282829 0.435886658523526
13930529 -0.8739187548631999 0.437038314054267
13980280 -0.8733173109688602 0.43832501941584956
14030031 -0.8725835255683208 0.43986921998312567
14079782 -0.8717475884068437 0.4411853350587092
14129533 -0.8713216026768401 0.4425432300700986
14179284 -0.8703255543398873 0.4440521326866475
14229035 -0.8696524135932819 0.445087807976224
14278786 -0.8688904205130801 0.4467244729798774
14328537 -0.8684403022944442 0.4480908491671767
14378288 -0.867481104781456 0.44928436080722445
14428039 -0.8667904831258645 0.45071039906098914
14477790 -0.8660233308914701 0.45204601178344006
14527541 -0.8651997557821179 0.45345842519956403
14577292 -0.8645759742049789 0.45487923111976314
14627043 -0.8637633388358499 0.4560662851468243
14676794 -0.8631270469762579 0.4577075718773052
14726545 -0.8622892667011949 0.4587970844497487
14776296 -0.8616329981443307 0.4604947477202208
14826047 -0.860778041866093 0.4615935032434778
14875798 -0.8602893545056864 0.46299753786745296
14925549 -0.8592338632356193 0.46425584004139875
14975300 -0.8587307187365623 0.4654256222135086
15025051 -0.8577654072000928 0.46699247863492693
15074802 -0.8572065632377651 0.4682113112725564
15124553 -0.8564923688076121 0.46951005145779084
15174304 -0.8558022039307083 0.470927423185279
15224055 -0.8548302163824163 0.4722212755270995
15273806 -0.8540979307128735 0.4735633017065826
15323557 -0.8534248267472312 0.4748238014825947
15373308 -0.8525300715704957 0.4760277060277434
15423059 -0.8519473175433252 0.4774325737881737
15472810 -0.8509917325085669 0.4790785151864087
15522561 -0.8502939782905339 0.4802026370730921
15572312 -0.8496686199357529 0.48163158590293403
15622063 -0.848739648742341 0.4828142352134428
15671814 -0.8478736576461676 0.4840466832509009
15721565 -0.8471708291650663 0.48531332040316233
15771316 -0.8464624613659548 0.486621655185124
15821067 -0.8455319438727197 0.4879305140866957
15870818 -0.8448399189262912 0.48944725053585686
15920569 -0.8439380680989877 0.4906749876174384
15970320 -0.8432926236031983 0.49198694271312565
16020071 -0.8424567687572336 0.49334983295265705
16069822 -0.8417777283727969 0.4946828998237278
16119573 -0.840947989836986 0.49587364773951054
16169324 -0.8401371775322805 0.49731216544206175
16219075 -0.8393592076316355 0.49849403234889605
16268826 -0.8384036022522027 0.4998389154409899
16318577 -0.8378244688572711 0.5010602661445814
16368328 -0.8369263478521449 0.5022956151070025
16418079 -0.836133761275649 0.5037541151278674
16467830 -0.835315432106292 0.5048654015425007
16517581 -0.8346977254829923 0.5062452992731711
16567332 -0.833686224873812 0.507505254352414
16617083 -0.8328855069926273 0.5087161295616249
16666834 -0.8320364004138073 0.5099424101873931
16716585 -0.8312173311475681 0.5113764559534691
16766336 -0.8305747070371637 0.5126158662144499
16816087 -0.829675937299481 0.5138531959926437
16865838 -0.8290420567150505 0.5151523533377489
16915589 -0.8280418625627964 0.5164164188771232
16965340 -0.8273216783063769 0.5177617382963701
17015091 -0.8263515975934329 0.5190159269241136
17064842 -0.8255202135081675 0.5202878310251761
17114593 -0.8248126450375609 0.5213992153571817
17164344 -0.8240085937824442 0.522646921331347
17214095 -0.8230311639919046 0.523960589901059
17263846 -0.8222632271440112 0.5251217629461419
17313597 -0.8214286053329911 0.5264540441356009
17363348 -0.8205909863252966 0.5278925989366573
17413099 -0.8197588878943721 0.5292204193679225
17462850 -0.8189916527458949 0.5302538732344922
17512601 -0.8178914080846104 0.5315802262699861
17562352 -0.8174216510572248 0.5329484190672389
17612103 -0.8164157405717943 0.5339642348221356
17661854 -0.8155102930689706 0.5353610349091941
17711605 -0.8147199518739748 0.5367098957448757
17761356 -0.8137600288423303 0.5377189093871892
17811107 -0.8131526359142678 0.5389090401124114
17860858 -0.8121316024908838 0.5402946323917802
17910609 -0.8113733598885513 0.5413736332128388
17960360 -0.8106318931048265 0.5426721673833923
18010111 -0.8095241645819412 0.5438881035076992
18059862 -0.8089372461168 0.5452311447744161
18109613 -0.8080690174337604 0.5464062052852745
18159364 -0.8071758529877263 0.5478421919444348
18209115 -0.806157606880777 0.5487574513972739
18258866 -0.8053529699127603 0.5501574546721418
18308617 -0.8046340199855919 0.551286813649422
18358368 -0.803716482493845 0.5524559053328189
18408119 -0.8027081151237858 0.5538208172908861
18457870 -0.8020488981873303 0.5548757802896697
18507621 -0.8011868066322532 0.5561382936689186
18557372 -0.8001733124290378 0.5572963799009027
18607123 -0.7992747968977396 0.5586530435135509
18656874 -0.7985481586443673 0.5599608799578467
18706625 -0.7974690068436073 0.5608345400927963
18756376 -0.7968563282902178 0.5621247131334325
18806127 -0.795948822408752 0.5634692452963889
18855878 -0.7949847494904994 0.5646120905947674
18905629 -0.7940626389582216 0.5659210549763549
18955380 -0.7931004949562878 0.5668719348260309
19005131 -0.7922074819390323 0.5680868575542157
19054882 -0.7916031649109374 0.5695191642038786
19104633 -0.7905763999796674 0.5706634052582411
19154384 -0.7897393726909808 0.5717873824957886
19204135 -0.7888942636794144 0.5728882467463626
19253886 -0.7879499649075297 0.5740231137619655
19303637 -0.7870251569806931 0.5754045910744648
19353388 -0.7859434957995333 0.5764416828318036
19403139 -0.7853533700140813 0.5774479228288375
19452890 -0.7842454484508656 0.578818914508271
19502641 -0.783568613042528 0.5798153346052626
19552392 -0.7827059868368224 0.5811066350454169
19602143 -0.7815461074568852 0.5823146752436997
19651894 -0.7805737410302382 0.5834939883270429
19701645 -0.7797564139554787 0.584578553381932
19751396 -0.7789009906003274 0.5859718900957315
19801147 -0.777980408806425 0.5867830823466611
19850898 -0.777264291611609 0.5882003360967996
19900649 -0.7762699417615175 0.5892268174970735
19950400 -0.7753976024322352 0.590328621575598
20000151 -0.7743438530550498 0.5915483540794239
20049902 -0.7738037936459469 0.5925157692649929
20099653 -0.7726689039812124 0.5935267918907016
20149404 -0.7718421942092537 0.5947832798294646
20199155 -0.7708028956017289 0.5960028605410751
20248906 -0.7699594123806283 0.5970575143103742
20298657 -0.7691432301004966 0.5982338687268987
20348408 -0.7680359603604053 0.5993986655614325
20398159 -0.7672246095355957 0.6005849253189529
20447910 -0.7662407162775214 0.601658159757463
20497661 -0.7654086434392872 0.6028838234843091
20547412 -0.7640972877233345 0.603953852021089
20597163 -0.76360538518262 0.6051972040536858
20646914 -0.762627533453303 0.6063407940148814
20696665 -0.761531668505913 0.607389972449736
20746416 -0.7606618781719848 0.6085016724573344
20796167 -0.7599028339541701 0.6095985677591809
20845918 -0.7589157736435808 0.6107481766373494
20895669 -0.7581735356131591 0.6116521557916593
20945420 -0.7569869564237136 0.6128600952909452
20995171 -0.7559699562876016 0.6142402140916421
21044922 -0.7551896253772631 0.6151142248419386
21094673 -0.7544194638262767 0.6162354180210122
21144424 -0.7533032613979905 0.6173951236454018
21194175 -0.7523695643365829 0.618414895930601
21243926 -0.7513013634375424 0.6195808667959714
21293677 -0.7505618008196999 0.6207747237344795
21343428 -0.7494512970425337 0.6218740457030236
21393179 -0.748487926095484 0.6228332649647504
21442930 -0.7478339046241084 0.6238948880208343
21492681 -0.7467415496839671 0.6252543294456289
21542432 -0.7456799624678799 0.626135343233497
21592183 -0.7446555914079881 0.6271149770019799
21641934 -0.7438458532889415 0.6282489308990602
21691685 -0.7427041432629701 0.6293683150917304
21741436 -0.7420153865940692 0.6304928896616909
21791187 -0.7408466771112142 0.6316019950448153
21840938 -0.7399710160913044 0.6327076166453329
21890689 -0.7390201497453096 0.6337778471932464
21940440 -0.738047896857358 0.6348457281689976
21990191 -0.7371414435037029 0.6359645218202676
22039942 -0.7363732225018553 0.6370500112797165
22089693 -0.7352663737204922 0.6378693041814758
22139444 -0.7340939049780819 0.6391092595918506
22189195 -0.733349378466287 0.6401274452560972
22238946 -0.7323292022987263 0.641199577773178
22288697 -0.7312123283080263 0.6422452067181657
22338448 -0.7305183070749994 0.6433534768215635
22388199 -0.7296860683815549 0.6443586067978445
22437950 -0.7286121007110219 0.6453548358535536
22487701 -0.7276458271506483 0.6464358299814135
22537452 -0.7266412375757579 0.647494123472786
22587203 -0.7256359513778942 0.6485149120698408
22636954 -0.7245964615634787 0.6496191246736353
22686705 -0.7238395285239666 0.6507190450900846
22736456 -0.7227381966579709 0.651840676642358
22786207 -0.7216880996961094 0.6527824115871274
22835958 -0.7208628278825829 0.6537409231825093
22885709 -0.7198418243467365 0.6548086591287925
22935460 -0.7187492236650197 0.6557810063474572
22985211 -0.7177218190592374 0.6569081114399548
23034962 -0.7166584472483509 0.6579885852139291
23084713 -0.7158022934182804 0.6590345169547281
23134464 -0.7146982821891118 0.6600632554703026
23184215 -0.7139250681461992 0.6609370932674209
23233966 -0.7128842241702231 0.6621521739665347
23283717 -0.7119830488469694 0.6630066328258851
23333468 -0.7109612935260096 0.6638777348239843
23383219 -0.709857375472656 0.6649984828572383
23432970 -0.7091125968402039 0.6662014563609706
23482721 -0.7080990343512916 0.6670768199215571
23532472 -0.7068518270456988 0.6681251622918698
23582223 -0.7061206499984625 0.6692948186878701
23631974 -0.705119667025293 0.6699405735978963
23681725 -0.7039194450212953 0.6711237734265099
23731476 -0.7030595099379938 0.6720240366930884
23781227 -0.7022180611898668 0.6732630535868466
23830978 -0.7010805451352939 0.6743061910508243
23880729 -0.7000414164693977 0.6750637633860115
23930480 -0.6992786491484357 0.6762435428060242
23980231 -0.6980625276152331 0.6772349923225202
24029982 -0.6971465058721333 0.6781007413703733
24079733 -0.6961624950741514 0.6792147433851203
24129484 -0.6950560338605194 0.6800717518195517
24179235 -0.6941673149856187 0.6811483267320931
24228986 -0.6931241486223245 0.6820148311388433
24278737 -0.6919675081226553 0.6830500945199603
24328488 -0.6910314431871882 0.6840988786212991
24378239 -0.6898946323366305 0.6847924325376655
24427990 -0.6889866892432656 0.6858665892438873
24477741 -0.687812540223168 0.6868426702252953
24527492 -0.6870410781675652 0.6878936947925578
24577243 -0.6862169189232233 0.6889399225601927
24626994 -0.6851460696577086 0.6898520754339014
24676745 -0.6839897567677871 0.6906694956479367
24726496 -0.68316333227513 0.6916999458418978
24776247 -0.6819317033077555 0.6926956261645233
24825998 -0.6809930449570709 0.693813634237725
24875749 -0.6798854899673255 0.6946524613698466
24925500 -0.6789736111209589 0.6954168320963697
24975251 -0.6778647801285593 0.6964665359379184
25025002 -0.676841151004584 0.6976314707494079
25074753 -0.6759513163168138 0.6983727670311153
25124504 -0.6749034502817532 0.699569037484225
25174255 -0.6738675240243756 0.7001667478136063
25224006 -0.6728144537906434 0.7013062819586446
25273757 -0.6719270002457386 0.7021928044471062
25323508 -0.6707972626300536 0.7031682682644981
25373259 -0.6697265853097045 0.704255335962114
25423010 -0.6687763820999678 0.704946470650346
25472761 -0.6676577478596036 0.7056932418103677
25522512 -0.6668860604373043 0.7067861557799676
25572263 -0.6656884228684642 0.7077956841954347
25622014 -0.6647470203725737 0.7087632613120787
25671765 -0.6634884116229377 0.7097303912594677
25721516 -0.6628105799821029 0.710725930402896
25771267 -0.6617816426816883 0.7113738290595787
25821018 -0.660565416901495 0.7121941412731152
25870769 -0.6595575437816451 0.7132290223095085
25920520 -0.658768037724947 0.7140479909530717
25970271 -0.6574140592389408 0.715058608730008
26020022 -0.6565033700799401 0.7160203962180295
26069773 -0.6556173273582281 0.7167757870097854
26119524 -0.6543498074996009 0.717491447076032
26169275 -0.653290548408983 0.7187942382197462
26219026 -0.652413051644324 0.719590894971134
26268777 -0.6513126040012119 0.7204974364621016
26318528 -0.6504561410957942 0.7213230368740922
26368279 -0.6492466223235349 0.722138990879291
26418030 -0.6483219191342764 0.7232240362188277
26467781 -0.6472585337053655 0.7239420113685378
26517532 -0.6460782173956959 0.7250237432894521
26567283 -0.6449875198379877 0.7258718970815037
26617034 -0.6442212292795363 0.7267388998085197
26666785 -0.6429782874594151 0.7277353524194516
26716536 -0.6419862372674513 0.7284089551419501
26766287 -0.6410904985777107 0.7290067237977236
26816038 -0.6399665215698865 0.7302266650995258
26865789 -0.638847187751998 0.7308973306569824
26915540 -0.6378804737942751 0.7317444727650341
26965291 -0.6368072786768284 0.732936414515006
27015042 -0.6360073978225983 0.7336018680087106
27064793 -0.634783268622945 0.7345034003158724
27114544 -0.6338794966848803 0.7355554564888493
27164295 -0.6328015885799201 0.7362599262434183
27214046 -0.6317052323634464 0.7372730296601497
27263797 -0.6306073715564292 0.7380737550281802
27313548 -0.6295269977415134 0.7388842824947073
27363299 -0.6283537874494786 0.7396259308200794
27413050 -0.6274150466593873 0.7406023164970277
27462801 -0.6264959673497865 0.7414347928341807
27512552 -0.625401594617191 0.7425561305281528
27562303 -0.6243760473641946 0.742882246968326
27612054 -0.623178733653453 0.7438512928978266
27661805 -0.6222053055960096 0.744847372334273
27711556 -0.6211836455504698 0.7455510610200787
27761307 -0.6200519215802422 0.7464646807431615
27811058 -0.6190166786572482 0.7472852483447973
27860809 -0.6180003174398285 0.7482333184150746
27910560 -0.6169612496294185 0.7488377842013315
27960311 -0.6159734662312952 0.749741823644108
28010062 -0.6147270609965788 0.750467238843205
28059813 -0.6137530186563552 0.7514199464454084
28109564 -0.6127204713300366 0.7521788416329867
28159315 -0.611771078227871 0.7532321480158797
28209066 -0.6105891381412057 0.7540038744913614
28258817 -0.6096783808356881 0.7548610418634608
28308568 -0.608474919290882 0.7555521353056592
28358319 -0.6074652047302073 0.7562499059931104
28408070 -0.6065383527716339 0.757132282966314
28457821 -0.6054602503258008 0.7578951007185629
28507572 -0.6042795956869631 0.7587680421540851
28557323 -0.6033763958423545 0.7594784674902941
28607074 -0.6022356339859002 0.76021553881439
28656825 -0.6013116213312762 0.7611603666371431
28706576 -0.6003015709739145 0.7620111526306949
28756327 -0.5991431866788494 0.7627204314372855
28806078 -0.5979746407076746 0.7635411005532174
28855829 -0.5966655403971783 0.7644866420967259
28905580 -0.5959027632925422 0.7651458158981388
28955331 -0.5948301231069892 0.7658218955725151
29005082 -0.5937255656347206 0.7666068838879946
29054833 -0.5926243260332379 0.7673844224434896
29104584 -0.5916031303429002 0.7681028657464386
29154335 -0.5904969664482205 0.7687423503900488
29204086 -0.5893702392163485 0.769652359497652
29253837 -0.5884834648542843 0.7705825266082172
29303588 -0.5874988104646429 0.771503125777413
29353339 -0.5862301581397219 0.7718743965971401
29403090 -0.5851755485340551 0.7728056697016007
29452841 -0.5842506159036713 0.7734509122546447
29502592 -0.5831086275842932 0.7745179142379612
29552343 -0.5822508515764676 0.7750391371943606
29602094 -0.5811162225613343 0.7760125769573262
29651845 -0.5800424535335794 0.7767856109254314
29701596 -0.5786883003682869 0.7773133962348936
29751347 -0.577650980362044 0.7782439894749632
29801098 -0.5765702872237469 0.7790414806658338
29850849 -0.5755655163188604 0.7797447811593883
29900600 -0.5744248400334904 0.7803545836234568
29950351 -0.5734139200353774 0.7810445218167223
30000102 -0.5725292688368806 0.7820584357247998
30049853 -0.5708822640607029 0.7825169925697466
30099604 -0.5697834111040794 0.7832228864883237
30149355 -0.5689646823545996 0.7839631071121929
30199106 -0.5679254118230286 0.7848532219577803
30248857 -0.5666640436726468 0.7854100871800443
30298608 -0.5657169743849848 0.7859456718694313
30348359 -0.5644800690805686 0.7867828959756181
30398110 -0.5634647211674276 0.7876008249778845
30447861 -0.5624403538272975 0.7882041436088414
30497612 -0.5615274919751101 0.7888902812254419
30547363 -0.5603843894209269 0.7896664243649121
30597114 -0.5591540608314414 0.7903329697235217
30646865 -0.5580054824334235 0.79128981679226
30696616 -0.5571643461213646 0.7919393932556945
30746367 -0.5559598281460087 0.7925283097780902
30796118 -0.5548229824276874 0.7935621070407738
30845869 -0.5540183830895308 0.7939738547836981
30895620 -0.552657869678186 0.7948518309907077
30945371 -0.5515002651024989 0.7955028354179263
30995122 -0.5504093580664611 0.7961687486929216
31044873 -0.549356547058305 0.797001180017164
31094624 -0.5485349182108111 0.7975544427677626
31144375 -0.5471272955901998 0.7981265100901642
31194126 -0.5462763945029873 0.7988862708754125
31243877 -0.545093814488358 0.7996526883451358
31293628 -0.544187029592029 0.8003215087305813
31343379 -0.5430631563127144 0.8010653606902228
31393130 -0.5420259440280918 0.8016793521753753
31442881 -0.5409699486694902 0.8023150646675579
31492632 -0.5398973887172157 0.8033292133375822
31542383 -0.5386215434796947 0.8036044951835766
31592134 -0.5376903072070811 0.8045881973367932
31641885 -0.5365885204776845 0.805251626280754
31691636 -0.535507805744706 0.8058801729583084
31741387 -0.5345502768656223 0.8064924357275427
31791138 -0.5333656671597189 0.8070630472585577
31840889 -0.5322805069715617 0.8077669000175154
31890640 -0.5312627958996066 0.8083377459011479
31940391 -0.5299482756016506 0.809088037729056
31990142 -0.5290157477572792 0.8095649919512534
32039893 -0.5279036765636961 0.810400343937109
32089644 -0.5269693529694217 0.811120394747284
32139395 -0.5259333387197889 0.8119300012880365
32189146 -0.5247232756125676 0.8124110224701111
32238897 -0.5237846102860836 0.8130104452954433
32288648 -0.5225013220345455 0.8136103795543663
32338399 -0.521594534738083 0.8143236739418628
32388150 -0.5204254982700725 0.8149047820411478
32437901 -0.519349904263492 0.8157657108259132
32487652 -0.5184781829281576 0.8164907928709711
32537403 -0.5172908697213144 0.8169168136652962
32587154 -0.516157680277087 0.8176917838210798
32636905 -0.515113269351491 0.8183386425727021
32686656 -0.5140545725585961 0.8186099210280353
32736407 -0.512824353283651 0.8197190171006092
32786158 -0.5118284819036901 0.8197148994218107
32835909 -0.5109526714173043 0.820626517833898
32885660 -0.5096101361666393 0.8212496864275296
32935411 -0.5087014419438297 0.8220771072083437
32985162 -0.5075919226297724 0.8227489032384642
33034913 -0.5063019631457623 0.8231786642782137
33084664 -0.5051584821788828 0.823894151344505
33134415 -0.5043895840941337 0.8243376883460605
33184166 -0.5030197335343887 0.8253595514416974
33233917 -0.5020314742611562 0.8260137720898577
33283668 -0.5010200747048686 0.8263035213210669
33333419 -0.5001945817282627 0.8270564157238761
33383170 -0.4988222154235578 0.8274698016421117
33432921 -0.4979334476249469 0.8280925162431372
33482672 -0.4966674910207563 0.8289372673982096
33532423 -0.4956510264955551 0.8294982158824149
33582174 -0.49460767398976657 0.830200528748514
33631925 -0.49345397079230524 0.8307130895068905
33681676 -0.4925623183201405 0.8312508893801425
33731427 -0.49130795606077443 0.8317377194265334
33781178 -0.4900732292610181 0.8323658417827593
33830929 -0.4889713237080476 0.8330291792613925
33880680 -0.48803680564181573 0.8337351938659616
33930431 -0.4871175737948412 0.8342225597052054
33980182 -0.48603049145793115 0.8347564909401951
34029933 -0.48503920253708993 0.8351406912401442
34079684 -0.483847957666714 0.8360832603133002
34129435 -0.4826057074280141 0.8365981475843292
34179186 -0.4814605515091972 0.8372497512458639
34228937 -0.4804841178986412 0.8377332017838494
34278688 -0.4791878755023149 0.8384783396677826
34328439 -0.4784048184432186 0.8389400373661641
34378190 -0.47747071792693235 0.8394223404934243
34427941 -0.4763123660377079 0.8402131724269124
34477692 -0.4752024629639021 0.8406405678420446
34527443 -0.47387072661200275 0.8411233984805122
34577194 -0.4728635260929548 0.841441815645786
34626945 -0.4717998651774099 0.8423542171664802
34676696 -0.47081741016423245 0.8431683820224307
34726447 -0.4696789668295984 0.8433605352008761
34776198 -0.4685578268700954 0.8439778163298894
34825949 -0.46743921720353393 0.8446355986238866
34875700 -0.4663525655530268 0.8452949505123674
34925451 -0.4652571180294379 0.8454871738595713
34975202 -0.4640107108522338 0.8463058367062404
35024953 -0.4630490953162052 0.8466349222643427
35074704 -0.46209465928850796 0.8473712261109507
35124455 -0.46092392724291814 0.8475529409378609
35174206 -0.45997238966850296 0.8486262170633919
35223957 -0.4588132195012039 0.8488770488820713
35273708 -0.4577001049993633 0.8492537811580221
35323459 -0.45663045851956063 0.8499513653897274
35373210 -0.4554926095647759 0.8505802375323985
35422961 -0.4546317359864776 0.8509555433929287
35472712 -0.4535433904881239 0.851593331486538
35522463 -0.45238173219808975 0.8520990819781306
35572214 -0.4513777238756101 0.8527218290164076
35621965 -0.45003909526909236 0.8529084211862413
35671716 -0.449004880267299 0.8537534094124855
35721467 -0.4479510193984818 0.854227079531419
35771218 -0.4470034028148341 0.8547596425783562
35820969 -0.4459047586052237 0.8551979965301769
35870720 -0.44490507504480326 0.8556010385080567
35920471 -0.44363382250619093 0.856181096945423
35970222 -0.4424440151265927 0.8569818110639686
36019973 -0.4416163841030088 0.8574496148849803
36069724 -0.4404432882433031 0.857731645903617
36119475 -0.4393520601970046 0.8582703769781108
36169226 -0.4383646732913139 0.8589936766370327
36218977 -0.4371143752887257 0.8593415906870504
36268728 -0.43606227786697355 0.8597663985637073
36318479 -0.43512308463704913 0.8602758182092457
36368230 -0.43397486809216657 0.8607549400195932
36417981 -0.43282222202196874 0.861247675438669
36467732 -0.4318113724485751 0.8618633534246214
36517483 -0.4310488306082818 0.8621638148651836
36567234 -0.4296601373797042 0.8627766494315484
36616985 -0.428630479484398 0.8633110946854925
36666736 -0.4275055269267001 0.8637143510624229
36716487 -0.4264794254481957 0.8642737048749576
36766238 -0.42527157538383076 0.8648038910094314
36815989 -0.424376542943614 0.8652414580986271
36865740 -0.4233257082513819 0.8657455920616862
36915491 -0.4221085294103088 0.8660524053265705
36965242 -0.4208965156307655 0.8668033441479281
37014993 -0.4199017546422641 0.8670523319227007
37064744 -0.41872245994949403 0.8676904769678611
37114495 -0.4178948849113546 0.8680336830232821
37164246 -0.41670315549954323 0.8684511893907371
37213997 -0.4154935680804591 0.8688331744456378
37263748 -0.41479460401585094 0.8693588637537021
37313499 -0.4134536190361723 0.8699016777890718
37363250 -0.41251299713653006 0.8702832926622831
37413001 -0.4112526216707803 0.8707593292433002
37462752 -0.4103619106948185 0.8711589848221182
37512503 -0.4091939100214029 0.8718122402392371
37562254 -0.40829594259038793 0.8722050821329934
37612005 -0.40697071993839534 0.8725591451955942
37661756 -0.40610975875487576 0.8732268993783904
37711507 -0.4050870889475033 0.8736752634705951
37761258 -0.40378766377711656 0.8737751864141571
37811009 -0.4026973058292175 0.8744104970300426
37860760 -0.40161929246678474 0.8749101237815088
37910511 -0.4007811030025697 0.8752495586601873
37960262 -0.39960558935959944 0.8755675828504917
38010013 -0.39831293597685874 0.8760830141801784
38059764 -0.3976474144035246 0.8766444742863824
38109515 -0.3962416841105969 0.8770773157548621
38159266 -0.3957234364797059 0.8775428711405046
38209017 -0.394325359749897 0.8779971578189676
38258768 -0.3930440659336608 0.878208999847118
38308519 -0.3922677309832523 0.8786514780899917
38358270 -0.39122516630589926 0.879336863558753
38408021 -0.39004114567936987 0.8795361878470327
38457772 -0.3888845690171061 0.8800228323904872
38507523 -0.3878246162621792 0.8803328343420547
38557274 -0.386771034934289 0.8808272715531719
38607025 -0.38584066835087966 0.8813443852010671
38656776 -0.38484932713033504 0.8817114229836926
38706527 -0.3835346651544365 0.8821113390351809
38756278 -0.3826646718587557 0.88274697839947
38806029 -0.38155165930312207 0.8829633469224545
38855780 -0.3804565277259316 0.883401723049207
38905531 -0.37935163087566703 0.88384761814632
38955282 -0.3783262422802787 0.8843582046662457
39005033 -0.3773045268412524 0.8849102265653015
39054784 -0.3762171161036214 0.885194417006025
39104535 -0.3749743549191787 0.8856153814352183
39154286 -0.3741477785313191 0.8857619707835732
39204037 -0.3729559415600965 0.8861724506224764
39253788 -0.3719030936595232 0.8869086642983564
39303539 -0.37069517636783195 0.8871999517741128
39353290 -0.3697247695625169 0.8875565408725967
39403041 -0.3686394297336585 0.887873210777785
39452792 -0.36776356704579616 0.8882715567226739
39502543 -0.3668429325233517 0.888574734225767
39552294 -0.3655848189209129 0.8891248768973287
39602045 -0.36439777557604225 0.8894855101365743
39651796 -0.3633542989282365 0.8898229247974255
39701547 -0.36234761619534134 0.8903744082226509
39751298 -0.3612307260021566 0.890629789247513
39801049 -0.3601462915492692 0.8909256041477738
39850800 -0.35920836769456344 0.8912439665203704
39900551 -0.3582068134083296 0.8916850167865688
39950302 -0.3571544236836778 0.8921736624644493
40000053 -0.3561406253471463 0.8927583139360975
