# Supplementary material for: Toward a fully wireless endovascular neural interface: Evaluating power transfer efficacy
Source: PLoS One. 2026 Jun 15;21(6):e0351138. doi: 10.1371/journal.pone.0351138 (PMC13268161; doi:10.1371/journal.pone.0351138)
Supplement: S1 File — (ZIP) [file pone.0351138.s004.zip › S1 files/Figure-8 Tx Air core in air.txt]

# HZ S RI R 50
50000 -0.9938995377754914 0.03565412803690417
99751 -0.9913584409611756 0.07125408666142809
149502 -0.9864679784889465 0.10571360258456323
199253 -0.9813357993608711 0.1398036223039933
249004 -0.9751185959785125 0.17344463898620555
298755 -0.9678773181879289 0.2064834585984139
348506 -0.9593469332844425 0.23924148484456156
398257 -0.9500614317775866 0.2712945840596244
448008 -0.9400617841566286 0.30284856700556223
497759 -0.9288801621489862 0.3338581532718309
547510 -0.9168742656017381 0.36425641178522455
597261 -0.9038914015734083 0.3939690157616881
647012 -0.8901882627143787 0.4230472135550637
696763 -0.8756560546654893 0.4515535128719143
746514 -0.8606061512629536 0.4792280771697419
796265 -0.8445409610025825 0.5062697203654496
846016 -0.827901032184623 0.5324991857855604
895767 -0.8106422576841261 0.5578754225439513
945518 -0.7927464590463931 0.5824921009265415
995269 -0.77444012770257 0.6064820727012865
1045020 -0.7555829850035605 0.6295201494643322
1094771 -0.736314887991768 0.6516046556951002
1144522 -0.7166032483360619 0.672895374726131
1194273 -0.6965176347270204 0.6935747444426926
1244024 -0.6759454920399366 0.7131776553238296
1293775 -0.6552702916929126 0.7323909269306424
1343526 -0.6344153733127352 0.7503603033261288
1393277 -0.6131540501988476 0.7677876309383002
1443028 -0.5919792560138626 0.7840238214293006
1492779 -0.5703668693576809 0.7998686124492875
1542530 -0.548860960917175 0.814726785508919
1592281 -0.5272384435725495 0.8289101996323542
1642032 -0.5054288267833998 0.8423265120701892
1691783 -0.48398247425240515 0.8549257955059271
1741534 -0.4621218723666779 0.8668069408980991
1791285 -0.4408052230176421 0.8781176482324807
1841036 -0.41905214081554615 0.8885870729691187
1890787 -0.39773151285664776 0.898474544342093
1940538 -0.3763890143592289 0.9075523402305007
1990289 -0.35520175172783547 0.9162258919006473
2040040 -0.3339111385917986 0.9242277677475054
2089791 -0.3130056092615559 0.9315056721815345
2139542 -0.29226155101402157 0.9383983845459918
2189293 -0.2716822159603707 0.9444531677836759
2239044 -0.2513661657598505 0.950392330782799
2288795 -0.23141391287539156 0.9555346726008377
2338546 -0.21141943568983323 0.9600689517274549
2388297 -0.19172480444733106 0.964413809393712
2438048 -0.17230635908314787 0.9682800650880585
2487799 -0.15308390544680808 0.9715972884344773
2537550 -0.13438949597262845 0.9745504278382906
2587301 -0.1155392755700662 0.9770101506447092
2637052 -0.09736868176976007 0.9790565081849861
2686803 -0.07929749354005605 0.9808311782713014
2736554 -0.06136759488275114 0.9820419581020572
2786305 -0.0436368919339343 0.9833535079599657
2836056 -0.026377513692147695 0.9839721988717736
2885807 -0.009297647363211247 0.984655767667231
2935558 0.00746022907683016 0.9846860435656719
2985309 0.023858940347764014 0.9845890017867984
3035060 0.03996825062441058 0.9840860108195971
3084811 0.05593559521294416 0.9835864482681326
3134562 0.07166737171353169 0.9827296548929112
3184313 0.08691589600620137 0.9815076233161312
3234064 0.10202692660391338 0.9800753986306467
3283815 0.11683364791928035 0.9786810962792515
3333566 0.13147869424951766 0.9770070681704143
3383317 0.14547952313927395 0.9752020938306278
3433068 0.15956168359046646 0.9729812481551666
3482819 0.1732698892706169 0.9708424420676827
3532570 0.18674292643551477 0.9682908753767867
3582321 0.19993169248245807 0.9658819117132573
3632072 0.21313021535709778 0.9632756345557678
3681823 0.2257487930661297 0.9605720999969716
3731574 0.23831369046285575 0.9577390147937486
3781325 0.2504447817146519 0.9544878811649586
3831076 0.2624879581021898 0.9514746911543064
3880827 0.2742624237424615 0.9479969937393173
3930578 0.28582950994951434 0.9449973944864398
3980329 0.2971570374667701 0.9416313857145938
4030080 0.3083948039596941 0.9383537615158816
4079831 0.3192186715513867 0.9345192584757983
4129582 0.329764332362131 0.9311794376655338
4179333 0.3402954159076621 0.9275686418560595
4229084 0.35052959920034793 0.9238218951342158
4278835 0.36084287609104865 0.9199564639000694
4328586 0.37042712274321793 0.9161895717273215
4378337 0.38037718127461084 0.9123188493869007
4428088 0.38969194299768456 0.9083592083491357
4477839 0.3991768911415954 0.9046068133115925
4527590 0.40809981636874937 0.9004501014736815
4577341 0.41717738843292956 0.8965018015655362
4627092 0.425938739385851 0.8924092363172258
4676843 0.43442210553224425 0.8885093393920637
4726594 0.4428531462271414 0.8843420470964862
4776345 0.451239361237342 0.8804022227360477
4826096 0.45934436606195644 0.8763240174939968
4875847 0.46735206421193576 0.8721575320012489
4925598 0.4748128087662378 0.8679992717193562
4975349 0.48278401380643055 0.8637524328863435
5025100 0.49030893083512594 0.8597856639916521
5074851 0.49762329194149124 0.855582081786123
5124602 0.5048586890433165 0.8516494040782648
5174353 0.5119177991950549 0.8472408055574803
5224104 0.5189458741195131 0.8432980570839876
5273855 0.5256921989420072 0.8391424510348912
5323606 0.5324575635213435 0.8348162907734064
5373357 0.5389206023489904 0.8307419664201432
5423108 0.5455214797455576 0.826787777312261
5472859 0.5517500566773125 0.8225211653019949
5522610 0.5579003759895165 0.8187454456592478
5572361 0.5641889598579116 0.8144820856950922
5622112 0.5698896081461131 0.8104018931290501
5671863 0.575769674174987 0.8063970234033923
5721614 0.5814835134376667 0.802292905238524
5771365 0.5873626450042145 0.79818446803486
5821116 0.5927502704639607 0.7942568329670909
5870867 0.5983098542578844 0.7903059457115709
5920618 0.6035217864485135 0.786241598923074
5970369 0.6087866308310576 0.7825698523992295
6020120 0.6140489962708544 0.7785703735702407
6069871 0.6190730228582283 0.7745628902729039
6119622 0.6241021009923999 0.7705122482942713
6169373 0.6289811792574791 0.7666333701698048
6219124 0.633595314183413 0.7629047401696174
6268875 0.6381743516770141 0.7590059411823289
6318626 0.6431695657778764 0.7549936836801973
6368377 0.6476988222533487 0.7512764989853498
6418128 0.6520157438868545 0.7476127039510038
6467879 0.6564509699345653 0.7439610002551966
6517630 0.6608670110801199 0.7400379907432137
6567381 0.6649654898239927 0.7362894042239891
6617132 0.6692645893473917 0.7326740453741641
6666883 0.67326467549737 0.7290498077620293
6716634 0.6774189291124468 0.7254754596716767
6766385 0.6813110791488449 0.7218832034798983
6816136 0.6852166042405946 0.7181398843098453
6865887 0.6888585274767549 0.7146010161898247
6915638 0.6927114249962996 0.7109888616321203
6965389 0.6964251027251342 0.707524000950341
7015140 0.6999988329740313 0.704104211091295
7064891 0.7036116508452315 0.7004550339642375
7114642 0.7071394070537824 0.6971596859760656
7164393 0.7105878278149838 0.69351897074423
7214144 0.7139545400405802 0.6900790261252436
7263895 0.7173472771331036 0.6868404815865436
7313646 0.7205294788732292 0.683484513130781
7363397 0.7239189250984792 0.6799452889291804
7413148 0.726937524943842 0.6767092990182457
7462899 0.730177596092075 0.6735684584105242
7512650 0.7331597787106627 0.6700837456199404
7562401 0.7362729632695827 0.6669835103824003
7612152 0.7392872120941909 0.6636495041177293
7661903 0.7421004687386493 0.6604778805207225
7711654 0.7450865534837638 0.6572682409555812
7761405 0.7479881013512238 0.6542056822846586
7811156 0.7507333755374415 0.6510474924085963
7860907 0.7533945548518267 0.6480345421241805
7910658 0.7562258516662737 0.6447783521607505
7960409 0.7588700078372356 0.6416880791123544
8010160 0.7613573727678679 0.6385836115398587
8059911 0.763960161342192 0.6358205426371445
8109662 0.7665551616139343 0.6325832969431648
8159413 0.7690229375911993 0.6296628514990701
8209164 0.7715622427796784 0.6267630058230723
8258915 0.7740113138499131 0.6237272042032926
8308666 0.7764280750622495 0.6207841120076985
8358417 0.7786642466219182 0.6180490932914648
8408168 0.780993303921235 0.6151389172507653
8457919 0.7834080309428872 0.612316044999939
8507670 0.7855582190412096 0.6094122574920852
8557421 0.787817912929141 0.6065063514164604
8607172 0.7899950940468453 0.6039384033160441
8656923 0.7921970891061892 0.6011476542869936
8706674 0.7943461115930136 0.5981978818976507
8756425 0.796313390113474 0.5956560681572951
8806176 0.7983555519199076 0.5929443514916829
8855927 0.8005337360982085 0.5901534238639408
8905678 0.8025451013058448 0.5874180593383547
8955429 0.8043478196582254 0.5848821619910669
9005180 0.806358865661983 0.5821558791870352
9054931 0.8084661842245742 0.5796145021699405
9104682 0.8103595615187972 0.5770541815499717
9154433 0.8120485263536239 0.5743764400695187
9204184 0.8139063911417692 0.5718392262807149
9253935 0.8157761388972717 0.5693202068815796
9303686 0.8173354744058319 0.5668810086967404
9353437 0.8193918784187302 0.5642946403191667
9403188 0.8210595740710563 0.5618532124193382
9452939 0.8228714146541729 0.5593512009824059
9502690 0.8242592631014555 0.5569229878163622
9552441 0.8261879213528297 0.5544548960357697
9602192 0.8276496536127438 0.552164588315237
9651943 0.829399650617241 0.549511948727102
9701694 0.8310626960876567 0.5474058109457798
9751445 0.8326601398872535 0.5450468353194416
9801196 0.8343656332518252 0.5426398779723961
9850947 0.8357151955256135 0.5403612523155873
9900698 0.8373187784276719 0.5379908195681687
9950449 0.8386948968978738 0.5357056248348321
10000200 0.8400969585597735 0.5334101495201065
10049951 0.8417199092779312 0.531233871263758
10099702 0.8431275539393449 0.5289896617887428
10149453 0.8446340138011565 0.5268541424023171
10199204 0.8459381252352876 0.5244345374117058
10248955 0.8473904659835154 0.5223514883518334
10298706 0.8488729955929976 0.5202352596755863
10348457 0.8501124674046753 0.5179763813352166
10398208 0.8514541882360074 0.5157956031679988
10447959 0.8527618331083163 0.5138072551536969
10497710 0.8540182738048884 0.511671250923211
10547461 0.8552913015768792 0.5096077588053655
10597212 0.8565891843714079 0.5074568722957806
10646963 0.8579065839765389 0.5052960320733513
10696714 0.8590060118317641 0.5033011326870442
10746465 0.8603915163180099 0.5012725617800522
10796216 0.8614773891960416 0.4992942732074603
10845967 0.8627062892135954 0.4972502253930991
10895718 0.8638305224440384 0.49537336196517795
10945469 0.8650432478057479 0.493356565899142
10995220 0.8661741644120828 0.4912767943080918
11044971 0.8673408343721418 0.4892881098192952
11094722 0.8684978135695304 0.4873394977938537
11144473 0.8695444542103119 0.4854634769282769
11194224 0.8706232148250521 0.4835303043064948
11243975 0.8717022939517048 0.4814055435368336
11293726 0.8727749454177037 0.4796256577364215
11343477 0.8738115796736047 0.47771916804266334
11393228 0.8748966023760716 0.475974326163881
11442979 0.875963119932803 0.47417774431819837
11492730 0.876752090332627 0.47225708487324536
11542481 0.8780429817902224 0.4704692378189053
11592232 0.878906207351834 0.4686337653446224
11641983 0.8798094403760358 0.4667791215782052
11691734 0.8809057414080442 0.46496044417737764
11741485 0.8817795688631422 0.463272454301455
11791236 0.8827177627444214 0.4614993867888379
11840987 0.8836469985698021 0.4597308979069801
11890738 0.8844906673500238 0.45796187211795103
11940489 0.8855291816499711 0.4563324717170391
11990240 0.88640206504025 0.454711285500193
12039991 0.8874038114960745 0.45282364173796086
12089742 0.8883070797351826 0.4510619789463009
12139493 0.8891913706180419 0.4495453351361903
12189244 0.8899974264133366 0.4477104039457922
12238995 0.8907105721572655 0.4461377676951761
12288746 0.8917393439372482 0.44442555005478057
12338497 0.8925204245059418 0.44278823722486443
12388248 0.8933103780227374 0.4412659451783304
12437999 0.8941292069885107 0.43964760167722167
12487750 0.8949254715931769 0.4379920095665119
12537501 0.895784870064318 0.43638500686233556
12587252 0.896636398128398 0.43485449881380756
12637003 0.8973072611401254 0.433180167763738
12686754 0.8981081347213419 0.4318216187981728
12736505 0.8989832662509124 0.4300441492254536
12786256 0.8995399069131709 0.42869351037206865
12836007 0.9003500102239799 0.42707028455643004
12885758 0.9011373149174066 0.42544419719084003
12935509 0.9016422213331602 0.4239748781389892
12985260 0.9025945386231053 0.42239001230188794
13035011 0.9033173429253785 0.42091961428349417
13084762 0.904000721115817 0.4194409458407728
13134513 0.90484397655603 0.41784692717903477
13184264 0.9053029706856727 0.4163572708764856
13234015 0.9059921270037712 0.4149133592194506
13283766 0.9067722565619926 0.4135308550236471
13333517 0.9074847932858287 0.4120677056818986
13383268 0.9080805461745163 0.41055434412590286
13433019 0.9087408273283267 0.4091325157092505
13482770 0.9093513621778531 0.40777534207204297
13532521 0.9101512990719705 0.40639060020682194
13582272 0.9106263458256858 0.40496393045919077
13632023 0.9114660169191908 0.4036821873092889
13681774 0.9119473543995806 0.402119270419865
13731525 0.9126549892805055 0.4007692309622625
13781276 0.9133213787473169 0.3993502132037202
13831027 0.913831424002921 0.3980033339585265
13880778 0.9143494019227905 0.3967663128645342
13930529 0.9150877096254384 0.3953972013469278
13980280 0.9157363415433644 0.39394588936675834
14030031 0.916283413574666 0.3926279237907148
14079782 0.9168238196675165 0.39135936099006
14129533 0.9172966206364579 0.39002923012323154
14179284 0.9179044015905369 0.38878497622962455
14229035 0.9183175060085851 0.38741979121976156
14278786 0.919142530956329 0.38626711248301765
14328537 0.9196794756073932 0.3847921074335728
14378288 0.9201377429306353 0.3836800354266004
14428039 0.9207648316614884 0.3823430082737807
14477790 0.9212275867578982 0.381032909633934
14527541 0.9218531173184458 0.3798911535048291
14577292 0.9222565521214499 0.3785912561685871
14627043 0.9228483457390424 0.37728270292338156
14676794 0.923259605429999 0.3760249104334448
14726545 0.9238248264799697 0.3748402274264052
14776296 0.9243190643680551 0.3736559456794181
14826047 0.9249286184654878 0.3723942758588396
14875798 0.9252117508688069 0.37132685395212817
14925549 0.9258286937821262 0.3701093396786103
14975300 0.9263814267189193 0.3688685903183108
15025051 0.9267311401344112 0.36775772477122337
15074802 0.9271699796859463 0.3666072500008067
15124553 0.9276890495164828 0.3654564197760721
15174304 0.9282606540844515 0.36427732717982697
15224055 0.9285224621950018 0.3628571785618874
15273806 0.929116425421535 0.36179096642257913
15323557 0.9295636315644797 0.3606817565033456
15373308 0.9300531273252935 0.359455779832656
15423059 0.9304832093441834 0.3582797620488562
15472810 0.930842568424887 0.3573652620578623
15522561 0.931349128982318 0.3563276998517692
15572312 0.9318639834349323 0.355015649288457
15622063 0.9321585324268906 0.35400568244344305
15671814 0.9326768702006071 0.35287928828559567
15721565 0.9330476965878584 0.35179229106511717
15771316 0.9335021400065974 0.35075727807659796
15821067 0.9339895798817808 0.3496752793844059
15870818 0.9343453152502154 0.3486970590834404
15920569 0.9345364982578539 0.347644062235292
15970320 0.9350615984649445 0.3465335300103462
16020071 0.935595527644131 0.3453568831181134
16069822 0.9359354175296433 0.34426305016443925
16119573 0.9363447604667435 0.34327805944992906
16169324 0.9367892291627139 0.34203571663068566
16219075 0.9371261647937531 0.3411793552207666
16268826 0.9373581301785511 0.3401854327773871
16318577 0.9379966651922934 0.3392311328318435
16368328 0.9381543930537221 0.3381068531371923
16418079 0.9386105402977889 0.33703546661281397
16467830 0.9389845876238972 0.3361225145785704
16517581 0.9392785110947183 0.33516278431228397
16567332 0.9398193560000554 0.33409991108728165
16617083 0.9400100428238732 0.33305947405855757
16666834 0.9404648304444528 0.33217033876528884
16716585 0.9409185556424233 0.3313389442528297
16766336 0.9411340741089961 0.33016878902930535
16816087 0.9415679333421288 0.32919269829206954
16865838 0.9417543052480642 0.3281460722582786
16915589 0.9420121139613251 0.3271572438239498
16965340 0.9425273665177984 0.3262357248452979
17015091 0.9428451219429766 0.3254042074877806
17064842 0.9432221179327621 0.32431124571608344
17114593 0.9435765666033763 0.32335539985612355
17164344 0.9437803957257029 0.32259635224120636
17214095 0.9441620640762165 0.32158360215321086
17263846 0.9444887378436345 0.32058043602235337
17313597 0.9446787246044294 0.3195584912024468
17363348 0.9450167568316967 0.31879235478072143
17413099 0.9455316154458211 0.31791883672565235
17462850 0.945829527770403 0.3169857396993226
17512601 0.9460345166381617 0.31598854735946696
17562352 0.946421268679976 0.3152374831584666
17612103 0.9466817596182913 0.31426027670917106
17661854 0.9470791027007303 0.31341618156532697
17711605 0.9472446900194775 0.31240342567098023
17761356 0.9475802301999536 0.31157865723704187
17811107 0.9477364032897758 0.310698732149423
17860858 0.9481743821664727 0.3098531528224029
17910609 0.9485447129664923 0.3090714686950133
17960360 0.9487217414867443 0.30814457230583536
18010111 0.9490631757530703 0.3072275918269604
18059862 0.9494378544856411 0.30631935156045464
18109613 0.9496830301271959 0.30560211638657786
18159364 0.949782436501215 0.30451263741780155
18209115 0.9502352090974875 0.3038960537466325
18258866 0.9505514786165169 0.3029268126654322
18308617 0.9506577499273721 0.3021007013893084
18358368 0.9510543006928169 0.3011705816385979
18408119 0.9513199327445446 0.300554403218204
18457870 0.9515322076514722 0.2994677570728121
18507621 0.9519478920090043 0.2988221985304491
18557372 0.9521555002252816 0.2979993472958809
18607123 0.9521419524039902 0.2971197173229964
18656874 0.9524199017639852 0.296322538546055
18706625 0.9528071590111763 0.29572113187504917
18756376 0.9530602904430623 0.2947865303139665
18806127 0.9532821823105948 0.29397251713486394
18855878 0.9536088623371216 0.2931715622953391
18905629 0.9537703604559319 0.2924101242759367
18955380 0.9540099426741477 0.29147230573190946
19005131 0.9543787997607275 0.2906862414815019
19054882 0.954486761967772 0.28997036238379204
19104633 0.9548761516498729 0.2891626296313245
19154384 0.9550884617083353 0.2884767474679273
19204135 0.9552637910189316 0.2876077063400553
19253886 0.9555806485204527 0.2869212296427904
19303637 0.9556770471277154 0.28606234522783847
19353388 0.9559792064327753 0.2854010786955192
19403139 0.9562235665357517 0.284650146957788
19452890 0.9562564514932465 0.28390891442666627
19502641 0.956585208676957 0.28312323382224075
19552392 0.9568415083511939 0.28249038471657745
19602143 0.9571554772039513 0.2816828086116854
19651894 0.9574394884901054 0.2808756278779454
19701645 0.957611083397269 0.2802264361668985
19751396 0.9576851819107779 0.27937678803603877
19801147 0.9580457666721947 0.27871441454959633
19850898 0.9582806506533605 0.27789970943981196
19900649 0.9583254773992882 0.27725066699323275
19950400 0.9585670310059354 0.27653183181921115
20000151 0.958850027196988 0.2759146007243461
20049902 0.959083569599592 0.2750703188394785
20099653 0.9592477793713368 0.27447145474911194
20149404 0.9594723848821544 0.2738075263401585
20199155 0.9597159787915119 0.27287249619923004
20248906 0.9599276011042662 0.2721316087227187
20298657 0.9601260625804304 0.27162026488926333
20348408 0.960386211521549 0.2707823799694197
20398159 0.960461078869943 0.27015868882379335
20447910 0.9606088735590476 0.2694564414827959
20497661 0.9607819432167364 0.2687885697748391
20547412 0.9611935501067765 0.2680098461471865
20597163 0.9613891954318593 0.2673990308405965
20646914 0.9614678846330873 0.2667353497119251
20696665 0.9616111499148517 0.266043712098089
20746416 0.9618480626510536 0.26543426318347485
20796167 0.9621952191569649 0.2647454937141639
20845918 0.9623943602300422 0.26381911070451824
20895669 0.9622640423154771 0.26339157221402854
20945420 0.9626255430327182 0.26284409710611306
20995171 0.962726421029004 0.26210086120260323
21044922 0.9628819969059613 0.26140035222909647
21094673 0.9630851738745695 0.26081491948773156
21144424 0.9633957665958307 0.2602440703419136
21194175 0.9635373038426359 0.259408118305821
21243926 0.9636824322990829 0.25873195752429246
21293677 0.9639268197994955 0.2581165615553966
21343428 0.9639912083846331 0.25756902660125863
21393179 0.9642012643649978 0.2569322816807123
21442930 0.9643355479368897 0.2562949720775276
21492681 0.9646208644489523 0.25562655882744945
21542432 0.9647403827125742 0.2550178770139986
21592183 0.9647377182950264 0.2540698102384383
21641934 0.9650177530842569 0.2536810273571931
21691685 0.9653461953997267 0.2530809245762892
21741436 0.9652890441888237 0.25254513050394933
21791187 0.9655073575442752 0.2520496683379804
21840938 0.9656941914941108 0.2514414750826536
21890689 0.9659068357109609 0.25065070110641846
21940440 0.9661086655374117 0.2501023348987092
21990191 0.9662754749865491 0.2492767619740655
22039942 0.9664282200194305 0.2488450977525732
22089693 0.9663438732528868 0.24823881514307658
22139444 0.966731516208779 0.24763132836383608
22189195 0.9669410795857433 0.24697457632534514
22238946 0.9669643769173383 0.24652822682238737
22288697 0.967178361740316 0.24577032998423687
22338448 0.9674226695647272 0.2451614576823582
22388199 0.9675319522838586 0.24470543588448648
22437950 0.9675352821206495 0.24407027777497153
22487701 0.9677611928462588 0.24347854019196696
22537452 0.9678795899025144 0.24292895178106458
22587203 0.9681199135692339 0.242482151477064
22636954 0.9682081296806988 0.2417236754078338
22686705 0.9683653720597538 0.2413148118043354
22736456 0.9685452167936043 0.24074456174070105
22786207 0.9687684517839934 0.2401075036959706
22835958 0.9687608865251126 0.23939615070886425
22885709 0.968940993922385 0.23877130591758153
22935460 0.9690776187528554 0.2383392842456753
22985211 0.9691572681337335 0.23766481790215566
23034962 0.9692326006845451 0.23729648529915418
23084713 0.9695000117622472 0.23679065381435233
23134464 0.9696514858810922 0.2361693123716489
23184215 0.9697645334759065 0.2356012634466156
23233966 0.9697795861249557 0.23510191635431904
23283717 0.9700075951018277 0.23447167993914653
23333468 0.9701001515095664 0.23390117790274403
23383219 0.9703334061659199 0.23338322582893015
23432970 0.9705367119052032 0.2328648490377375
23482721 0.9705618926519608 0.2322366922328927
23532472 0.9705807649506158 0.2317972958002348
23582223 0.9709383801581734 0.231268192628102
23631974 0.9709127997966108 0.23071780692423546
23681725 0.971081947313583 0.23015208852565835
23731476 0.971130514616841 0.2296185149558544
23781227 0.9712927136763542 0.2291405803884077
23830978 0.9714345307863662 0.2285808175268411
23880729 0.9716264868953551 0.2281400033856654
23930480 0.9717750491314983 0.22750493887389378
23980231 0.9717512966342597 0.22704087664786782
24029982 0.9718993860035666 0.22639926401774152
24079733 0.972181885989196 0.22585693566408077
24129484 0.9721485283819102 0.2254077979070803
24179235 0.972393564454591 0.22484758775432725
24228986 0.9723183823084727 0.22445897937005532
24278737 0.9724946199136678 0.2238830909057636
24328488 0.9726050471990176 0.22347822575305312
24378239 0.9729356823811192 0.22279860059888268
24427990 0.9729759144653238 0.22240008315177584
24477741 0.9731240272281231 0.22181212879175316
24527492 0.9733140243364119 0.22155649188137774
24577243 0.9733118120110736 0.22087495764318718
24626994 0.9734394393637031 0.22036722783199772
24676745 0.9735833613097654 0.21980207523484374
24726496 0.9735638909604808 0.21941561624536499
24776247 0.9738064215236669 0.21888363906490294
24825998 0.9738183324720795 0.21843388165255517
24875749 0.9739127397077324 0.21792325326091996
24925500 0.9740156966050674 0.21740668777038374
24975251 0.9741107571075355 0.21683956140098046
25025002 0.9742892825973171 0.2164258214108029
25074753 0.9743821924398044 0.21600123124960027
25124504 0.9743802685351481 0.2154425592052375
25174255 0.9746659367585802 0.21505635613656954
25224006 0.9746256815523165 0.2144927407590405
25273757 0.9746733553308644 0.2140154719417801
25323508 0.9749258072598395 0.21352861812693869
25373259 0.9749908154771665 0.21311662984274798
25423010 0.9751237996639434 0.21258859738021865
25472761 0.9752947947897838 0.21232019697893292
25522512 0.9753814004761105 0.21169818216078398
25572263 0.9753916673061586 0.21120480056948326
25622014 0.9755883782029773 0.21084611566318381
25671765 0.975693075440606 0.21038953790460302
25721516 0.9758590916888319 0.20975152155836096
25771267 0.9758217405029438 0.20942193522821292
25821018 0.975940060981991 0.20903649623197545
25870769 0.9761072813726773 0.20842262410736154
25920520 0.976189598105128 0.20812201375369352
25970271 0.9761936866782481 0.20752310099978663
26020022 0.9763834412107987 0.2071721776321598
26069773 0.9765647113321416 0.20662885670138365
26119524 0.9766025901303337 0.20613618969889339
26169275 0.9764980180900655 0.20580404104705805
26219026 0.9767974553393427 0.205296841544164
26268777 0.9767313025901612 0.20483519693457178
26318528 0.9768144413431374 0.20447383851122355
26368279 0.9769394036146832 0.20404962353068742
26418030 0.977097380403531 0.20345258714778502
26467781 0.9770431386503553 0.20307978420587006
26517532 0.977220527206219 0.20269202676061776
26567283 0.9774891709139746 0.20242436225868682
26617034 0.9774985328065733 0.2019072528980445
26666785 0.9775858484670158 0.20136516908121965
26716536 0.9775252127439398 0.20089771336251214
26766287 0.977737133847472 0.20044986710367238
26816038 0.977776560080601 0.20000693525540902
26865789 0.9779568948597043 0.19969067447604266
26915540 0.9779491279658226 0.1992978089347042
26965291 0.9780752521237842 0.19887661840787485
27015042 0.9781743655626729 0.19854212769872456
27064793 0.9782035696970768 0.1979995768571267
27114544 0.9781963990499467 0.19749595160335626
27164295 0.9783832671937301 0.19715843829150057
27214046 0.9786054222648958 0.1967069624685131
27263797 0.9786081183559825 0.19628693877292477
27313548 0.9786722656917624 0.19580871414288373
27363299 0.9788457330697208 0.19542966297106257
27413050 0.9789352940069196 0.19497258916437574
27462801 0.9790166672597337 0.19466942555948158
27512552 0.9791312692289715 0.19415553153203552
27562303 0.979099777433098 0.19377685926502872
27612054 0.9793180487193983 0.19326364951275918
27661805 0.9793120873118027 0.1929065605337547
27711556 0.979348997128298 0.19255339728692508
27761307 0.9794208664591144 0.19211748118036023
27811058 0.9793415815084128 0.19171628073520997
27860809 0.9795614487392983 0.19136779076085345
27910560 0.9796297981577443 0.19100318463621718
27960311 0.9796159498856961 0.19056877104420608
28010062 0.9797572081162694 0.19007711711469777
28059813 0.9798439727685573 0.18973079922787636
28109564 0.9800129420584255 0.18932679588465545
28159315 0.9800001051381942 0.18896816945124584
28209066 0.9800460429461826 0.188504505132485
28258817 0.9801335936284897 0.1881555967837385
28308568 0.980275703831564 0.18776320305010932
28358319 0.9803740235355055 0.1874113488161547
28408070 0.9803755175762631 0.18704273713478028
28457821 0.9805036155621685 0.1865293737024715
28507572 0.98062590235906 0.1863172038010287
28557323 0.9806760743834034 0.1859149713382438
28607074 0.9807800448083569 0.18547265624946382
28656825 0.9807695472991552 0.1850419339192061
28706576 0.9808757168536653 0.1847620694862534
28756327 0.9809657247613461 0.18428428979706238
28806078 0.980972420040725 0.18380795854865226
28855829 0.9810275313607749 0.18347725324481762
28905580 0.9810595179157026 0.18314942392361988
28955331 0.9812226804292469 0.18281171860033565
29005082 0.9812760598151447 0.18241962652578494
29054833 0.9813718250139508 0.18206246127769896
29104584 0.9814141227678822 0.18160318639573153
29154335 0.9814435804432913 0.18128585935410466
29204086 0.9815608521633834 0.18097489571626527
29253837 0.9816634926816119 0.18050521245656045
29303588 0.9817264209377784 0.18012855253164778
29353339 0.9817207841749428 0.17976839128763655
29403090 0.9816981036124135 0.17947549335017385
29452841 0.9818061148772027 0.17903492932142281
29502592 0.9820354151006934 0.17869315756677595
29552343 0.9820651072241536 0.17839403516635255
29602094 0.9821084049553128 0.177884119840654
29651845 0.9820650253251468 0.17741760813986274
29701596 0.9821921493248017 0.17732308132053873
29751347 0.9822877673183288 0.17683518534835752
29801098 0.9823574242081883 0.17649674087748907
29850849 0.982512331166169 0.17613285980870588
29900600 0.98245197146491 0.17576270261934968
29950351 0.9825126597630133 0.1755345778841428
30000102 0.9827243755813221 0.17508723857568684
30049853 0.9827586477776908 0.17468942956099426
30099604 0.9827011561877004 0.17436622186324813
30149355 0.9827310058879827 0.17409070003208757
30199106 0.9827810932456409 0.17355614580086337
30248857 0.9830270357259351 0.17345258007688572
30298608 0.9829681245721174 0.17293645318540563
30348359 0.983039268129382 0.17266306128781728
30398110 0.9830215415683266 0.17234016759824608
30447861 0.9833238613948693 0.17183334691060775
30497612 0.983269979925198 0.1716538226227819
30547363 0.9832020681598301 0.1712602649315917
30597114 0.9833995432910688 0.1708412189679124
30646865 0.9835171435144973 0.1705779568617387
30696616 0.9834630770608792 0.1701693225366958
30746367 0.983433705626165 0.16985238489694213
30796118 0.9836348067428123 0.16958182018213686
30845869 0.983777114526494 0.16921418869796337
30895620 0.9836560449998082 0.16881192791947322
30945371 0.9837631566146143 0.16858665204695394
30995122 0.9837899188144587 0.168126158968688
31044873 0.9838589301208184 0.16782880257627442
31094624 0.9838849398365249 0.16750756184739932
31144375 0.9840083824354657 0.16724077798453124
31194126 0.9839929741017837 0.16685856604235944
31243877 0.984129949533537 0.16638612025355112
31293628 0.9841192438184313 0.16624255265689433
31343379 0.9842282339286841 0.16578957642613917
31393130 0.9842885454035964 0.16551622141091277
31442881 0.9843449835970184 0.16524674510360768
31492632 0.9843540973394581 0.16488254282895223
31542383 0.9842961090989683 0.1644341202129535
31592134 0.984371240903409 0.16407117296399842
31641885 0.9844894441986097 0.16374732516234794
31691636 0.9846399298426033 0.16353063079193417
31741387 0.9845387635297154 0.16306120168736163
31791138 0.9846371043976333 0.1630253001473139
31840889 0.984731558613825 0.16268031152206916
31890640 0.9847628602714115 0.16214099537037185
31940391 0.9848499079753348 0.16206802646419863
31990142 0.9850142523863709 0.16154964364071736
32039893 0.9848257838724757 0.16115212346907887
32089644 0.9851007808708885 0.16089170859875965
32139395 0.9850136310180952 0.16054094358668658
32189146 0.9851341313863741 0.16042464084205074
32238897 0.9852336942198547 0.15995304722767706
32288648 0.9852753194725715 0.15951091653692812
32338399 0.9851908916658113 0.15937442770430357
32388150 0.9852443682402693 0.15901625670586766
32437901 0.9854085371890351 0.1585659650391272
32487652 0.9854132596350011 0.15839257701128873
32537403 0.9855060750798535 0.15806236103225768
32587154 0.9854716232387108 0.1577568138009543
32636905 0.9855680392736323 0.15753786013649873
32686656 0.9855759805127906 0.15702629798426426
32736407 0.9857045402191937 0.1569907018079721
32786158 0.985650983476173 0.15651563708057487
32835909 0.9856900628492482 0.15621392497335287
32885660 0.9857530933631191 0.1557687283076307
32935411 0.9857191039684464 0.15551376391316696
32985162 0.9858466673956171 0.15522387681841648
33034913 0.9859468674547033 0.1550084076443056
33084664 0.9859305722675635 0.15457269776980273
33134415 0.9861494201995246 0.15444959864711946
33184166 0.985977053014016 0.15386396143531036
33233917 0.9861061205190175 0.15366113840477325
33283668 0.9861116426480577 0.1534295845884784
33333419 0.9861744603136847 0.15302851801105039
33383170 0.9862110919642807 0.15282075566519945
33432921 0.9862808501652685 0.1526477950601294
33482672 0.9862943240891188 0.1521821869631992
33532423 0.9864119787085824 0.1519017009314982
33582174 0.9864127154295994 0.15149029573602937
33631925 0.9864413871962481 0.15122868758683755
33681676 0.9864249557671745 0.151040483289636
33731427 0.9865480818099581 0.15075907065654467
33781178 0.9864539328915161 0.15038889411355
33830929 0.9866814327484443 0.14996325946968758
33880680 0.9865980261687722 0.14979133700324793
33930431 0.9867226364637378 0.1493553709063939
33980182 0.9867159948591172 0.14925355754226932
34029933 0.9867311291500508 0.14895298989401862
34079684 0.9868156136709466 0.14860318369691
34129435 0.9868919517661472 0.14835956931284872
34179186 0.9868777503815707 0.14790329077683018
34228937 0.9870196076399277 0.14783538345662114
34278688 0.9869943045750217 0.14744238787213582
34328439 0.9870180659487077 0.14705409373914824
34378190 0.9871903685793246 0.1468108182959721
34427941 0.9871682964865833 0.1465512081490634
34477692 0.987226648304867 0.14636187180111096
34527443 0.9872938116593586 0.14608126827183016
34577194 0.9871881068817921 0.14563830184927176
34626945 0.9872069743900432 0.14532549026809954
34676696 0.9873334974879279 0.1451310690592404
34726447 0.9875439549216507 0.14479844056509505
34776198 0.9873696576064985 0.14446276529099733
34825949 0.9873702287167554 0.14425695866058152
34875700 0.987489849341866 0.14398187627671732
34925451 0.9876621954118452 0.14360321163149983
34975202 0.9876379577680271 0.1434942185327162
35024953 0.9875849307408919 0.14302133631665312
35074704 0.9876220471614778 0.1427375876307313
35124455 0.9876072824232639 0.1426679228445807
35174206 0.9877806496924926 0.14240003341765972
35223957 0.9877480776722523 0.14184050101944193
35273708 0.9877180903411148 0.1416203895978806
35323459 0.9877664973683982 0.14137591454677695
35373210 0.9878291159345739 0.14113145379426761
35422961 0.9879545756957171 0.14088397597363234
35472712 0.9879457883006194 0.1405590835147209
35522463 0.987910540850482 0.14028263462868426
35572214 0.9879272172365309 0.14002859549626287
35621965 0.988030391965389 0.13972987028270506
35671716 0.9879884499540879 0.13945632470866237
35721467 0.9881841759851991 0.13919268459212322
35771218 0.9882321845062481 0.13907894597473833
35820969 0.9882465073403207 0.13862107359118725
35870720 0.9882460101243611 0.13828121220075734
35920471 0.9882445035534541 0.13812821475852569
35970222 0.9883794626033037 0.1378411476818128
36019973 0.9883907563277348 0.13755653053209888
36069724 0.9883174098626839 0.13731812683151387
36119475 0.9882957407898124 0.13713312691273796
36169226 0.9884804686146244 0.1368241946802178
36218977 0.9883762127958619 0.13648795718773044
36268728 0.9885539958357071 0.13623693788120533
36318479 0.9886100563312045 0.13598265845031582
36368230 0.9886990947939122 0.1356504186997646
36417981 0.9885943674499117 0.1354626246696138
36467732 0.988603923495371 0.13517832018686168
36517483 0.9886211614058487 0.1348761790180441
36567234 0.9887375832519082 0.1345540814408039
36616985 0.9888486541206885 0.1345474360310379
36666736 0.9886937908335324 0.1339545818023775
36716487 0.9886293176955446 0.13376315327914876
36766238 0.9888039850628928 0.1335635980995791
36815989 0.9888232709422993 0.1332355694296704
36865740 0.9888323378295993 0.132961076438362
36915491 0.9889136631968847 0.1328200282691348
36965242 0.9888209058001672 0.1326209789118411
37014993 0.9890266636582972 0.13217921934611734
37064744 0.9889628157087265 0.13203803330113306
37114495 0.9890114680985934 0.13160981594681465
37164246 0.9889884758276763 0.13142741217602816
37213997 0.9889227746763987 0.13129214943563644
37263748 0.9892285377037667 0.13088970116396542
37313499 0.9891362215931087 0.13060899366708437
37363250 0.9891101146222061 0.13041614254225872
37413001 0.9892556903945575 0.13001541580099096
37462752 0.989335132932378 0.1297977742811717
37512503 0.989282748252292 0.1294904624283295
37562254 0.9894094523004023 0.12947807241590312
37612005 0.9891850657799149 0.1291039294138009
37661756 0.9893800520533008 0.1288096701710518
37711507 0.9894263393443524 0.1286298929101493
37761258 0.9894692575951866 0.1283059732859149
37811009 0.9895640465180577 0.12787239121327212
37860760 0.9895237011550427 0.12796465059137707
37910511 0.9894968968458338 0.12759479123498257
37960262 0.989466772812388 0.12738909341796828
38010013 0.9895295778874261 0.127027184409986
38059764 0.9896580390809753 0.12684476208250317
38109515 0.9897852966299454 0.12641425546751112
38159266 0.9895594501966803 0.12612233360811592
38209017 0.9897210551487328 0.12614255825442733
38258768 0.9897417731125845 0.12571929601367177
38308519 0.9898688433296904 0.12542920883959696
38358270 0.9896835074965246 0.12527153200556737
38408021 0.9898553566904453 0.12492118017259625
38457772 0.9898063260584148 0.1246826626821061
38507523 0.989878348654403 0.12442012826603342
38557274 0.9898514624292191 0.12424298545636721
38607025 0.9899747315230489 0.12389535455247243
38656776 0.989829127979245 0.12352818990920228
38706527 0.9900041407544802 0.1234626912896504
38756278 0.9899240269712296 0.1231635794264661
38806029 0.9900303738494584 0.12288054088724835
38855780 0.9900256925320287 0.12257056573202994
38905531 0.9899917110165098 0.12236717089644995
38955282 0.9900413490023614 0.12210217731955943
39005033 0.9900953136099764 0.12183256491565252
39054784 0.9902165316535837 0.12166962830183024
39104535 0.9902459929632275 0.12128408330997356
39154286 0.9901744997812769 0.12107067324586966
39204037 0.9902500494685104 0.1207967922474945
39253788 0.990205727974556 0.1206784526042454
39303539 0.9902352092767791 0.1201601169860914
39353290 0.9903691619754014 0.11997726329723693
39403041 0.9902521596761741 0.11979629098282178
39452792 0.9902607833641249 0.1195121143018206
39502543 0.9903842002497729 0.11920510095790533
39552294 0.9903827100873991 0.11894231239636027
39602045 0.9903097868534201 0.11861474869779245
39651796 0.9904422574390636 0.11843521783356879
39701547 0.990379222617957 0.1182843376025012
39751298 0.9905363764017895 0.11790904366775597
39801049 0.9904587950629605 0.11762664599879942
39850800 0.9904435442684226 0.11733044117241699
39900551 0.9905814525082333 0.1171717387672863
39950302 0.9905801156971802 0.11694348722951657
40000053 0.9904904642015685 0.11653866188639335
