# Supplementary material for: Toward a fully wireless endovascular neural interface: Evaluating power transfer efficacy
Source: PLoS One. 2026 Jun 15;21(6):e0351138. doi: 10.1371/journal.pone.0351138 (PMC13268161; doi:10.1371/journal.pone.0351138)
Supplement: S1 File — (ZIP) [file pone.0351138.s004.zip › S1 files/Flux-pipe Tx Ferrite core in air.txt]

# HZ S RI R 50
50000 -0.9373576445055521 0.28481263428485304
99751 -0.8228069162681431 0.5332389127223978
149502 -0.6599610435385306 0.7254142601144722
199253 -0.4764505772527175 0.8567638116774502
249004 -0.29400616438145133 0.936117712265981
298755 -0.1253661327479118 0.9741532981638873
348506 0.024469861148454893 0.9826972400458301
398257 0.15361605551526059 0.9726903034994238
448008 0.2641110414843725 0.9502011705802728
497759 0.3573522828493812 0.9205440462827346
547510 0.4362092410066948 0.8868098813082543
597261 0.502809714698235 0.8520792033384197
647012 0.559357989238304 0.8171681833877615
696763 0.6076483411725452 0.7830425411749984
746514 0.6488318177476475 0.7499668956878137
796265 0.6843197808378547 0.7188548694916761
846016 0.7146716865090416 0.689160651417136
895767 0.7411128356563116 0.6612566742498468
945518 0.7643833513670709 0.6350419088574595
995269 0.7844668946191786 0.6105497485314045
1045020 0.8024049897085055 0.5874264636906099
1094771 0.8182453216491474 0.5659183904539785
1144522 0.8321406052365845 0.5454960071081578
1194273 0.844682725171011 0.5264670606155752
1244024 0.8556759494104844 0.5086129499882238
1293775 0.8657941816395381 0.4918240507440455
1343526 0.8749097820430698 0.475822064061623
1393277 0.8831791167115266 0.4609993912071126
1443028 0.8905220001956444 0.4468988253858278
1492779 0.8971322141405917 0.4335581084934464
1542530 0.9033699769285716 0.42095133056512246
1592281 0.9089915446614202 0.40923919310934465
1642032 0.9141904444651822 0.3978166711632606
1691783 0.918908423777681 0.38704842114955784
1741534 0.9231619312564435 0.37683310077855975
1791285 0.9271186344064591 0.36714996696950103
1841036 0.9310131800735811 0.3579609189531052
1890787 0.9344823340109124 0.3490112582455038
1940538 0.937531119487451 0.34065889982162584
1990289 0.9405280693748216 0.33247682233283865
2040040 0.9432324657498091 0.3249092021637511
2089791 0.9459025701435763 0.31753129972087246
2139542 0.9483388986964166 0.31053673901619294
2189293 0.9505805408088922 0.30370772331889023
2239044 0.9526057863928642 0.29734278951121734
2288795 0.9545551394594313 0.29110106468694613
2338546 0.9564490830645387 0.28519806186667074
2388297 0.9582287146627886 0.2794201533655294
2438048 0.9599396881379111 0.27387432126658173
2487799 0.9613426998828799 0.26857662870706395
2537550 0.9628371398920665 0.26340620195091907
2587301 0.9640905791691433 0.2585620147568249
2637052 0.9655328577502454 0.2536326752234223
2686803 0.9667195943622032 0.24913307386138567
2736554 0.9679514319601626 0.24471295013116534
2786305 0.9691321593362968 0.24038800513162387
2836056 0.9701306793026775 0.23637698609998645
2885807 0.9711467885611218 0.2323758486585091
2935558 0.9720065413599734 0.22849404489289268
2985309 0.9729702297380965 0.224571469569147
3035060 0.9738533257873879 0.22103376236379152
3084811 0.9746878153767498 0.21752449183768952
3134562 0.9754481710285855 0.21424003755213494
3184313 0.9761043812368 0.2108977448770313
3234064 0.9770660546546643 0.20770251311479046
3283815 0.9775466615326592 0.20437363095357008
3333566 0.9784047501972497 0.20137420027669173
3383317 0.9789052493343918 0.19845711800024154
3433068 0.9795150963216405 0.19558469608170062
3482819 0.9799485398927854 0.192730185760194
3532570 0.9805785029485538 0.19002679921676188
3582321 0.981072783528264 0.18721656856650998
3632072 0.9817002080884295 0.18490808300134515
3681823 0.9821797234053493 0.18230207594187778
3731574 0.9825843999597925 0.1798054366145779
3781325 0.9831872969015075 0.17740875069237189
3831076 0.983509225908815 0.1751278214721443
3880827 0.9839342163116975 0.1729418704815696
3930578 0.9842407442405194 0.17062783034085832
3980329 0.9847234996803853 0.1684466349489259
4030080 0.9850699094655609 0.16632313963126627
4079831 0.9856215032291922 0.16425603334909533
4129582 0.9858197797153172 0.16209340534547242
4179333 0.9860515778954207 0.1602851885141503
4229084 0.986308895583534 0.15849406699364768
4278835 0.9868187701744768 0.1564157791505585
4328586 0.9869802102907483 0.15470600808087207
4378337 0.9874112683749966 0.15286802070378291
4428088 0.9876244959366755 0.15102273613650105
4477839 0.9878130681858399 0.14945714717104316
4527590 0.9881927660869136 0.14763573016305817
4577341 0.9884325968832929 0.14606491436273056
4627092 0.9886289164553427 0.14441368646792613
4676843 0.9889399522071469 0.1427936165380812
4726594 0.9892463943518242 0.14121815884011676
4776345 0.9893365169331856 0.13983322438140638
4826096 0.9896132743792289 0.1381772000769974
4875847 0.9897833214515106 0.13678308929948593
4925598 0.9899800347861873 0.1354542814153676
4975349 0.9903929533205008 0.1339214188243179
5025100 0.99039982189098 0.13258980658833888
5074851 0.9904931984678892 0.131337103864197
5124602 0.9906948185008249 0.12984775676131827
5174353 0.9910126802273965 0.12873859234196838
5224104 0.9910796318633484 0.12745243794580233
5273855 0.991353428900554 0.12602587543506108
5323606 0.9914890856065868 0.12476851172185163
5373357 0.9916725092910936 0.12353298084967948
5423108 0.9917720010867647 0.12249246351923038
5472859 0.9919117706990508 0.1211878128483653
5522610 0.9920298836040046 0.12022173233574442
5572361 0.9923339208785124 0.11901574526050136
5622112 0.9923033559393984 0.11796467499351299
5671863 0.9923847651286923 0.11686520576328956
5721614 0.9925110437750044 0.11564344766903949
5771365 0.9927538347716819 0.11464664809181069
5821116 0.992858761610373 0.11361540086468004
5870867 0.9929312805894401 0.11262021938653552
5920618 0.9931102552387384 0.11159836558548095
5970369 0.9931761654373882 0.11054973444133757
6020120 0.993377371178012 0.10954080186647369
6069871 0.9935422620907678 0.10881452407150523
6119622 0.9936441010941817 0.1077430456694472
6169373 0.9936884157813416 0.10681600984983208
6219124 0.9936593608927278 0.10577505679289968
6268875 0.9938885068091349 0.10497862032128258
6318626 0.9939865031915689 0.10399713431345349
6368377 0.9942810130894811 0.10320825944201614
6418128 0.9941156397795818 0.10247162351573803
6467879 0.9942602317408222 0.10158111229105386
6517630 0.9943403063296443 0.10073855107284144
6567381 0.9943457794609947 0.09989784893097596
6617132 0.9944321817402941 0.0989211782141032
6666883 0.9944289204642804 0.09834701595098676
6716634 0.994757308266411 0.09745540877391456
6766385 0.994719155811903 0.09668727575422727
6816136 0.9948182834488444 0.09598121274258492
6865887 0.9948906884990921 0.09507365889874789
6915638 0.9950557280986941 0.094354724123788
6965389 0.9950314891962142 0.09355015224657329
7015140 0.9950241357257007 0.09301596049545655
7064891 0.9951884924219565 0.09221079365146664
7114642 0.9950815706706938 0.09148378650109627
7164393 0.9953673089122441 0.09070434683099361
7214144 0.9953412027297825 0.09015770866967111
7263895 0.9953939118268398 0.08922808061994081
7313646 0.9954658010381491 0.08872751391335974
7363397 0.9957263589620657 0.08800890972221556
7413148 0.9956353366623798 0.08748068278684198
7462899 0.9957225387758899 0.08673566979949504
7512650 0.9957084876379233 0.08614572861054628
7562401 0.9959362729323671 0.08542456793230795
7612152 0.9957537530552331 0.08483800932702511
7661903 0.9960288148527645 0.08413436282391933
7711654 0.9959610152235072 0.08351830247712777
7761405 0.9959504938656641 0.0830708537924636
7811156 0.995930897021008 0.08244782202744662
7860907 0.9961961303166081 0.08179443153850023
7910658 0.9962596905091018 0.08113646791658163
7960409 0.9961554452044525 0.08076264670067869
8010160 0.9962464594236863 0.08015320245826778
8059911 0.9962767253102909 0.0795833734175719
8109662 0.9963762362358897 0.07903983050909955
8159413 0.9964006755106739 0.07838744497376908
8209164 0.9963753482593698 0.07786051601703524
8258915 0.9964962899337247 0.07750109373047023
8308666 0.9966408282780049 0.07679791557485058
8358417 0.9966122753896389 0.07627435092643921
8408168 0.9966751925481179 0.07574715701980975
8457919 0.996683624048029 0.07533368161055967
8507670 0.9968496032229404 0.07481912098642605
8557421 0.996797093901719 0.07429120032835129
8607172 0.9967056852681908 0.07379352890405845
8656923 0.9967652432597249 0.07322975692006359
8706674 0.9968461632838251 0.07273803471373401
8756425 0.9968936398801733 0.07236571661732356
8806176 0.9969932234916534 0.07183235203325924
8855927 0.9970713539402841 0.07141511583185499
8905678 0.9970855151054077 0.07088640029312629
8955429 0.9970348792398511 0.07053345582783277
9005180 0.9969982738991958 0.06994971189631004
9054931 0.9971612396380849 0.06949813467778393
9104682 0.9970459867670926 0.06907907849808072
9154433 0.9971818462390265 0.06864594628136628
9204184 0.9971136890390155 0.06821492132223389
9253935 0.9972328187985448 0.06780716286287176
9303686 0.997277024321666 0.06732492571449923
9353437 0.9973663156455183 0.06708613946546697
9403188 0.9972525749253178 0.06662092575123092
9452939 0.9973193514315891 0.0660836696173827
9502690 0.9973418836140077 0.06559184302942878
9552441 0.9974251948013174 0.06518218089585204
9602192 0.9974682390521885 0.06473822670543132
9651943 0.9975002124683915 0.06441972419739174
9701694 0.9975376199595829 0.063971000861395
9751445 0.9974849220316326 0.06367132844265996
9801196 0.9974871703284126 0.06313916053499517
9850947 0.9974454450994104 0.06294241321106443
9900698 0.9976766906818281 0.062441028053363386
9950449 0.9976349294155429 0.062130844710791965
10000200 0.9976479616458381 0.061724273220368844
10049951 0.9976218474562776 0.06137830035928671
10099702 0.9978244031380523 0.06086720048149941
10149453 0.9977842066466172 0.060502580914606904
10199204 0.9976910148126321 0.060330370766504715
10248955 0.9977508414116061 0.059796063356826495
10298706 0.9977382431833529 0.059502276683281244
10348457 0.997858535836528 0.05915468447656314
10398208 0.9978160332022273 0.05861292101445178
10447959 0.9977783336338517 0.058372800559309476
10497710 0.9978743723828976 0.05805098135524444
10547461 0.9979039545475419 0.05772874939488538
10597212 0.9979236152476906 0.05745347351829899
10646963 0.9979217834035597 0.05710207159167016
10696714 0.9979137001241036 0.05658482814947699
10746465 0.9980422087655227 0.056361477781694286
10796216 0.9979521749058146 0.05607101684902576
10845967 0.9980858436947472 0.05578244335028247
10895718 0.9979904090384224 0.055392021396812374
10945469 0.9980856818130994 0.05508184583394231
10995220 0.998125460265379 0.05461238867552324
11044971 0.9980279854420943 0.05435855960397841
11094722 0.9981653384098013 0.054239893761987096
11144473 0.9980043694737181 0.053741242638603144
11194224 0.9982602609527708 0.05329126533482818
11243975 0.9981982516155814 0.05319454503007431
11293726 0.9982235563059206 0.05281724901647249
11343477 0.9982756962460914 0.0525031196404027
11393228 0.9982235683323571 0.05238897878364732
11442979 0.9981338122039433 0.051997186096886444
11492730 0.9982995574259316 0.051625455980588736
11542481 0.9983390524841141 0.051330678666827376
11592232 0.9983450891029944 0.05105737132601271
11641983 0.9981919341661577 0.05082428116887859
11691734 0.9983113658312189 0.050345116620923946
11741485 0.9981692311469093 0.05021215958719745
11791236 0.9983128421497168 0.04989704699362809
11840987 0.9982282153683991 0.049539633494606744
11890738 0.9983468533438934 0.04935224587806084
11940489 0.9985077802757135 0.049093799310435116
11990240 0.9984323595201089 0.04888157032159369
12039991 0.998362134200938 0.0485879511665784
12089742 0.9984688203994992 0.048323521322889994
12139493 0.9985295244602351 0.04795032984498537
12189244 0.9985096133830607 0.04763706477348107
12238995 0.9984670903957216 0.04740170013518378
12288746 0.9984168000139876 0.04721034623952116
12338497 0.9983949171000767 0.04688806945017963
12388248 0.9984507564721187 0.046671170192471335
12437999 0.9985547516627831 0.046392529600723216
12487750 0.9984479186099516 0.046184693162130384
12537501 0.9985876524696468 0.045891321129444225
12587252 0.9984584260719692 0.04558991586875558
12637003 0.9985030554033529 0.04545559594344932
12686754 0.9985258651232038 0.04516738311236323
12736505 0.9985159070264965 0.04494277781930627
12786256 0.9985742385718491 0.04466986383261865
12836007 0.9984563207303294 0.044405853792735595
12885758 0.9985839061998233 0.04411566153937147
12935509 0.9987365477995027 0.043938716755129094
12985260 0.9986488185227087 0.04361815486079725
13035011 0.9987361405319571 0.04339298151361062
13084762 0.9986611440450445 0.0432119109524412
13134513 0.9986621697477465 0.04282953096405284
13184264 0.998634908033937 0.042757748301704215
13234015 0.9985975939077782 0.04242787104384609
13283766 0.9985639683852334 0.04235567950787808
13333517 0.9985822205843549 0.04197075820016033
13383268 0.9985922619817884 0.04184281774189228
13433019 0.9988113001173942 0.04155865374555068
13482770 0.9987224536085814 0.041362809930458364
13532521 0.998578043820463 0.04099203607077912
13582272 0.998678138384456 0.04094571731877256
13632023 0.9987957590248746 0.040719970268231494
13681774 0.9986677392680104 0.040460373621990925
13731525 0.9987236339747526 0.040116677050422066
13781276 0.9987842460370675 0.039892070707415545
13831027 0.9987187427861826 0.03968890396117724
13880778 0.9987706249621713 0.0396923545022534
13930529 0.9988667761460864 0.03941942896936834
13980280 0.9987071696668736 0.039069591524791676
14030031 0.9988727432566697 0.03890298989220783
14079782 0.9987444991779205 0.038624048216181345
14129533 0.9988545550839231 0.03854059446176338
14179284 0.9988334727204216 0.038191808304461
14229035 0.9987622598859629 0.03802501058686427
14278786 0.9988239734936779 0.03783848446133776
14328537 0.9988969637939039 0.037589817897680615
14378288 0.9988201530692701 0.037459741710853485
14428039 0.9988137215090698 0.037337963420766666
14477790 0.9987230088074417 0.03698717628834872
14527541 0.9989391237887966 0.03678966478731337
14577292 0.9989035417179596 0.036643975629076425
14627043 0.9988300160284531 0.0364391857872137
14676794 0.9990085076340273 0.036215000904882576
14726545 0.9990023330637399 0.03599008810239509
14776296 0.9989601380233335 0.036007802563737694
14826047 0.9989261521207523 0.035535142015189605
14875798 0.998894516486572 0.03540661734446636
14925549 0.9988009609465922 0.03531337424665083
14975300 0.9989718290773774 0.035101016509504195
15025051 0.9988309230400372 0.034925665359178334
15074802 0.9988653261466003 0.03465725333996711
15124553 0.9989434076099365 0.03457210413935432
15174304 0.9988866925476292 0.0343284560132631
15224055 0.9990192766126417 0.03415737173809613
15273806 0.9989326156985225 0.033760113390006216
15323557 0.9989328018531185 0.03378893614388223
15373308 0.9989645272030696 0.033445282420053415
15423059 0.9989855362631412 0.033364571701133494
15472810 0.9988622621467359 0.03310232496890438
15522561 0.9989921678004303 0.032933444107049493
15572312 0.9990431321526523 0.03270808613863313
15622063 0.9990066540600729 0.03263260166296318
15671814 0.9990094275508776 0.03234189376926295
15721565 0.9989167784423335 0.03235922578624505
15771316 0.9989828681309807 0.03197898406348473
15821067 0.9989461343474992 0.03187929481733202
15870818 0.9991043300672183 0.03175678157497066
15920569 0.9991486880156246 0.031612631115545985
15970320 0.9990230551410227 0.031325175310748264
16020071 0.9989832219946423 0.031189389278008628
16069822 0.9990361134734339 0.031002160448320798
16119573 0.9990254456548584 0.03083881526910728
16169324 0.9990504333046982 0.03065657236454773
16219075 0.9990585996163232 0.030632969136959586
16268826 0.9988737146598978 0.030419263218286616
16318577 0.9989870256130368 0.030207474697689266
16368328 0.9990067572716917 0.030041040659420593
16418079 0.9988428424149145 0.02977505427690094
16467830 0.9989316650825802 0.029636863728027558
16517581 0.9990926716416102 0.029452569971154537
16567332 0.998928283030523 0.02912848235158045
16617083 0.9988289929442936 0.029108135525346416
16666834 0.9990349877688984 0.028950224209632777
16716585 0.998915279035927 0.028874674024505897
16766336 0.9990124783915137 0.02875803190951144
16816087 0.9991514563349081 0.028522810356875497
16865838 0.9990948325532543 0.02832293289842521
16915589 0.9989630107754923 0.02813945268507994
16965340 0.9989952398196648 0.028061671049125443
17015091 0.9989453329180075 0.027928318693592996
17064842 0.9989867137531777 0.027783031849845256
17114593 0.9990219965139532 0.027616623892842255
17164344 0.9989091539817704 0.027432444895350093
17214095 0.9990708745560026 0.027225578285921138
17263846 0.9990037151705173 0.027025900433359406
17313597 0.9990576276631586 0.02700819859475335
17363348 0.9989347651907472 0.026800900220692835
17413099 0.9989963830833042 0.02657958074153478
17462850 0.9990513609792637 0.026506962811670684
17512601 0.9989337473170788 0.02621327161727001
17562352 0.9989176381496778 0.02618144256287167
17612103 0.9989053878176691 0.02611386212330337
17661854 0.9991447214328729 0.0259630968588698
17711605 0.9990093648440409 0.025688733435303594
17761356 0.9988835432838663 0.02549346840366294
17811107 0.9989355078618057 0.02549085026826736
17860858 0.9990027297749317 0.025399856575475267
17910609 0.9989790184027524 0.025056269292501435
17960360 0.9989213032395032 0.024957484626906678
18010111 0.9989867092446361 0.02475335562970913
18059862 0.9988319393174555 0.024576444760658792
18109613 0.9991187049237821 0.02457641868431815
18159364 0.9989193015004191 0.024337375996775917
18209115 0.9989355440080256 0.02413035599585625
18258866 0.998979852946209 0.024070768329388915
18308617 0.9989842883556908 0.024015282306454225
18358368 0.9989720505329014 0.02375440729264359
18408119 0.9989662838290146 0.023690149419288608
18457870 0.9990170991426013 0.023448192479841385
18507621 0.9989415438190199 0.023421265354730828
18557372 0.9988398931980417 0.023259788204850553
18607123 0.9989742553815965 0.023061778843438154
18656874 0.9989078732521887 0.02291173220353508
18706625 0.998875842169349 0.022850463749526966
18756376 0.9988143266080334 0.022756412914084725
18806127 0.9988977288239896 0.0225655158751838
18855878 0.9989650407995707 0.022201895560074836
18905629 0.998978070705036 0.02220215009239692
18955380 0.9988055958336056 0.022235151363555805
19005131 0.9988508387444552 0.021922993621637014
19054882 0.9988532841795107 0.021943130417884045
19104633 0.9989508098029748 0.021852450167939092
19154384 0.9987583572326407 0.021639535978087775
19204135 0.9988612382010225 0.021343160307156748
19253886 0.9987785408317502 0.021259086659527342
19303637 0.9988061005766518 0.021311141076466915
19353388 0.9988969536245487 0.02099866753751147
19403139 0.9989324905047486 0.020914585367301727
19452890 0.9987862275537238 0.020922920299632237
19502641 0.9987503103177872 0.020656788696157488
19552392 0.9987508941126055 0.020478520042457857
19602143 0.998772742904845 0.02032647741531279
19651894 0.9989267001639984 0.020289458949438323
19701645 0.9987974181725433 0.020348878829659727
19751396 0.9988576561196418 0.02009914049797787
19801147 0.998702832768951 0.019904379211070414
19850898 0.9988934221469461 0.01978178553047023
19900649 0.9987938531172638 0.01961665850469708
19950400 0.9989384453562863 0.019573070183204117
20000151 0.9987144901983931 0.019310223481368006
20049902 0.9988158755938644 0.019235282175181043
20099653 0.998715358863852 0.019149346177778227
20149404 0.998739741004472 0.019106349624236227
20199155 0.9986673343959908 0.01894199408916692
20248906 0.9986574267587042 0.018786572737198384
20298657 0.9986184582644386 0.018629905330138617
20348408 0.9986481687795692 0.0184692158289315
20398159 0.9987072500370395 0.018406951077926368
20447910 0.998693098408702 0.018136141581317676
20497661 0.9987022068066527 0.018138237488537778
20547412 0.9987456952016169 0.01812528363671881
20597163 0.998641357295094 0.017898628265721545
20646914 0.9987171335138142 0.018038283515879078
20696665 0.9985195173890111 0.01760631830832773
20746416 0.9986650186969189 0.017567816975980387
20796167 0.9985050190862862 0.017406837246707167
20845918 0.9986735509670102 0.01733274972400637
20895669 0.9988188347432045 0.01723479217233612
20945420 0.9983946204070949 0.017126236004925275
20995171 0.998676265491013 0.016929783339933148
21044922 0.9985594383927866 0.01680833311054093
21094673 0.9984047380760791 0.016673652539112797
21144424 0.9984536315180054 0.01664802063437171
21194175 0.9984958784253212 0.016474423197195418
21243926 0.998498605394442 0.0165004984087382
21293677 0.9986631730305449 0.016253317042293935
21343428 0.9985252814702699 0.016211636698861154
21393179 0.9985453788636575 0.01607219031657961
21442930 0.998476507520217 0.01593137161485837
21492681 0.9985217372597152 0.015931567095678313
21542432 0.9984087500134431 0.015776684203013747
21592183 0.9984316038020095 0.01560478779329521
21641934 0.9983430937767069 0.015647860912871184
21691685 0.9984992314619993 0.015430666758412388
21741436 0.99851901866465 0.015232026049174232
21791187 0.9984426738824699 0.015065683823271604
21840938 0.998322099123517 0.015038138412562178
21890689 0.9983141060129372 0.01499654023468487
21940440 0.9984006656348746 0.014828907562214349
21990191 0.9984516608270745 0.014644673107691769
22039942 0.9983179330281704 0.01474071081633207
22089693 0.9983342884774926 0.014426289175886238
22139444 0.9984103566290623 0.014316986364983889
22189195 0.998418224016047 0.014293635521246168
22238946 0.9984264263923436 0.014290127626381125
22288697 0.9983852695345058 0.014117773368716066
22338448 0.9983544318206427 0.013976797266528968
22388199 0.9983217662242632 0.01397365007187654
22437950 0.9984346099611041 0.013857011869362357
22487701 0.9982426265695801 0.013678449162347091
22537452 0.9984307783987801 0.013588162986759111
22587203 0.9983124539744699 0.013478778428375573
22636954 0.9982163722213439 0.013345087379619851
22686705 0.998353639581098 0.013295433315424755
22736456 0.9983069671673469 0.013263646631488449
22786207 0.9982930271312767 0.013016953822449018
22835958 0.9981836931250689 0.0129690884225478
22885709 0.9982341470555832 0.01290878302748683
22935460 0.9982227583257756 0.012754531359119345
22985211 0.9981747331525911 0.012541826401630957
23034962 0.9981661155044563 0.01259296715765034
23084713 0.9982834520127454 0.012290234392866249
23134464 0.9981459703205902 0.012332636806292376
23184215 0.9981917065939236 0.012242597914855656
23233966 0.9981569164035604 0.012047538819001828
23283717 0.9981821091590868 0.01197526721381488
23333468 0.9982318985608059 0.011954194857939486
23383219 0.9982127126101179 0.011794492906130681
23432970 0.9981760521167453 0.01172898752280263
23482721 0.9980891124484437 0.011730877957440267
23532472 0.9982325401513071 0.011604060033358782
23582223 0.9980411981549491 0.0114504289671104
23631974 0.9981735340287601 0.011410217043491764
23681725 0.9981359537861594 0.011213809922864738
23731476 0.9980617872883721 0.011257791287806181
23781227 0.9979864900778826 0.010931073910139845
23830978 0.9981956124059719 0.010890585400018894
23880729 0.9981705578429626 0.010848431370451042
23930480 0.9981447674899258 0.0107304527713098
23980231 0.99805598174772 0.01071857808815696
24029982 0.998097853160772 0.010478169429396009
24079733 0.998116615926455 0.010505768727800149
24129484 0.9980342088338 0.010304667132029207
24179235 0.9979818456399406 0.010265738174695234
24228986 0.9980692286023719 0.010161417583146504
24278737 0.9979844232642641 0.01013080924169682
24328488 0.9979357875820154 0.009996172472213715
24378239 0.998048709858843 0.009890138487431201
24427990 0.9979346218409567 0.009793132189110059
24477741 0.9980497395436493 0.009704734324120305
24527492 0.9980344261460655 0.009555991394382351
24577243 0.9979819765302816 0.009306271842415729
24626994 0.9978241912202769 0.009440363990457045
24676745 0.9980327545271719 0.009330014404871993
24726496 0.9980254449709878 0.009348821944018162
24776247 0.9978430469577264 0.009188385985986059
24825998 0.9978080825035515 0.009068547174678577
24875749 0.9979187918536049 0.008996008696949154
24925500 0.9977426861218062 0.008701521388939194
24975251 0.9977972562743364 0.008764832763658406
25025002 0.9979552219993879 0.008674943558325298
25074753 0.9978210417623291 0.008580541817908413
25124504 0.9976639404500256 0.008626619879969719
25174255 0.9978352397299407 0.008427836101461555
25224006 0.9977991965036829 0.008362386317111928
25273757 0.9977781762108303 0.008233089327844842
25323508 0.9978420153823092 0.008097005085296313
25373259 0.9977412166615083 0.008031131532173146
25423010 0.997727021630568 0.007996456291615732
25472761 0.9978275507113067 0.008057609559320413
25522512 0.9977715519988769 0.007847676131256209
25572263 0.9977036850443275 0.007727185206068759
25622014 0.9977241027424977 0.00765638270260232
25671765 0.9977615832588868 0.007718379922952847
25721516 0.9975634608381998 0.00745396010237689
25771267 0.9976882973715567 0.007309126493557211
25821018 0.9975921274366887 0.007136255838932886
25870769 0.9978171809587193 0.007295582541764544
25920520 0.9977561135734826 0.007212711597249437
25970271 0.9977984410285873 0.007063729297986882
26020022 0.9977894619747333 0.006966755356305373
26069773 0.9976841390037621 0.006859005208063257
26119524 0.9975737694548704 0.006679435648066675
26169275 0.9975881329052695 0.0066948675474518
26219026 0.9976061187187228 0.006604821049777931
26268777 0.9976575677756314 0.006533544996965757
26318528 0.9976244900809776 0.006427701553297304
26368279 0.9975340151755256 0.006458210943199407
26418030 0.9976494990551593 0.0063325656234174505
26467781 0.9976286660712697 0.006172163127905158
26517532 0.9977687824592252 0.006063594796622019
26567283 0.9975315982437791 0.006038029984222941
26617034 0.9976155248646643 0.005873163646836765
26666785 0.9973978147063214 0.005757095678933678
26716536 0.9975917237081019 0.005748091890248399
26766287 0.9975509038473894 0.005626346932899707
26816038 0.9974634667268915 0.0055209785111125925
26865789 0.997548249903482 0.005441964157648155
26915540 0.9975636837793084 0.00548955609883846
26965291 0.9975681233908541 0.005283946779055274
27015042 0.9975845836416565 0.005192583137631918
27064793 0.9975944794433159 0.005036124567043153
27114544 0.9975266895087427 0.005081664882181302
27164295 0.9975210509527688 0.005122359326338305
27214046 0.9976282624593071 0.004827479481933723
27263797 0.9976520605562033 0.004858061292807219
27313548 0.9974218174665812 0.004737980450192536
27363299 0.9976132242382951 0.004602472222384168
27413050 0.9973661682999722 0.004523291413765623
27462801 0.9973841042259478 0.004461041499478058
27512552 0.9973813031417772 0.004492843046929725
27562303 0.99730138853806 0.004366614417286157
27612054 0.9973370928637753 0.004185926607706062
27661805 0.9974605408190674 0.004158345103887101
27711556 0.9974045086458603 0.004023500050851986
27761307 0.9973525044144831 0.0040871455082551085
27811058 0.997432956105793 0.0039166116424709475
27860809 0.997327933868433 0.0038244089397843806
27910560 0.9975342395826773 0.0036117313999131963
27960311 0.9973633998721979 0.00357780004010864
28010062 0.997364644579669 0.0034987077857772794
28059813 0.9974373889211796 0.003537887665286329
28109564 0.9975095996792788 0.0034590282210810344
28159315 0.9972243459485438 0.0032641372855696724
28209066 0.997370230314425 0.0032677225294866783
28258817 0.9971762743099639 0.003161074717560408
28308568 0.9973600773523279 0.0030898520217378755
28358319 0.9973468365955742 0.0030121720195278494
28408070 0.9974195590384328 0.003017745348598954
28457821 0.9972087025244015 0.002763753336351906
28507572 0.9972168508322763 0.002756669249522604
28557323 0.9972335549058527 0.0027866706753136832
28607074 0.9973244970149745 0.002602194669798116
28656825 0.9973336252558623 0.002428855751489559
28706576 0.9973537149466768 0.0024915332466283347
28756327 0.997247536678219 0.002462399274429961
28806078 0.9971359057720676 0.0023235767098685454
28855829 0.9971546850243515 0.002178468711949952
28905580 0.9973455885099337 0.002228227074785428
28955331 0.9972254973706183 0.0021607730456481636
29005082 0.9972917841912012 0.0019558233826618954
29054833 0.9973092550201711 0.002018986097507295
29104584 0.9970964200162233 0.0019199596977525985
29154335 0.9972758693453541 0.0017834126689186846
29204086 0.9971184095609248 0.0016517420921773427
29253837 0.9970575848664031 0.0016577421444058159
29303588 0.9972072429614088 0.001493677919800813
29353339 0.9973796878425538 0.001404381314245648
29403090 0.9972712397477902 0.0012247813726022107
29452841 0.9972963879726392 0.0013399953416507902
29502592 0.9971104880270679 0.0013081387792232063
29552343 0.9972996856161047 0.0011275748427192827
29602094 0.9970699277161461 0.0010537499992941417
29651845 0.997108232794687 0.0009912513712292507
29701596 0.9970982983064387 0.0009255268642314183
29751347 0.997040325376551 0.00080676181082063
29801098 0.9970257142801736 0.0008465498800292526
29850849 0.9971016379234522 0.0006349595374035993
29900600 0.9970494010539864 0.0005489777175007228
29950351 0.9971858748447616 0.0004693642905398354
30000102 0.9971466954140775 0.00043818893907374704
30049853 0.9970493381293556 0.0003876009441244718
30099604 0.9970632469529052 0.0002601291167321002
30149355 0.9970381139342478 0.00031923011991332275
30199106 0.9971574604787719 0.00018228344377404615
30248857 0.9969895327562776 0.00018169465198214835
30298608 0.9970067822074516 0.00010046171053200037
30348359 0.9971126382073189 -9.86461179223059e-05
30398110 0.9970880747575019 -0.0002429940766758492
30447861 0.9970011081257059 -0.0001637008471383974
30497612 0.99704171349262 -0.00019169820376458105
30547363 0.9969394526891618 -0.0005729754321565825
30597114 0.9969855019342063 -0.0005604373554286117
30646865 0.9969738049894886 -0.0006386237054123603
30696616 0.9969662903256119 -0.0007526638540748882
30746367 0.996907580167564 -0.0007942464336451002
30796118 0.9969708316696902 -0.0006896620463778667
30845869 0.9969166209497985 -0.0008792264953385593
30895620 0.996943964106416 -0.0009191712885573295
30945371 0.9970365853827781 -0.0009865122682528457
30995122 0.9969471493875663 -0.001067867338205055
31044873 0.9969142240020485 -0.001119511340403197
31094624 0.9968106148320915 -0.0012954068626721141
31144375 0.9969218287349709 -0.0013485806992127583
31194126 0.9969738646426789 -0.0015321552986810175
31243877 0.9969846307863925 -0.0015153178543839698
31293628 0.9967456371916631 -0.0016381595660791913
31343379 0.9968980136787478 -0.001665292540568587
31393130 0.996800944390733 -0.001784171592426689
31442881 0.9969870666818079 -0.001806289446827043
31492632 0.9968484646992474 -0.0019438584970876177
31542383 0.9969930799346441 -0.001883418479905866
31592134 0.9969222566427905 -0.0020278605728838565
31641885 0.9968178954982284 -0.0020634163350857766
31691636 0.9968662334790827 -0.0021043120858248126
31741387 0.996896749445724 -0.0022949933027610575
31791138 0.9968444039687903 -0.0023999192157913673
31840889 0.996812009754827 -0.0023346528669069646
31890640 0.9968297266102233 -0.0025315446810589893
31940391 0.996658478764725 -0.0025699971139993886
31990142 0.9967214506970054 -0.0027555648193090037
32039893 0.9968277039205775 -0.0027932953096288763
32089644 0.9968490129508362 -0.002714072262257093
32139395 0.9967461082856083 -0.0030207938081679617
32189146 0.9968034213687961 -0.003110091308344065
32238897 0.9967034469854977 -0.0030488454163480334
32288648 0.9968956272373458 -0.003213190605705639
32338399 0.9966878408329649 -0.00326086354684752
32388150 0.9967588697855488 -0.0032023354861468616
32437901 0.9968367321805542 -0.003576504951383437
32487652 0.9967516712178922 -0.003492457447078758
32537403 0.9966139868285582 -0.00343975679693924
32587154 0.9967541535799582 -0.003588311287939956
32636905 0.9967016380271527 -0.003767028628710978
32686656 0.9968745418490318 -0.0036284687858398747
32736407 0.9966838696406722 -0.0038528643797980243
32786158 0.9966276335641879 -0.003986540799273051
32835909 0.9966871131326664 -0.00404673838583268
32885660 0.9966862636724706 -0.004152144241268067
32935411 0.9966708408151945 -0.00417628552505252
32985162 0.996555492581751 -0.0042865124373183934
33034913 0.9967283296494752 -0.0042440151451427904
33084664 0.9965895704366586 -0.004338274918985841
33134415 0.9967529390406699 -0.0043613966183602085
33184166 0.9966442022898683 -0.004630175269715511
33233917 0.9966752400405433 -0.004624985114847145
33283668 0.9967336327781872 -0.004737535128365561
33333419 0.9965319987137209 -0.004769056202927409
33383170 0.9967578177925029 -0.004897296354844905
33432921 0.9965470952916161 -0.004782824099739414
33482672 0.9965185765155575 -0.004960334220093522
33532423 0.9965283022403021 -0.0050414550098835135
33582174 0.9964911625416473 -0.005148372195213469
33631925 0.9964347176360477 -0.005233012528319925
33681676 0.9965404394306424 -0.005220167603785081
33731427 0.9963886956511936 -0.005431390342120815
33781178 0.996505984759192 -0.005367987144264322
33830929 0.9964309951687587 -0.005511420871823531
33880680 0.99644097090511 -0.005619052070089003
33930431 0.9965581150367007 -0.005648150921893716
33980182 0.9965278092913751 -0.005816250826485982
34029933 0.9964423361550616 -0.0058903614924087425
34079684 0.9963937245984421 -0.006133344061011525
34129435 0.9964311380288461 -0.005985845637602864
34179186 0.9963270675532774 -0.006172697303818248
34228937 0.9965225222672441 -0.0062328056052725535
34278688 0.9964381758467792 -0.0062533313124466736
34328439 0.9964314952429714 -0.006337015808379227
34378190 0.9964312984655784 -0.006334281507052567
34427941 0.9963821972918502 -0.006529409245147596
34477692 0.9963026814094043 -0.0065545481422006665
34527443 0.9964583285563232 -0.006708081591393241
34577194 0.9963490919397661 -0.006754404216830264
34626945 0.9963349593302788 -0.006711847833487355
34676696 0.9963567097505273 -0.006892303425270684
34726447 0.9964269500054301 -0.00706800938357505
34776198 0.9962810545306052 -0.007107284627368269
34825949 0.9962500696905825 -0.007092439397050208
34875700 0.9963287838925524 -0.007163772679514676
34925451 0.9962469497983614 -0.007271781009753355
34975202 0.996220675015281 -0.007407970501395319
35024953 0.9963210211219728 -0.007556796291431678
35074704 0.9962094697421625 -0.007495083102642008
35124455 0.9962345878641324 -0.007635885201714921
35174206 0.9960852894993294 -0.007680083077438576
35223957 0.9962648614155944 -0.007767189098722724
35273708 0.9962035339168799 -0.00779049383909477
35323459 0.9962142260533302 -0.007875862741218504
35373210 0.99617053463244 -0.008086702707345593
35422961 0.9960238885666501 -0.007994324552456477
35472712 0.996199264137972 -0.00815273588225326
35522463 0.9961482252269399 -0.008288241968593776
35572214 0.9962107150675832 -0.00828644389993654
35621965 0.9961024405097156 -0.008524338425277505
35671716 0.9961217612064748 -0.008357914880656889
35721467 0.9961625735723701 -0.008656803358672189
35771218 0.996215943877773 -0.00855157120810829
35820969 0.9961660358128164 -0.008756983748221724
35870720 0.9960421944319503 -0.008705890994834917
35920471 0.9960018858056453 -0.008856598990844886
35970222 0.995958227423126 -0.00890204721033694
36019973 0.9960654544527673 -0.008958819394838769
36069724 0.9960301232503329 -0.009233786315560473
36119475 0.9960585452430186 -0.009325728401925654
36169226 0.9960048269989983 -0.009202699384338136
36218977 0.995921766742386 -0.009214346929995313
36268728 0.9960154775307584 -0.009310244752514003
36318479 0.9960524741073175 -0.009457865541977873
36368230 0.9960306770757992 -0.009530216318787687
36417981 0.996002125647465 -0.009646942786057891
36467732 0.9959725608631709 -0.009731896403168554
36517483 0.9959088578844171 -0.009776773942362973
36567234 0.995943984298222 -0.009948689834198474
36616985 0.9959860187577873 -0.009939817479672501
36666736 0.9960153418747185 -0.00999673892354683
36716487 0.9958062623098598 -0.010108830080862087
36766238 0.9958844918824826 -0.010228285910751238
36815989 0.9958219147708675 -0.010252556731619159
36865740 0.9960552814289336 -0.010305375270925371
36915491 0.995829758019219 -0.010633211225846621
36965242 0.9958077040656009 -0.010455769944729645
37014993 0.9958652371620866 -0.01076539653964096
37064744 0.9960657783036762 -0.01066266585247326
37114495 0.9958294703547742 -0.010731764800788452
37164246 0.9958030802659558 -0.010850353001148854
37213997 0.9958272959873805 -0.010977459351019684
37263748 0.9958265566852336 -0.010965130450127557
37313499 0.9959105064407402 -0.011195343741823977
37363250 0.9958890493762362 -0.011257960442739417
37413001 0.9959413636164012 -0.011382775096259729
37462752 0.9958162148448356 -0.011444424042555247
37512503 0.9958097263382845 -0.01135795606554959
37562254 0.9958000936895292 -0.011627053345285552
37612005 0.9958168696187143 -0.011637681209762142
37661756 0.9958414135467736 -0.011720517074036341
37711507 0.995778126260222 -0.011799526745732739
37761258 0.9957424585827326 -0.011924689225294306
37811009 0.9957968914756761 -0.01195063295048341
37860760 0.9956938920166932 -0.012096457716234075
37910511 0.9957748273450138 -0.012188370632373671
37960262 0.9957092324605218 -0.012353389203321562
38010013 0.9956906949975423 -0.012532367464368971
38059764 0.9956708994656335 -0.012689725010753513
38109515 0.9955546667777999 -0.012725674096214354
38159266 0.9956948777930265 -0.012643485973324367
38209017 0.9956816304731884 -0.012865134543467244
38258768 0.9955315049557574 -0.012929018191185852
38308519 0.995715027831037 -0.013038543219513584
38358270 0.9955489168963532 -0.013150890835871443
38408021 0.9955997730332132 -0.013330020542709604
38457772 0.9956906904360531 -0.013458016178291884
38507523 0.9955987744282926 -0.013409806906859285
38557274 0.995722771088686 -0.013513254696869934
38607025 0.9954799241726291 -0.013588547761913001
38656776 0.9956038498166496 -0.0137702568233251
38706527 0.9954956467039421 -0.013868177551624498
38756278 0.9954796076741255 -0.013979062430046468
38806029 0.9954130411710219 -0.014112920486198503
38855780 0.9954433283907428 -0.014118595660985472
38905531 0.995371529384014 -0.014124049061752993
38955282 0.9954530849587379 -0.014508726499572851
39005033 0.995479805132786 -0.01443166071411888
39054784 0.9954492436002472 -0.014618276925590087
39104535 0.9951413204696741 -0.014791284829837523
39154286 0.9952853237258485 -0.014706715722124668
39204037 0.9953222645219894 -0.014834204748825115
39253788 0.9953323173517301 -0.014965181086805729
39303539 0.9953296469407937 -0.015235124048963624
39353290 0.9952102065489294 -0.015179380791572964
39403041 0.9952709250624818 -0.015454351879649724
39452792 0.995216849117183 -0.015316127166904463
39502543 0.9952183711106415 -0.015485447926175046
39552294 0.9951900389302983 -0.0156409145625989
39602045 0.9952425555825097 -0.0157124666095075
39651796 0.9951186310725634 -0.015832183263928105
39701547 0.9952091122514016 -0.015964832187765635
39751298 0.9951849958009978 -0.01615514439855911
39801049 0.9950497832081583 -0.016243516263609478
39850800 0.9950099545499729 -0.016369695288738596
39900551 0.995120870302962 -0.016426913175247217
39950302 0.9950398586926078 -0.016545118769789053
40000053 0.9949563002224961 -0.016626416057410377
