# Supplementary material for: Toward a fully wireless endovascular neural interface: Evaluating power transfer efficacy
Source: PLoS One. 2026 Jun 15;21(6):e0351138. doi: 10.1371/journal.pone.0351138 (PMC13268161; doi:10.1371/journal.pone.0351138)
Supplement: S1 File — (ZIP) [file pone.0351138.s004.zip › S1 files/Helical Rx 30 turns in tissue.txt]

# HZ S RI R 50
50000 -0.9706398757940573 0.008950905750732487
99751 -0.9702736321992351 0.012997902765092205
149502 -0.9697699759745034 0.017547352976427906
199253 -0.9689261482188468 0.022896545798044496
249004 -0.9687337145474285 0.027750947246357457
298755 -0.9691869969174771 0.03292980815365818
348506 -0.9681568901880396 0.03777068862826695
398257 -0.9681659658717798 0.04315693902025412
448008 -0.9676879508346758 0.048421471426539166
497759 -0.9672260453017584 0.05342580670726257
547510 -0.9668171812576072 0.058403210733906724
597261 -0.9663551367605 0.06370028528109266
647012 -0.965929676286742 0.06890430311365425
696763 -0.9652835529525522 0.07420332841573876
746514 -0.9646667432683752 0.0792019807022763
796265 -0.9647057017649926 0.08453936851093952
846016 -0.9638242467759655 0.08977404155733981
895767 -0.9636343504374147 0.09506925141669284
945518 -0.9632789741227449 0.09998116913373077
995269 -0.9621759924526895 0.10511246538778808
1045020 -0.9621473643028621 0.11046105828898839
1094771 -0.9612128670262972 0.11556625772684223
1144522 -0.9601941060750142 0.12081654097360822
1194273 -0.9592224153394272 0.12577066781485116
1244024 -0.9588930361146815 0.13076837626471544
1293775 -0.9581668603889204 0.13611815533351598
1343526 -0.9571314537385532 0.1412268382122054
1393277 -0.956698910626603 0.14579389049480032
1443028 -0.9557546663006442 0.15139795150478746
1492779 -0.9547604164320825 0.15626207974350367
1542530 -0.9538589408098233 0.1614349292770312
1592281 -0.9527817843148642 0.16659009952862344
1642032 -0.9519315871421064 0.1717471216356146
1691783 -0.9510662945131713 0.1764177679134287
1741534 -0.9500992789163363 0.18178981762047133
1791285 -0.9490565950097065 0.18712502747375695
1841036 -0.9482051330127004 0.1919750074614133
1890787 -0.9469701977865406 0.19710772010699387
1940538 -0.9455616519903455 0.2020926522588142
1990289 -0.9446616843976863 0.20714847094490735
2040040 -0.9435864767771591 0.21154677667485405
2089791 -0.9424856563863867 0.21738241545841835
2139542 -0.9408685885569008 0.22190646113113766
2189293 -0.9398322611525785 0.22707697718245842
2239044 -0.9385246276141257 0.23203384902397486
2288795 -0.9373779270554008 0.2368991528798387
2338546 -0.9362720588453973 0.24205415474751105
2388297 -0.9344722378462458 0.24686231303863618
2438048 -0.9331106134356458 0.25172378189543676
2487799 -0.9319460410160053 0.2568690130069504
2537550 -0.9306935663046678 0.2615971383810354
2587301 -0.929367522320919 0.26649115072331014
2637052 -0.9276396176488526 0.2711483667418375
2686803 -0.9261233380692949 0.276090489903536
2736554 -0.9247065179493221 0.28088552577029724
2786305 -0.9232565440440003 0.28553719879199274
2836056 -0.9212514621228488 0.2906754284097738
2885807 -0.920164412892849 0.2955426326304155
2935558 -0.918225882908892 0.30019334394898967
2985309 -0.9167234003441108 0.30493604264091645
3035060 -0.9153197633393204 0.30964217437736724
3084811 -0.9135774317605493 0.31483860401745106
3134562 -0.9119172514657512 0.3190792713296536
3184313 -0.9100715974077295 0.32382171858357983
3234064 -0.9086407061206854 0.32879001789796136
3283815 -0.9064530807956327 0.3332494748097432
3333566 -0.9049003961037483 0.33828696635114436
3383317 -0.903222602755 0.3431260537274761
3433068 -0.9012886605042401 0.3473079106725389
3482819 -0.8994397469147216 0.3522204146460417
3532570 -0.8975499330286156 0.3567589169788454
3582321 -0.8954483517348659 0.3614292064880293
3632072 -0.8936114541821897 0.3659092943397432
3681823 -0.8918475248445964 0.3704512675568162
3731574 -0.8898283859899887 0.3748716957286054
3781325 -0.8877635469942275 0.3798185393320243
3831076 -0.8859930004238519 0.384175952981535
3880827 -0.8837601765095351 0.3885284411528428
3930578 -0.881595851290096 0.3929156891770966
3980329 -0.8794126074281389 0.3975628203090185
4030080 -0.8777939327711058 0.4024268354388657
4079831 -0.8751660413135465 0.4066746498685847
4129582 -0.8733271019778467 0.4110881547285261
4179333 -0.8712128898958154 0.4155182183814395
4229084 -0.8688132823215313 0.41948302844145624
4278835 -0.8667649741491678 0.4239019710880016
4328586 -0.8646976758655691 0.4286621362378238
4378337 -0.8622644098161777 0.4328677051976892
4428088 -0.8601904689494985 0.43716113304802345
4477839 -0.8575739395704473 0.44159306428559564
4527590 -0.8558338571924071 0.4458607516064942
4577341 -0.8533074828982613 0.4500086176209033
4627092 -0.8508746928845515 0.45454868011776284
4676843 -0.8487703594021514 0.4590664913997323
4726594 -0.8464232518041197 0.4630786100412988
4776345 -0.8440706709084788 0.46690296311181384
4826096 -0.8416255221846497 0.4713549697809746
4875847 -0.8392262633375416 0.4754454247358146
4925598 -0.8366558861358786 0.4797774731255485
4975349 -0.8343413059327248 0.4838827222949163
5025100 -0.8319359098076062 0.4879763017996639
5074851 -0.8295050197428364 0.49202195223985606
5124602 -0.8267901908864996 0.49629131728660336
5174353 -0.82447432523418 0.5002043191902954
5224104 -0.8221693272210836 0.5043632714841505
5273855 -0.81938849559258 0.508363392298664
5323606 -0.8166878696910951 0.5123378833425802
5373357 -0.8139774673600502 0.5162205859092882
5423108 -0.8114204841452409 0.5203355518274699
5472859 -0.8093183366397052 0.5240848901168341
5522610 -0.8065289341457278 0.5279070878494757
5572361 -0.8035988683017348 0.5322972656011368
5622112 -0.8011538483364118 0.535962602287188
5671863 -0.7984317861114354 0.5397419858508654
5721614 -0.7956959430729581 0.5439748886110796
5771365 -0.7931616556121764 0.5474223043198753
5821116 -0.7898924007187469 0.5514554755259229
5870867 -0.7880220460723502 0.5553322641926913
5920618 -0.7850521349535029 0.5588777150405163
5970369 -0.7821065032876532 0.562759629824391
6020120 -0.7796415557402347 0.5664294849053473
6069871 -0.7766581498763129 0.5704322625991365
6119622 -0.7740006640630942 0.5741133247304733
6169373 -0.771574637423301 0.5777368347970048
6219124 -0.768615888185338 0.5815547943556181
6268875 -0.7653933868879985 0.5849044370895372
6318626 -0.7627125764101873 0.5886420588587321
6368377 -0.7601085817674298 0.5921442638804958
6418128 -0.7571285492315855 0.5960932646447797
6467879 -0.7543153240972987 0.5995033698026419
6517630 -0.7515661114325088 0.6029286413122896
6567381 -0.7484164160885652 0.6063098716187263
6617132 -0.7460441285133008 0.609993093409441
6666883 -0.742934738197506 0.6134435068550547
6716634 -0.7399896624036282 0.6165538349063732
6766385 -0.7368826968006937 0.6199720420250708
6816136 -0.7344924500639836 0.6235133071544485
6865887 -0.7313939114128526 0.6269352350506622
6915638 -0.7282510867613221 0.6304269627161063
6965389 -0.7255757937593585 0.6338536798895291
7015140 -0.7223745788185576 0.6368225315756408
7064891 -0.7193816224123133 0.6404243512322071
7114642 -0.71635562915649 0.6435549037131081
7164393 -0.7134906801703506 0.6466521551505826
7214144 -0.71051656650616 0.6500038551065652
7263895 -0.7074519108119401 0.6533272549904103
7313646 -0.7043841213354881 0.6562263735192045
7363397 -0.7015509096070849 0.6599605970661555
7413148 -0.6982942525905395 0.6627160634445873
7462899 -0.6951632446280274 0.6664444089013365
7512650 -0.6922327344995959 0.6694989917671353
7562401 -0.6895377336910469 0.6721872794479354
7612152 -0.6861619034374551 0.6755022400435772
7661903 -0.6832164995913111 0.6784238314854143
7711654 -0.6800807253241092 0.6813846736917775
7761405 -0.6768380719404888 0.6848361317561319
7811156 -0.6740569865062767 0.6878036314887028
7860907 -0.6708142642000592 0.6904649784802539
7910658 -0.667637454434592 0.693509796934181
7960409 -0.6641934435908206 0.6966731022547102
8010160 -0.6612730625424801 0.6994476595729612
8059911 -0.6585350210759965 0.7022993476504069
8109662 -0.6547429377654672 0.7051694641480696
8159413 -0.6519635884682685 0.7083460580524779
8209164 -0.6490310071254138 0.7113081341489829
8258915 -0.6456641771865825 0.7139142756124921
8308666 -0.6426986533385078 0.7169052798978138
8358417 -0.6394725976775483 0.71949293537292
8408168 -0.6360987056246248 0.7224157267151955
8457919 -0.6329151250520051 0.7252760658536587
8507670 -0.6295837242838579 0.7280979682489485
8557421 -0.6265691991228981 0.7308881702216886
8607172 -0.6233466876726627 0.7333224725758695
8656923 -0.6201286334719398 0.7357838458535184
8706674 -0.6168699859179069 0.73890904657311
8756425 -0.6135281763828094 0.7412607780247509
8806176 -0.6101465523181058 0.7447191777172741
8855927 -0.6073436948888683 0.7467076843263483
8905678 -0.6040834901333147 0.7495410935814946
8955429 -0.6007950369026088 0.7521538000425676
9005180 -0.5973384604734593 0.7542902074903982
9054931 -0.5942002824029514 0.7570740116828942
9104682 -0.5910118548442067 0.7595173156303283
9154433 -0.5878270098134071 0.7623263268905528
9204184 -0.5845610453085761 0.764578542180077
9253935 -0.5812835555050614 0.7669856546875934
9303686 -0.5778851155471995 0.7696858590508251
9353437 -0.5744078213894142 0.7717470959233862
9403188 -0.5713890026087832 0.774470137061857
9452939 -0.5683438469930318 0.7769698043605506
9502690 -0.5644464977626743 0.7794655812267759
9552441 -0.5617270565794317 0.7816560108091234
9602192 -0.5582946782921703 0.7836717782010519
9651943 -0.554965358290336 0.7864143842347777
9701694 -0.5517591774906363 0.7886221822866698
9751445 -0.5485216529634054 0.7907134638293917
9801196 -0.5452091102196567 0.7931701918560647
9850947 -0.5417473430064443 0.7952972919796437
9900698 -0.5384564983388772 0.7978500102102247
9950449 -0.535354259069989 0.7996429455143071
10000200 -0.5317893349202029 0.8023237441836666
10049951 -0.5281749232968515 0.804251741091456
10099702 -0.5250445521966245 0.8064551950225302
10149453 -0.5213510144384433 0.8088508559784985
10199204 -0.5185826369294534 0.8107958720510561
10248955 -0.5151754911049109 0.8127446537952434
10298706 -0.5118188178505086 0.81494194723885
10348457 -0.5084044810621697 0.8168174070724972
10398208 -0.5051379077995671 0.8193799956843655
10447959 -0.501742071697789 0.8211165224095521
10497710 -0.498483743461398 0.8233771662582942
10547461 -0.4948377261296323 0.8252368013263903
10597212 -0.4918416680228445 0.8272602529826022
10646963 -0.48877537605327337 0.8289654890925064
10696714 -0.4857550127033285 0.8308408181812755
10746465 -0.48210797905751046 0.8331447908257277
10796216 -0.47875433727195826 0.8350559242890335
10845967 -0.47519299685182514 0.8371930327033724
10895718 -0.4719944561499766 0.8387067988381711
10945469 -0.4686313411572698 0.8403394912040568
10995220 -0.46597879831115896 0.8423938615398795
11044971 -0.4623992825192796 0.8443540097208538
11094722 -0.45906238498663676 0.8457770117932655
11144473 -0.45540840528944093 0.847774620773271
11194224 -0.4521911619888037 0.8494890942783422
11243975 -0.44873106832164794 0.8512313750203975
11293726 -0.4457967393552575 0.8531865296559917
11343477 -0.4421938950984905 0.8548168269254056
11393228 -0.43938590691483065 0.8558577886789878
11442979 -0.43547634251827977 0.8583224131572997
11492730 -0.4326259478914025 0.8601325568835816
11542481 -0.4291146905396221 0.8613683430111423
11592232 -0.4262117195598358 0.8633455738450126
11641983 -0.4229637563551882 0.8645583307020737
11691734 -0.41961075935246817 0.866424522521092
11741485 -0.4162656326578961 0.8677508030792848
11791236 -0.41295916275735234 0.869315162007717
11840987 -0.4095168830067111 0.8713658003454047
11890738 -0.40642397538999986 0.8722407414099205
11940489 -0.40295404100752796 0.8745848813166116
11990240 -0.4000792616477222 0.8755792431238262
12039991 -0.3966350722499527 0.8772279794883819
12089742 -0.3929302378791887 0.878956248485621
12139493 -0.39042838420647724 0.880464347141971
12189244 -0.38688483966461545 0.8814502292197016
12238995 -0.3838458474753271 0.8828919051327702
12288746 -0.38037699588512536 0.8847079451680641
12338497 -0.376755995290838 0.8862361834923433
12388248 -0.37392342623964386 0.887268840396547
12437999 -0.3705221975350942 0.8884836312014974
12487750 -0.3676721667091604 0.8900167909396779
12537501 -0.364278869849092 0.8913557026518933
12587252 -0.3607980781858835 0.8928520469881296
12637003 -0.3577416227614807 0.893976381245958
12686754 -0.3540054040662022 0.895363036177996
12736505 -0.35063777357275483 0.8969202541602616
12786256 -0.34766554616649203 0.8979838825960812
12836007 -0.34478068672915846 0.8993520785435839
12885758 -0.3408988755575246 0.9007687784825698
12935509 -0.33818573487924714 0.9014149417868282
12985260 -0.334679341470915 0.9032484788584592
13035011 -0.3314490961000015 0.9042522617605204
13084762 -0.3287138393614552 0.9053163128403383
13134513 -0.3253186766301932 0.9064164344596375
13184264 -0.3220942296015655 0.9078842747368184
13234015 -0.31891035467781353 0.9087863866775029
13283766 -0.31623987960855743 0.9101120866461639
13333517 -0.3124582257307413 0.9111657406571393
13383268 -0.30976300327179285 0.9125783100849999
13433019 -0.30637890337748397 0.9132714402588012
13482770 -0.3033839607544145 0.9143959649138186
13532521 -0.30014658325770294 0.9152995748687817
13582272 -0.296888395157619 0.9160422585252563
13632023 -0.2934334943110846 0.9175382881191562
13681774 -0.29069941338815874 0.9181260735882754
13731525 -0.2868260855240532 0.9198358387728213
13781276 -0.2840699023545933 0.9206030562051475
13831027 -0.2810512976990375 0.9210837953689041
13880778 -0.27802682268775863 0.9226275757707166
13930529 -0.27461429248598085 0.9233640760766514
13980280 -0.2715813490955314 0.9240680049019117
14030031 -0.2684427025596162 0.9253065737061784
14079782 -0.26543730143494576 0.9258804958666504
14129533 -0.26248885871926636 0.9272349955673951
14179284 -0.25927591185287086 0.9280900553535548
14229035 -0.25579964641017855 0.9290580437873365
14278786 -0.2531374725746178 0.9301638807042485
14328537 -0.24994819801909213 0.9308948657790406
14378288 -0.24655601866113722 0.9315912981741272
14428039 -0.24366769555707157 0.9328020637459714
14477790 -0.2407612513109876 0.9329939941627255
14527541 -0.23764230367689085 0.934425987574641
14577292 -0.23424224307438946 0.934986260625266
14627043 -0.23135920319393866 0.9358398863693406
14676794 -0.22851949590035298 0.9366788477041068
14726545 -0.2258079023133461 0.9372917950426168
14776296 -0.22223605042594893 0.9378501650461543
14826047 -0.21935231768143681 0.9386051651757169
14875798 -0.21613242113555953 0.9394504875400183
14925549 -0.21302834916699454 0.9401636904248823
14975300 -0.21011655122982595 0.9408304891677651
15025051 -0.2067795540426243 0.9416498159792681
15074802 -0.20417351192602098 0.9423783089879508
15124553 -0.20140960414294093 0.9435894114999049
15174304 -0.19824849924785756 0.9436696529884949
15224055 -0.19503503017755375 0.9438153751331712
15273806 -0.19207249096158868 0.9447824662296913
15323557 -0.18899918445432948 0.9460161409092988
15373308 -0.18634561598022265 0.946063529347021
15423059 -0.1831460942460603 0.9472546961257158
15472810 -0.1799671802905848 0.9474901477916391
15522561 -0.17686485913100658 0.9483207764530678
15572312 -0.17446883079583295 0.9488734842295
15622063 -0.1714237885360192 0.9489077172776417
15671814 -0.16843857404571524 0.9499418622845841
15721565 -0.16562974081072063 0.9502250739407455
15771316 -0.16249768241816465 0.9508622415878991
15821067 -0.15947666166540575 0.9513216956638124
15870818 -0.15646231122983037 0.9521947889719011
15920569 -0.1537876565380822 0.9521953842408786
15970320 -0.15095996726885333 0.9527449789977394
16020071 -0.14832084687258232 0.9535032086219828
16069822 -0.14542980399272376 0.9540091041588203
16119573 -0.14201765632652308 0.9543888540360216
16169324 -0.13906889934593106 0.9549642630615549
16219075 -0.13654112243604974 0.955146185656042
16268826 -0.13390389691401425 0.9552546985173145
16318577 -0.13069310034040488 0.9557962902039933
16368328 -0.12789969638624224 0.9567716311202008
16418079 -0.12511671688473075 0.9565060192624871
16467830 -0.12217024882795471 0.9571578448244128
16517581 -0.11913644530942626 0.9577649534278532
16567332 -0.11662097074608486 0.9580074664393806
16617083 -0.11364622406338323 0.9584962155575996
16666834 -0.11051552598040634 0.9588176175402506
16716585 -0.10792842623209452 0.9591836097544498
16766336 -0.10541951509490237 0.9596035045147341
16816087 -0.10196229213565389 0.9596047847920649
16865838 -0.0997242592078668 0.9605374081642921
16915589 -0.09669830880962471 0.9606140923556971
16965340 -0.09328800105719973 0.9606069580672597
17015091 -0.09091736680955466 0.9608493787142395
17064842 -0.08835265153782113 0.9608680940911439
17114593 -0.08536781714336314 0.9616652661482039
17164344 -0.0827293279130263 0.9619606804833872
17214095 -0.07982612299497947 0.9621236984414326
17263846 -0.07698173257200831 0.9624418531864741
17313597 -0.07460851894208925 0.9626879231540331
17363348 -0.07158111253050974 0.9627951477366609
17413099 -0.06916078740904355 0.9632422077128625
17462850 -0.06644830983408351 0.9635839980416426
17512601 -0.06358354483561766 0.9634337575716606
17562352 -0.0607095756707578 0.9635950723904532
17612103 -0.058347028050417284 0.9638896172965808
17661854 -0.05572035709155377 0.9639805543518393
17711605 -0.05264729506125376 0.96423833535869
17761356 -0.05006075565385303 0.9645854980034364
17811107 -0.047248427472069796 0.9643404041347822
17860858 -0.04444186022988262 0.9650127471523866
17910609 -0.04208427090988202 0.9655033973179926
17960360 -0.039809681547047976 0.9655093528973606
18010111 -0.03693576279740106 0.9652269118677009
18059862 -0.033792950153566786 0.9652940850475891
18109613 -0.03181551704724078 0.9657628476886877
18159364 -0.028619618573925098 0.9655260004862735
18209115 -0.026211259390055985 0.9655843332256793
18258866 -0.023803457538983896 0.9659794364455977
18308617 -0.021330831891793123 0.9661166043557337
18358368 -0.01860882042652552 0.9657566469749272
18408119 -0.016075254167907355 0.9658937161730721
18457870 -0.013419692180923874 0.9662246566690523
18507621 -0.010316847748112418 0.9660935074568032
18557372 -0.008057874821422287 0.9661961050621822
18607123 -0.0052216901644702605 0.9659306489407179
18656874 -0.003223230307034443 0.9662560972498385
18706625 2.4201814253882667e-05 0.966751896097299
18756376 0.0021590849279505726 0.9665954510583014
18806127 0.004323528840991627 0.9666307237711558
18855878 0.00730149858057323 0.9667624824497736
18905629 0.010052218998914854 0.9668534752636094
18955380 0.0124455414735634 0.9662474400351365
19005131 0.015165605421690482 0.9661493920423696
19054882 0.017458521475720367 0.9670593384910507
19104633 0.019555236262648806 0.96648589950039
19154384 0.02244908471216703 0.9666549435212962
19204135 0.02513740818916325 0.966460678368539
19253886 0.027706473429387774 0.9662658368196098
19303637 0.02988378014559015 0.9666437163616702
19353388 0.03232394045069763 0.9664308148699634
19403139 0.03461143962003165 0.9659317082052543
19452890 0.0371755426608591 0.9662732945918089
19502641 0.040131689506470856 0.9662585434010851
19552392 0.04225404586419826 0.9662464462958655
19602143 0.044586190162361476 0.965625086717162
19651894 0.047149936981720285 0.9659192663950393
19701645 0.049484108768255354 0.9654610482547614
19751396 0.05224504364187949 0.9657940307928499
19801147 0.05479130649532687 0.965223530250471
19850898 0.056791181040868464 0.965556427229138
19900649 0.05928390393214624 0.9654819862160257
19950400 0.061619144974795245 0.964771174051061
20000151 0.06434922486323404 0.9648033752663957
20049902 0.0668004142881256 0.9648177098997076
20099653 0.06891609594885455 0.9646414679124644
20149404 0.07101677451738274 0.9647160600317407
20199155 0.0738349387531026 0.9642333658392744
20248906 0.0762280567808894 0.9641783342565512
20298657 0.07806376502230478 0.9639184158397287
20348408 0.08041182756077347 0.9637159094804126
20398159 0.08313574254588647 0.9640943722023595
20447910 0.0855493916191865 0.9632507124611368
20497661 0.08751811155668435 0.9633469893314515
20547412 0.09001012166562386 0.9630351831162927
20597163 0.09234603247621019 0.9626106396582572
20646914 0.09436019100023695 0.9628766736312793
20696665 0.09668471146212101 0.9628393622651015
20746416 0.09919977315761777 0.9624115851177272
20796167 0.10114445304220206 0.9619827232583424
20845918 0.1038662566599534 0.9620905299611967
20895669 0.10594800542479109 0.962100293963271
20945420 0.10836747819034645 0.9614757339124355
20995171 0.11076538871969349 0.9612996660472154
21044922 0.11283132916125628 0.9611522941515408
21094673 0.11543900929949664 0.9606876454813087
21144424 0.11761057520735883 0.9606073536584564
21194175 0.11999163614149738 0.959730469583209
21243926 0.1220086514415513 0.9600191841776813
21293677 0.12448401672860997 0.960001017247935
21343428 0.12659275795709288 0.9595939661287542
21393179 0.128855385557776 0.9589335841271247
21442930 0.1311676653297373 0.958892498471152
21492681 0.1332225207362538 0.9586135451434036
21542432 0.1355308981182332 0.9581047549496126
21592183 0.13735719882213607 0.9579887171809479
21641934 0.13972830893075866 0.9578550652870574
21691685 0.14160413849411865 0.9574122332203967
21741436 0.1441334132752249 0.9570585700466383
21791187 0.14587311725532612 0.9568303658504071
21840938 0.14877027474236743 0.9568193389710619
21890689 0.1508154339869905 0.9563236711592857
21940440 0.15251047678928947 0.9559106060760135
21990191 0.15507842008500697 0.9557858708508492
22039942 0.15699091001290755 0.955617305789433
22089693 0.15919498548320457 0.9553078432353966
22139444 0.1613934103961258 0.9548880206159285
22189195 0.1637712351480308 0.9544255312316927
22238946 0.1656835665990051 0.9540624732769625
22288697 0.1676793454786399 0.9537269619965315
22338448 0.16979875370397216 0.9535060023842876
22388199 0.17149023060658633 0.9531226169225517
22437950 0.1740051926066791 0.9528576078136333
22487701 0.17588883904584127 0.9521073259833417
22537452 0.17790593984696948 0.951814521515481
22587203 0.1803158055957672 0.9512853677936473
22636954 0.18223627044915383 0.9510318994642321
22686705 0.1841418655870034 0.9507833179495689
22736456 0.1860741669213735 0.9506906553565595
22786207 0.18859829483006313 0.9500929572753868
22835958 0.19003654158110966 0.9494241608006873
22885709 0.19242238931459404 0.9494598718772528
22935460 0.19452136385150767 0.9490418815914846
22985211 0.1964510861917617 0.948825299734602
23034962 0.19820479864878768 0.9484201743854885
23084713 0.20059713790795378 0.948214749113332
23134464 0.20203444716500887 0.9474825027506373
23184215 0.2044928811781941 0.9470376998087978
23233966 0.20640447387866837 0.946098660488552
23283717 0.20860388201100422 0.9462371720717331
23333468 0.2104231077734256 0.9456400243849109
23383219 0.21211147430071764 0.9452991015872593
23432970 0.21453928639075256 0.9446127006196371
23482721 0.21629310847927127 0.9441948157810857
23532472 0.21814047658397356 0.9443830026542174
23582223 0.22044322402137445 0.9440883855636071
23631974 0.22241828956958665 0.9430555909308359
23681725 0.22460872814761065 0.9427663673934877
23731476 0.22591412397717214 0.9418005224832603
23781227 0.22784214216051976 0.9423258077408813
23830978 0.2302600705126459 0.9413530751957461
23880729 0.23199083881768734 0.9409002741286951
23930480 0.23418402823806778 0.939876091497174
23980231 0.23572572826796692 0.9400545722159587
24029982 0.23795291512279537 0.9395947560282943
24079733 0.23963776479923768 0.9390877631036038
24129484 0.2413914145097684 0.9384579835721295
24179235 0.2432816728198547 0.9381443385528196
24228986 0.2454805205320801 0.9376307558532169
24278737 0.24726792865165065 0.9377452667242757
24328488 0.24927811456158624 0.936921184504426
24378239 0.2511831131178542 0.9362033502142696
24427990 0.25261437940641734 0.9360592836118221
24477741 0.25489873657854145 0.9355852526467027
24527492 0.25694432525137606 0.9345299099444372
24577243 0.25811211668790607 0.9342288244404715
24626994 0.26032535764970566 0.933716662552797
24676745 0.2619466044048606 0.9333930266753374
24726496 0.26395165959856415 0.9333841834423595
24776247 0.2659300076170689 0.9322915933830915
24825998 0.267389909276911 0.9324875117012901
24875749 0.26960699390777887 0.931763811315365
24925500 0.27054295055510563 0.9312835357050825
24975251 0.27328337184338053 0.9304882154848987
25025002 0.2741955387080548 0.9298927011929881
25074753 0.2762183017373697 0.9296442070256561
25124504 0.27826053378063553 0.9287764585692386
25174255 0.2800856718696939 0.9284188123251248
25224006 0.28148300378501917 0.9277144624998523
25273757 0.28361721895349257 0.9271804339145635
25323508 0.2855283787799107 0.9268658668579502
25373259 0.2870419703578065 0.92679745447096
25423010 0.28872201630041305 0.9258877668900685
25472761 0.2905442690846347 0.9252929097392573
25522512 0.2924168859622459 0.9247837591972001
25572263 0.29403383546280515 0.9243048320435154
25622014 0.2961419740179799 0.9236977091069561
25671765 0.2974662169726515 0.9234021135355087
25721516 0.2994926845691749 0.9221175900108739
25771267 0.3008473281866246 0.9220384528451
25821018 0.30245839233130817 0.921881730379879
25870769 0.3044448312387327 0.9207846888028788
25920520 0.3063675116412278 0.9200818467994762
25970271 0.30790953717094044 0.9197653691746847
26020022 0.3093009544049447 0.9193866956290817
26069773 0.3110946987025764 0.9189582510566396
26119524 0.31281924618092133 0.9184727904162225
26169275 0.31480895165873074 0.9174849176768041
26219026 0.3163503167794529 0.9169856848839676
26268777 0.31778441010012964 0.9165222562375794
26318528 0.3192886297055618 0.9161871348815177
26368279 0.32110657735219617 0.9154083951360599
26418030 0.32234016376964214 0.9150538237536916
26467781 0.3241949019040988 0.9142210880572677
26517532 0.3259013177540716 0.9140045535886607
26567283 0.3278261467085683 0.9133228370019397
26617034 0.3288629442139515 0.9124056172608668
26666785 0.3308932865078587 0.9120716899309392
26716536 0.33223504848068186 0.9117601624688081
26766287 0.33439429756194705 0.9107010716277137
26816038 0.33558427440611477 0.9103643572322421
26865789 0.33757564231927506 0.9099756810044249
26915540 0.3388975359886457 0.9091772893048683
26965291 0.340602940962523 0.90884332967631
27015042 0.3420132785487106 0.9079879566815879
27064793 0.34382426061130866 0.9074670947540799
27114544 0.3452266499212929 0.9065562537341119
27164295 0.3469827159698926 0.90691895607311
27214046 0.3488489462884824 0.9060607645718731
27263797 0.3501546524189287 0.9053862423571016
27313548 0.351453391875787 0.9045721364679661
27363299 0.35290529793576275 0.9038276082354338
27413050 0.35460831572862805 0.9035248253720991
27462801 0.35607542409596266 0.9030225780274003
27512552 0.3579718206051616 0.9027990107073052
27562303 0.3594280948649383 0.9016235290345811
27612054 0.36110586464210465 0.9011520090540597
27661805 0.3623172372923293 0.9007366180453859
27711556 0.3640924307269123 0.9004415553449913
27761307 0.36529151075361044 0.8990077864638355
27811058 0.366786725873705 0.8988982502567572
27860809 0.36808234966758635 0.8978940453909979
27910560 0.3699778921951312 0.8977077481666258
27960311 0.3712620803391783 0.8965412836274722
28010062 0.3729589757289624 0.8964208318485806
28059813 0.3743585084567723 0.8957207162872087
28109564 0.37576634217911375 0.8952431572362993
28159315 0.37738642077302653 0.89444702502908
28209066 0.378997758820322 0.8938267551066176
28258817 0.3801206244241108 0.8933077924027456
28308568 0.3816650412202398 0.893127966612144
28358319 0.38350336262648343 0.8925318824470178
28408070 0.3846052229425481 0.8915755335118226
28457821 0.3861005601896812 0.8908247248258764
28507572 0.38754569854828913 0.8902917265974456
28557323 0.3890293662074654 0.889378078660665
28607074 0.3904422388322318 0.8893453782175718
28656825 0.39192360674102505 0.8885833081258477
28706576 0.39352175746810075 0.8877496358380663
28756327 0.3947369209599183 0.8874060265426345
28806078 0.39699499926478626 0.8869392872335772
28855829 0.39791678872718655 0.8855345545667725
28905580 0.3990307021522173 0.885227122832686
28955331 0.40061765682187167 0.8841678414589659
29005082 0.4018010143453304 0.8839099704132606
29054833 0.40333164359504414 0.8831899501814326
29104584 0.4043920830739993 0.8827146527730958
29154335 0.4062011433004861 0.8821668167859724
29204086 0.4077188063219245 0.8813859730711907
29253837 0.4087704788756236 0.8809189679000932
29303588 0.41026864450886313 0.880341100041275
29353339 0.4112847680932567 0.879825261362996
29403090 0.41316013025367293 0.8790420638185457
29452841 0.414194716048389 0.8786491853819804
29502592 0.41591457506601387 0.8781347716674313
29552343 0.41679436583246077 0.8772527437951485
29602094 0.4178930574605117 0.8766398862511829
29651845 0.42016743806704565 0.8758520945651415
29701596 0.4212387209010033 0.8750036115286464
29751347 0.4226638570968666 0.8744070293044378
29801098 0.4237938882446192 0.8739078153860653
29850849 0.4246961623523228 0.8733891668996031
29900600 0.4263130092754157 0.8731007093860668
29950351 0.42787350597514934 0.8722501990789072
30000102 0.42909855099699906 0.8712789504696051
30049853 0.4305022918632687 0.8703967173267928
30099604 0.4316339678668958 0.8696335262899363
30149355 0.4334153918442885 0.8692691647476632
30199106 0.43468304263084817 0.868573291472044
30248857 0.4361425234290545 0.8676763310409932
30298608 0.4367948356731837 0.8672301306972643
30348359 0.4382029808981025 0.8669771117534673
30398110 0.4395291413672431 0.8658318936091647
30447861 0.44105079490884364 0.865373684121182
30497612 0.44258310041546245 0.8643542206507029
30547363 0.44314918093031175 0.8637816167358843
30597114 0.4446474403923571 0.8634333762016599
30646865 0.445986933410761 0.8624517339055932
30696616 0.44689552860259146 0.8623965394938572
30746367 0.44865042991300147 0.8612420416758502
30796118 0.4499499435273256 0.8608743767999846
30845869 0.4509186474484877 0.8598323298806306
30895620 0.4526153092445889 0.859519119532076
30945371 0.4536652381307948 0.8590749195291804
30995122 0.4547320133833442 0.8582701621920015
31044873 0.45615425550993643 0.8574688568383385
31094624 0.4576836999757879 0.8572264949940812
31144375 0.4589210552735798 0.8559954545080676
31194126 0.46001517453967994 0.8557123465311572
31243877 0.4613845788967788 0.8547969153242071
31293628 0.46190211548026505 0.8543146911127343
31343379 0.46339971049501694 0.8532895359754353
31393130 0.46479933595835465 0.8534578573749962
31442881 0.46627336620945925 0.8525273749671147
31492632 0.4670047127264464 0.8517543602614631
31542383 0.4684001130882046 0.8508481282103995
31592134 0.46950720127020684 0.8502345156585148
31641885 0.4709785899496353 0.8493063753398905
31691636 0.47191970563902774 0.8492046699275327
31741387 0.47333251603043874 0.8483679918564834
31791138 0.4744070011960383 0.8481442726749994
31840889 0.4754996540900783 0.8474252974972359
31890640 0.4765780507575886 0.8464316727616258
31940391 0.4776288737217026 0.8456768684221021
31990142 0.4790531086347636 0.8448116449955169
32039893 0.4804365067863531 0.8446583335505033
32089644 0.48122895963484413 0.8441452343919368
32139395 0.4825631299559275 0.8431473346063436
32189146 0.4835308174263618 0.8420600685510139
32238897 0.4846991634750314 0.8416082869439182
32288648 0.4858041882424182 0.8412653488100497
32338399 0.487022776816404 0.8406488498062114
32388150 0.48840508787881276 0.8401701933769982
32437901 0.48948898024796245 0.8391770598350141
32487652 0.490335806774015 0.8388776041427602
32537403 0.49131958359432676 0.8378407636187628
32587154 0.4932206645372801 0.8372579250296674
32636905 0.4942666567375713 0.8369181686416778
32686656 0.49461717681563 0.8358701504340978
32736407 0.4959867480816496 0.83547197025809
32786158 0.49718468808079147 0.8345757763393393
32835909 0.49841137666273755 0.833985413492313
32885660 0.4993513308379841 0.8338021053643749
32935411 0.5007428055187918 0.8326735971785032
32985162 0.5014388729869369 0.8322035219492063
33034913 0.5027813068350468 0.8315256027541734
33084664 0.5035733929484018 0.830802919562482
33134415 0.5049567194702589 0.8301090266358491
33184166 0.5063520918379844 0.8296639642029442
33233917 0.5068775131792731 0.8291324968616182
33283668 0.508211720719586 0.8279225559606521
33333419 0.5092277892083636 0.8277793669853137
33383170 0.5104266637195815 0.8269356335070763
33432921 0.5118262103732019 0.8262606337392076
33482672 0.5126562132822503 0.8256426432561218
33532423 0.513563948883134 0.8249719601912135
33582174 0.5148532267926148 0.8241017702039451
33631925 0.5157288638614198 0.8238580749116764
33681676 0.5166701636653699 0.822731227644599
33731427 0.5176317194381632 0.8223583822904009
33781178 0.5191549716414025 0.821467484798187
33830929 0.5200909535845532 0.820995630274944
33880680 0.5213986327270774 0.8202807265833235
33930431 0.5218274753290515 0.819645057598703
33980182 0.5227830581017415 0.8188644769074908
34029933 0.5240888299696478 0.8181255508158639
34079684 0.5249900763167429 0.8174862689607468
34129435 0.5261259077993868 0.8168884692841705
34179186 0.5276246958972344 0.8162324500871324
34228937 0.5278652234536423 0.8155624632664459
34278688 0.5289874718689729 0.8143823816112301
34328439 0.5305464771264687 0.8138733536402334
34378190 0.5307519919723847 0.8134483771821991
34427941 0.5320393161523055 0.812377096025396
34477692 0.5332020138273472 0.812197485987634
34527443 0.5340554877792658 0.8113626071381396
34577194 0.535582554396124 0.8110010997905913
34626945 0.5364283072766991 0.8103101634933612
34676696 0.5377334352976804 0.8096454378217786
34726447 0.5385093327259758 0.8086373447735934
34776198 0.5388700394847463 0.8079975555083463
34825949 0.5403198903985157 0.8075633178925543
34875700 0.5413271107866404 0.8070997697137575
34925451 0.5424060147145549 0.8062965615898223
34975202 0.5433938325689474 0.805832641060455
35024953 0.5443241838302024 0.8049171873031433
35074704 0.5451275265480405 0.8042852655415366
35124455 0.5460575569274625 0.803533388644896
35174206 0.5468990949694746 0.8027911654662899
35223957 0.5479702769135643 0.802615142660125
35273708 0.5488154518488892 0.8015802614882048
35323459 0.5500305151979636 0.8012370439827627
35373210 0.5510635459675147 0.8005645922786504
35422961 0.5517878544171512 0.7994943589105478
35472712 0.5525946896008127 0.7988789453633268
35522463 0.5536387877983314 0.7983400926854552
35572214 0.5544075170975735 0.7979588155178705
35621965 0.5556248391312073 0.7970898315281223
35671716 0.5566824649527857 0.7964018121774464
35721467 0.5571616034129555 0.7955225787013774
35771218 0.5584020168913207 0.7955668639929024
35820969 0.559017878564301 0.794317722851446
35870720 0.5604474276248468 0.793936067422529
35920471 0.5610887877181601 0.7930245099620796
35970222 0.5620197962475402 0.7925880646428203
36019973 0.5630068888932568 0.7920170403948358
36069724 0.5638938643554251 0.7911329269052092
36119475 0.564842383510766 0.7906521040405012
36169226 0.5653454376729931 0.7898094591628833
36218977 0.5665101690397368 0.7895113723935037
36268728 0.567392582808753 0.7885862928234466
36318479 0.5683757162153371 0.7879797169754028
36368230 0.5690638268731933 0.787074662217983
36417981 0.5704793394205492 0.7872459993525923
36467732 0.5711096710205036 0.7863134062228191
36517483 0.5716725643732742 0.7855053678002905
36567234 0.5727756635502192 0.7850329899705208
36616985 0.5738323734146091 0.7842515784191726
36666736 0.5749492404629604 0.7833704728073355
36716487 0.5751073208828282 0.7829350665409648
36766238 0.5762749659428984 0.7822351795279517
36815989 0.5769931827778296 0.7815545388641884
36865740 0.5782853183785125 0.780751169786107
36915491 0.5792876860624543 0.7804877007706826
36965242 0.580079015491973 0.7793721674244646
37014993 0.5807167671043861 0.7786865103079957
37064744 0.5815162484981028 0.7782732627921863
37114495 0.5824233723253388 0.7779139810876292
37164246 0.583379498089612 0.7770345171992281
37213997 0.583954730540181 0.7762530843953398
37263748 0.5846860345822199 0.7755974598376957
37313499 0.5859784230748843 0.7748886603156719
37363250 0.5862667755521455 0.7740660943266825
37413001 0.587383873392734 0.773532341644053
37462752 0.5881466879333027 0.7733582903802958
37512503 0.5892413429793039 0.7723124425697221
37562254 0.5900063493101392 0.7717195995487652
37612005 0.5908654692732451 0.7710585932059179
37661756 0.5916525530245997 0.7706629925860519
37711507 0.592469408583902 0.769685022292773
37761258 0.5936165384452435 0.7688678023231992
37811009 0.5942342905470216 0.768491214257867
37860760 0.5950019184261369 0.7681316617029758
37910511 0.5959289318655216 0.7672867013189143
37960262 0.5968216872009103 0.7669640148876755
38010013 0.5975975737280571 0.7658544652871374
38059764 0.5978665201871556 0.7652993061195429
38109515 0.5990176224740468 0.7648787216373987
38159266 0.5999691919108693 0.7642109130906015
38209017 0.6004348653425984 0.7636624990765104
38258768 0.6014101166144523 0.762738010343713
38308519 0.602001629046821 0.762165356294848
38358270 0.6031486374223057 0.7615668464555557
38408021 0.6040308699433965 0.7610429672340169
38457772 0.604720755864338 0.7602977442749791
38507523 0.6055113280659303 0.760144252715307
38557274 0.606062904085091 0.7590265376184274
38607025 0.607196357081639 0.7585299874193586
38656776 0.6075112636798398 0.7575774795821907
38706527 0.6084930400230992 0.7575010209487921
38756278 0.609518953985347 0.7567286224873968
38806029 0.6100009605504642 0.7560274219895476
38855780 0.6107446093383454 0.7553156516533283
38905531 0.6117160246344082 0.7549114559042784
38955282 0.6126020747365186 0.7539921909455112
39005033 0.6127926989983231 0.7535436320669704
39054784 0.6137512404367397 0.7528494477775682
39104535 0.6143048255979503 0.7519823942418891
39154286 0.6155887868089146 0.7517339559047688
39204037 0.6160953744596807 0.7511202825919379
39253788 0.6168515399301181 0.7506158879858702
39303539 0.6177992724349426 0.7494026287114667
39353290 0.6183762189668801 0.7490070988569558
39403041 0.6188921740074377 0.7481373424878891
39452792 0.619996928915227 0.7475109768295518
39502543 0.6207965700741087 0.7468696735043963
39552294 0.6214124963360169 0.7462026151362647
39602045 0.62227645021035 0.745667026897603
39651796 0.6225098134207883 0.7449875655657887
39701547 0.6235493280769886 0.7444138006193407
39751298 0.623915221254254 0.7440873337169598
39801049 0.6252548153481311 0.7435128996838434
39850800 0.6255299032718719 0.7423233270843563
39900551 0.6269453847251346 0.7420151322422881
39950302 0.6268726467676079 0.7414088744064982
40000053 0.6277196145897457 0.7407437286047744
