# Supplementary material for: Toward a fully wireless endovascular neural interface: Evaluating power transfer efficacy
Source: PLoS One. 2026 Jun 15;21(6):e0351138. doi: 10.1371/journal.pone.0351138 (PMC13268161; doi:10.1371/journal.pone.0351138)
Supplement: S1 File — (ZIP) [file pone.0351138.s004.zip › S1 files/Figure-8 Tx Air core in tissue.txt]

# HZ S RI R 50
50000 -0.9933475546884188 0.03516896516679645
99751 -0.991589691156697 0.07110484495134216
149502 -0.9870914218739371 0.10575787054163718
199253 -0.9819065164021747 0.13989234338006162
249004 -0.9756034332822292 0.17346546579184802
298755 -0.9687470276881506 0.2067732336428462
348506 -0.9603752408463976 0.23946728606253082
398257 -0.9508948000273714 0.27140879250760414
448008 -0.9407653738549117 0.3031256811119042
497759 -0.9295966372607282 0.3341756658584513
547510 -0.9176175882485131 0.3645917568367379
597261 -0.904722130465392 0.394400891763497
647012 -0.8910858938561025 0.4236731925194926
696763 -0.8764261163952669 0.4521305251187464
746514 -0.8610743114754867 0.4798804234564205
796265 -0.8451628583249878 0.5069531954976824
846016 -0.8283634018474408 0.533186904302668
895767 -0.8110825382703315 0.558654534893581
945518 -0.7932473072773412 0.5834916663929013
995269 -0.7748699108009403 0.6072038804178259
1045020 -0.755820250060416 0.6303162627661508
1094771 -0.7364948324652442 0.6525395811048619
1144522 -0.7168163424591258 0.6740119104336098
1194273 -0.6966037852613889 0.6946700656934782
1244024 -0.6760374977478116 0.7142362825160146
1293775 -0.6553249518645876 0.7334889736761916
1343526 -0.6343665361919051 0.751476109859223
1393277 -0.6131555928370546 0.7688264823765326
1443028 -0.5916239692279093 0.7851643140122475
1492779 -0.5700756754013453 0.800918324265321
1542530 -0.5485335424450457 0.8157632140310029
1592281 -0.5267795738754857 0.8299973992686452
1642032 -0.5050063934298856 0.8435764603989047
1691783 -0.48335962779037317 0.8561259255119013
1741534 -0.46138479711346675 0.8679861426353
1791285 -0.4400000558823407 0.8792001024225158
1841036 -0.41823206280935193 0.8896526984392508
1890787 -0.39674837848374034 0.8995598950653927
1940538 -0.37531472480861355 0.9086524832581335
1990289 -0.35412012170145596 0.9172970837738763
2040040 -0.33271934624198846 0.9252071441875365
2089791 -0.3117625323005672 0.9325576630719374
2139542 -0.2909009823436959 0.9395067405679445
2189293 -0.27023913977433545 0.945506081715093
2239044 -0.2498408272564028 0.9514324897236925
2288795 -0.22983513884194479 0.9564822601549726
2338546 -0.20975849695170734 0.9610534502685137
2388297 -0.19012684926100595 0.9651846942705264
2438048 -0.17048959578824238 0.9691650074273651
2487799 -0.15121536661486576 0.9723385518899259
2537550 -0.13240452878891582 0.975410705702751
2587301 -0.11340696373126871 0.9776679197611192
2637052 -0.09530096932051087 0.9796574349862176
2686803 -0.07708307685958292 0.9813897768002567
2736554 -0.0591247258771695 0.9826643737444517
2786305 -0.04130913214604284 0.9838464422310207
2836056 -0.024038367761759976 0.9844397378288463
2885807 -0.006791494903531268 0.9850571483363074
2935558 0.010056381991855537 0.9850360378221799
2985309 0.026440657650114135 0.984797363957873
3035060 0.042579532896389494 0.9843791960053193
3084811 0.05862178454832372 0.9837398121596858
3134562 0.07436676711961 0.9828278546887124
3184313 0.08979551789419135 0.9815689558404362
3234064 0.10492243512099578 0.9801414356127452
3283815 0.11975325594561978 0.9785750667700187
3333566 0.13439549433958745 0.9769417052760248
3383317 0.14851814918221187 0.9749097138238169
3433068 0.1627004165373821 0.9728162691593684
3482819 0.17644061268641925 0.970454682399996
3532570 0.18996846053415142 0.9678915440697846
3582321 0.20323862714379717 0.9654007017193964
3632072 0.21649339309270216 0.9628004363387803
3681823 0.22910485325463295 0.9600041156781001
3731574 0.24185356618451057 0.9570454801225543
3781325 0.2538843315838683 0.9537581264633972
3831076 0.2660921848215336 0.9506847043845219
3880827 0.27781653442138493 0.9471444669266278
3930578 0.2894237499010744 0.9441239232247288
3980329 0.30078668700799494 0.9406767217611928
4030080 0.31205873230267894 0.9373103770191131
4079831 0.3230368002639154 0.93339096032397
4129582 0.3336139582979711 0.9299016277452861
4179333 0.3442816667725158 0.92618660056027
4229084 0.3543923020710219 0.9223928482781186
4278835 0.3648419104521431 0.9184674323641695
4328586 0.3743403887838283 0.9145330450451831
4378337 0.3843135305731327 0.910716339493819
4428088 0.3937249748261618 0.9066886349088419
4477839 0.403243814661298 0.9028412191160305
4527590 0.41215433034816285 0.898568969102817
4577341 0.4213974296951048 0.894548647284868
4627092 0.4300555282804705 0.8904448328445734
4676843 0.4387050161549394 0.8865085280998796
4726594 0.44714632384192843 0.882205532799301
4776345 0.45545542715717746 0.87818086246178
4826096 0.46360862591076385 0.8740452591153127
4875847 0.47170138585514126 0.8697627169005312
4925598 0.47932117328014584 0.8656016291104982
4975349 0.487133406171765 0.8613056968844002
5025100 0.49475392507002053 0.8570905539922026
5074851 0.5021369316066162 0.8528922195442312
5124602 0.5094125532899497 0.8488028103990629
5174353 0.5163973695004177 0.8444676509438206
5224104 0.5234194038186071 0.8405678824411308
5273855 0.5303505463366981 0.8360932672889547
5323606 0.5370153561667588 0.8317753391157391
5373357 0.5435664490679633 0.8276326832342722
5423108 0.5500626587075726 0.8236089030882086
5472859 0.5564089569490861 0.8193409564680881
5522610 0.5624731641251238 0.8154617898532028
5572361 0.5687855986898137 0.8110217476020525
5622112 0.5746034951507935 0.8069161035066575
5671863 0.5805316009477288 0.8028510049912804
5721614 0.586434832184144 0.7986293171042146
5771365 0.592059387442345 0.7945528700616269
5821116 0.5977054083789848 0.7905231236712162
5870867 0.603049810481892 0.7863837409765625
5920618 0.6084659264845276 0.7822182664517069
5970369 0.6137075150442663 0.7784068893170245
6020120 0.6188295170468207 0.7743555274940777
6069871 0.6239082789697332 0.770366995795009
6119622 0.6287473026080589 0.766354391588417
6169373 0.6338822012941422 0.7622836584258394
6219124 0.6386022200055153 0.7583876423593133
6268875 0.6432052980277482 0.7544631215521518
6318626 0.6481670142137851 0.7505242515841933
6368377 0.652671836052214 0.7466009090319612
6418128 0.6569731158975775 0.7428526173691278
6467879 0.6615018724090628 0.7392156230319812
6517630 0.6658941327239923 0.73516279247895
6567381 0.6699716065215552 0.731510151563378
6617132 0.674126640635053 0.7276547208207775
6666883 0.678272904003214 0.7239627060223774
6716634 0.682540273621428 0.7202485179522216
6766385 0.6863581018909759 0.716578642037565
6816136 0.6903467768794058 0.7129180608857314
6865887 0.693922067864315 0.7090921743008981
6915638 0.6978552390715954 0.7056095872537144
6965389 0.701492940330193 0.701899063489675
7015140 0.7053207235054744 0.6985066879782348
7064891 0.7086943543557067 0.6946728018673375
7114642 0.71235436855974 0.6913702246017516
7164393 0.7155984019315983 0.687723342878652
7214144 0.7190904177849222 0.6842075102905488
7263895 0.7224928527982614 0.6809089192561498
7313646 0.7257207642320832 0.6774625704359506
7363397 0.7291261166817707 0.6738226231322169
7413148 0.7322595279123033 0.6704836643109944
7462899 0.7354089551417881 0.667284323438523
7512650 0.7384062620333599 0.6637395461798863
7562401 0.7416340094971071 0.6605359512727343
7612152 0.7444893752892369 0.6571396616195653
7661903 0.7473379284332906 0.6537729673384147
7711654 0.7502796631942389 0.6506747636686492
7761405 0.7532788002310108 0.6474286503722898
7811156 0.7559003947010536 0.6441660328691895
7860907 0.7586889148617365 0.6410810199565791
7910658 0.761438038424465 0.6377626536347702
7960409 0.7641562672099567 0.6347391645714626
8010160 0.7666868855377779 0.6315541502661172
8059911 0.769406104512109 0.628633317689648
8109662 0.7718972131123135 0.6253383462480816
8159413 0.7742884843611721 0.622390938340816
8209164 0.7770136403305383 0.6194131976464926
8258915 0.7792696639482491 0.6162847388793014
8308666 0.7816853002784047 0.6133337667217499
8358417 0.7841005578314143 0.6104510634152884
8408168 0.786318124235096 0.607382013870796
8457919 0.7887847955445336 0.6045395710618134
8507670 0.7910097564310735 0.6016900248375288
8557421 0.7932339723448952 0.5987338282637369
8607172 0.7954148469677726 0.5960342929754759
8656923 0.7974393198049257 0.5931654843664901
8706674 0.7997792726958625 0.5902116775119269
8756425 0.8017179284337815 0.587423995708536
8806176 0.8038083785736796 0.5846186500181593
8855927 0.8058642838406627 0.5818065450222544
8905678 0.8078460706666688 0.5790633869230324
8955429 0.8096773499065565 0.5763769529723044
9005180 0.8116705020096194 0.5736941579754803
9054931 0.8139366441511519 0.5710184255647252
9104682 0.8156815965612944 0.568449541785768
9154433 0.8175314552805962 0.5657123785769758
9204184 0.8192914094409347 0.5629436302455554
9253935 0.8211516990230361 0.5604417666554092
9303686 0.8227890136978857 0.5579814488374312
9353437 0.8247153074905406 0.5553282283362613
9403188 0.8264678596473384 0.5528582316880394
9452939 0.8283490215777821 0.5502020266512611
9502690 0.8297260148530191 0.5477015520371157
9552441 0.8314918890610243 0.5452475221134548
9602192 0.8332276162109633 0.5428529306277328
9651943 0.8348116279421826 0.5402319157822844
9701694 0.8364219929864866 0.5379316177691437
9751445 0.8380447411190173 0.5355416568074777
9801196 0.8397472465024288 0.5329893871707941
9850947 0.841070440990634 0.5307174108557342
9900698 0.8427554096879537 0.5281961447580497
9950449 0.8441608607117104 0.5258849074300275
10000200 0.8455021170257513 0.523645728443954
10049951 0.8467273395949485 0.5220789510224124
10099702 0.8481466524629584 0.5198697000625653
10149453 0.8496466957009758 0.5176932327344511
10199204 0.8508704077420735 0.5151970287768142
10248955 0.8523448688357482 0.5130035400608626
10298706 0.8538231954714891 0.5108683389229366
10348457 0.8550236578598459 0.508519207296613
10398208 0.8564244764301207 0.5062313172003162
10447959 0.8576455045059087 0.5041564286705879
10497710 0.8590586374455568 0.5020116388083667
10547461 0.8601707132349088 0.49987015659386724
10597212 0.8614929116172757 0.49773897471715767
10646963 0.8627885468560232 0.4955688435283314
10696714 0.8639095691833526 0.493310832201499
10746465 0.8653053908483873 0.49135920553397067
10796216 0.86657878100405 0.4893085009848049
10845967 0.8675715655223039 0.48711503951557134
10895718 0.8688212153461626 0.4851622445872806
10945469 0.8699703213804337 0.4830608780678591
10995220 0.8710041734184955 0.48099579055001873
11044971 0.8722030965848437 0.47892216659067693
11094722 0.8734541804581255 0.47685597500440097
11144473 0.8744991288623419 0.47494403103356625
11194224 0.8755043811740185 0.4730360108735499
11243975 0.8766624536699793 0.47087938050910905
11293726 0.8777242871182199 0.4690160991131075
11343477 0.878747337382726 0.4669447288238677
11393228 0.8797680472112173 0.4651093219494119
11442979 0.8808674941561941 0.4632413831875933
11492730 0.8816937483343892 0.4613945851847198
11542481 0.8829793379382643 0.4595606118287833
11592232 0.8838645297086626 0.45771115818853236
11641983 0.8847409259715076 0.45577331641982594
11691734 0.885716855744892 0.45381265520732694
11741485 0.886799768503212 0.45205510264075827
11791236 0.8877116081573329 0.45030734223260716
11840987 0.8885574636642515 0.44850975182702635
11890738 0.8893904284410987 0.44659968811799533
11940489 0.8904285968351509 0.44488108307824414
11990240 0.891250362381442 0.4431459265558676
12039991 0.8922822026290573 0.44119117841917604
12089742 0.8932092425319805 0.43948336532679316
12139493 0.8940744179585463 0.4378174834505576
12189244 0.8948562747542751 0.43586007202157095
12238995 0.8955697468019173 0.43426309837064914
12288746 0.8966263855819134 0.43244653070435224
12338497 0.8973451736447429 0.43081201544658254
12388248 0.8982673522876006 0.42921687021278765
12437999 0.8989374884447948 0.42753761987708483
12487750 0.8997636109034307 0.425782531428649
12537501 0.9005485733928097 0.42426596395870214
12587252 0.9014749417286035 0.42263984271129107
12637003 0.9023699085400562 0.4209010051032981
12686754 0.9030019669971648 0.41941476423177965
12736505 0.9037666268407564 0.4176539690326907
12786256 0.9044639579433875 0.4161755364567465
12836007 0.9052015375098135 0.4145066223140522
12885758 0.9059849056705498 0.4127150583270706
12935509 0.9065627590265303 0.4111849174614643
12985260 0.9073108531658115 0.4096779956939563
13035011 0.9081961086970719 0.40815252364893495
13084762 0.9088289310590781 0.40657175308705296
13134513 0.9096650631782334 0.4051005520719082
13184264 0.9101966200363263 0.40343703359967786
13234015 0.9109014173830853 0.4018814026832061
13283766 0.9116044415313821 0.400426724480329
13333517 0.9123649044390747 0.3989490347743117
13383268 0.9128377411693461 0.39727784542357647
13433019 0.9134358432508651 0.3959412094148393
13482770 0.9141419895493621 0.3945836570336235
13532521 0.914800881560817 0.39300674535421015
13582272 0.9154363937118781 0.391540379894125
13632023 0.9162945402991839 0.39006339101242554
13681774 0.916734970366735 0.38869109675341845
13731525 0.917374734176487 0.3872054079441194
13781276 0.9180925355037239 0.38569683183530623
13831027 0.9185052791403927 0.3843975387844474
13880778 0.9191312305556592 0.38301602096493437
13930529 0.9198007722711813 0.38160805193145836
13980280 0.9203871666076499 0.379976677928472
14030031 0.9209784359462291 0.3787396215630683
14079782 0.9215599065043526 0.37731328177009954
14129533 0.9220277257245814 0.37599566656476074
14179284 0.9225747154984867 0.3747193804952866
14229035 0.9231532659454192 0.3732083960741591
14278786 0.9237927386474593 0.372066788648899
14328537 0.9243971407091556 0.37046516933387463
14378288 0.9249317423116056 0.3691944786316146
14428039 0.9254345412573797 0.3679328219667155
14477790 0.9258880855533415 0.36654526703648216
14527541 0.9265846098126511 0.3652891511903942
14577292 0.9269328196367604 0.36396034327887783
14627043 0.9275135136573217 0.36267430268233214
14676794 0.9279309901315798 0.36135083299801785
14726545 0.9285185351279086 0.36003929158759573
14776296 0.9289435078706879 0.35878313895602826
14826047 0.9295090255965218 0.35756399468504957
14875798 0.9300664580009179 0.35640045778648843
14925549 0.9306014976432936 0.3550120151153817
14975300 0.9311637337160116 0.3537769544694895
15025051 0.9314809149330241 0.3525131240329556
15074802 0.9318054296484295 0.35128833200259973
15124553 0.9324071953523596 0.35008016949766596
15174304 0.932898113031692 0.34878036589422545
15224055 0.9331940431716362 0.34755296856079027
15273806 0.9337754571109067 0.346362925061682
15323557 0.9341637620056928 0.3452013070749032
15373308 0.9346829236996302 0.3440294774357387
15423059 0.9351138986939587 0.34264688927566406
15472810 0.9354214423223729 0.3416905604187753
15522561 0.9359962805355723 0.3406937974337889
15572312 0.9365020350971993 0.3393979371948058
15622063 0.9368691143727134 0.33801234862556845
15671814 0.9372463997760347 0.3369252457394007
15721565 0.9375904029822506 0.33573219900314577
15771316 0.938075206950998 0.33470385307003486
15821067 0.9385339798277647 0.3335181223567079
15870818 0.9389583693388975 0.33256598495298434
15920569 0.9392452799137904 0.3313284825345346
15970320 0.9396125476382167 0.3302686633222117
16020071 0.9400459807358592 0.32886690676260183
16069822 0.9404441231205323 0.3279004248880973
16119573 0.9409611629087546 0.32679270245881675
16169324 0.9413811443949316 0.32555916729738305
16219075 0.9417500905293745 0.3245575454129028
16268826 0.9420064291236785 0.3235178112213592
16318577 0.9424696865106306 0.3223360220525732
16368328 0.9427335751642575 0.32129441854796115
16418079 0.943164434958182 0.32011649655821306
16467830 0.9434796471061261 0.31913133079142647
16517581 0.943821549188895 0.3182377365752501
16567332 0.9443309619846159 0.31700889301462065
16617083 0.9444867808783874 0.3160905374818197
16666834 0.9449326200583177 0.31499430308428555
16716585 0.9452174706261527 0.31415315494329976
16766336 0.945593156735781 0.3128411405019461
16816087 0.945904945143784 0.31183673300602976
16865838 0.946310829399859 0.3107444331778543
16915589 0.9464686751845295 0.30980029362035805
16965340 0.946748359509772 0.3087529676276586
17015091 0.9472189132148613 0.3077053989043251
17064842 0.9476069643423526 0.3066216106314748
17114593 0.9478492609306164 0.3056529857983931
17164344 0.9482297103976091 0.30475982885094516
17214095 0.9485410301985019 0.3036727847831886
17263846 0.9488655983074068 0.3026922957440428
17313597 0.9490597302760098 0.3016756367982893
17363348 0.9493209207559062 0.3008412777659238
17413099 0.9498055436293532 0.2996659193264747
17462850 0.9502683880518124 0.29879461046745803
17512601 0.9503742130758125 0.2977474447369101
17562352 0.9507324010398739 0.29696868534640614
17612103 0.9510473495156468 0.29592088427576085
17661854 0.9513270008917805 0.29495599475626033
17711605 0.9515917592870152 0.2940258523040564
17761356 0.9517710452724707 0.29307495672144107
17811107 0.9521412488204356 0.2921261889260301
17860858 0.9524405566388473 0.29121562266448425
17910609 0.9527776478130137 0.2902779901212408
17960360 0.9529490181802167 0.28939439381656706
18010111 0.9533341277232362 0.2883866717851337
18059862 0.9536276400263249 0.287481068449506
18109613 0.9538947250713553 0.28660240722083197
18159364 0.954032579471938 0.28561712246130927
18209115 0.9545020252415648 0.2848770531571561
18258866 0.9547151508254418 0.2838961323733434
18308617 0.954888168855212 0.28289125316046176
18358368 0.9552203862779903 0.2820338352745226
18408119 0.95547325742755 0.2812437933288713
18457870 0.9557477054403474 0.28018869273480507
18507621 0.9560294337712412 0.27945094141856125
18557372 0.9563611975445021 0.27849468101523733
18607123 0.9563859368629981 0.27761426622281643
18656874 0.9566311617858334 0.2767514979783099
18706625 0.9569930300034968 0.2759809922205148
18756376 0.9572154417641832 0.2750876622208718
18806127 0.9574082433007007 0.2742834415997223
18855878 0.9577100387053108 0.2733212768338816
18905629 0.9578147356767353 0.27243181462766836
18955380 0.9581437305915123 0.2715661695662121
19005131 0.9585315753772479 0.270793623540803
19054882 0.9586691840855378 0.26996715219608886
19104633 0.9590088796376691 0.2691203797463064
19154384 0.9591251319502602 0.26831568566109826
19204135 0.9594721650347827 0.26737009464193595
19253886 0.9596542284280598 0.2667136101918853
19303637 0.9597850676946097 0.2657677317555835
19353388 0.9600398962999145 0.2649158047428972
19403139 0.9603054500729181 0.2641723994040468
19452890 0.9603389838711596 0.2633559871080466
19502641 0.9606357867921035 0.26255419760323134
19552392 0.9608672194072351 0.26175538027149575
19602143 0.9612761199213734 0.26100830534884867
19651894 0.9614579260876245 0.26015849904606003
19701645 0.9617362857605413 0.25947212977048123
19751396 0.9617647308956472 0.258482046965644
19801147 0.9620677545580909 0.25769141332859574
19850898 0.9622504593629775 0.25686485735197373
19900649 0.9624258156051633 0.2562815728957397
19950400 0.9626621339223795 0.25530859050010674
20000151 0.9627830767241902 0.25461056837086393
20049902 0.9628615120225116 0.25535466989354333
20099653 0.9629916423217993 0.25449500587503887
20149404 0.9632295962061679 0.2538030229625116
20199155 0.9634476469557355 0.25299024123664815
20248906 0.9636322406335479 0.25206160828497814
20298657 0.9638598191418348 0.25154468212941217
20348408 0.964186042492282 0.25067224890870277
20398159 0.9642039082269136 0.25000350132473864
20447910 0.9643739871449715 0.2491539624728653
20497661 0.9644616142987094 0.2485047821995298
20547412 0.9647428585029241 0.24772094220736646
20597163 0.965039754672351 0.2470191080115253
20646914 0.9651254470071857 0.2461688187516
20696665 0.9653054161456741 0.24554279791858258
20746416 0.9655164913360785 0.24477601635130286
20796167 0.9657829648016087 0.2440325893520928
20845918 0.9658740787880401 0.2431494682217954
20895669 0.9658561871974725 0.24255023437986278
20945420 0.9663987927756029 0.2419340642181218
20995171 0.9663892330060546 0.24121273715873573
21044922 0.9665510911421308 0.24043701506916873
21094673 0.9667617378922575 0.239742152161631
21144424 0.9669838153093706 0.23908744859312522
21194175 0.9669885566058966 0.23835268461097997
21243926 0.9673219058018888 0.23763950176490117
21293677 0.9674870152829549 0.23701705664875244
21343428 0.9673857386435256 0.23625414803853495
21393179 0.9676486727232891 0.2354249870207473
21442930 0.9680272771903298 0.2349206286940736
21492681 0.9680815960168603 0.23422518589841512
21542432 0.9682650048927688 0.2335345176043151
21592183 0.9683839595184552 0.2326395197203226
21641934 0.968546854097774 0.23214252423535836
21691685 0.9688682767613729 0.23140477700198234
21741436 0.9688926757003984 0.2307674383058427
21791187 0.9690639852561957 0.23018065446962443
21840938 0.9691847321473849 0.2295952916322801
21890689 0.9693468821344261 0.22873064511744604
21940440 0.969452468229319 0.22811383886258968
21990191 0.969703964869007 0.22732485721384776
22039942 0.9698526374960368 0.22682456670160686
22089693 0.9698400232897288 0.22602433917592568
22139444 0.9699998960198586 0.22535753544587314
22189195 0.9703280807027072 0.22474701930056365
22238946 0.9704250143615842 0.2241796080692111
22288697 0.9705434727916791 0.22341952033380788
22338448 0.9707921962978362 0.22272817192525374
22388199 0.970861377207763 0.22217463542194063
22437950 0.970928340596973 0.22150790849032873
22487701 0.9710285934321893 0.2209266993676908
22537452 0.9712557728612313 0.2202338490500379
22587203 0.9713311345090553 0.21949582247656976
22636954 0.9713241335824528 0.21890310487110248
22686705 0.9716468102418527 0.2183874205910299
22736456 0.9717830010196595 0.21771563566877783
22786207 0.9719668860039589 0.21704010951252997
22835958 0.9721198404265862 0.21637079233129738
22885709 0.9721579726673188 0.21572389630085675
22935460 0.9723663256241326 0.2152262328662984
22985211 0.9723395893210024 0.21442786551044113
23034962 0.9724710688721713 0.21397317258842402
23084713 0.9726678921074055 0.2133058509918714
23134464 0.9728398755023966 0.21274256087538518
23184215 0.9729000140808356 0.2121060814031574
23233966 0.9728439302287227 0.2114473769958925
23283717 0.9731279777556576 0.21080536280355233
23333468 0.9731524559855179 0.21017547080825347
23383219 0.9733951446899449 0.20959234609450297
23432970 0.9735815522887462 0.20901884028694406
23482721 0.9736635502649257 0.208384114336426
23532472 0.9736805792570787 0.20781305553281462
23582223 0.9738864723708577 0.20736324013804738
23631974 0.9738992994500302 0.20665004324201602
23681725 0.9740867690715055 0.20597125475612518
23731476 0.9741676054880696 0.2054325697261377
23781227 0.9742720049453295 0.2049510624960953
23830978 0.974366151546013 0.2042816956896126
23880729 0.9744833841129567 0.20387991321537077
23930480 0.9746518113071511 0.20307608345798672
23980231 0.9746722785175449 0.20263677678602524
24029982 0.9748217587553611 0.20184570367216736
24079733 0.9748914840432146 0.20131399823196183
24129484 0.9749437222858774 0.2008661854104537
24179235 0.975207894384226 0.20015650101185836
24228986 0.9752588038077953 0.1997821712136573
24278737 0.9753324325150715 0.1989886096722382
24328488 0.9753919998386448 0.19867921661072788
24378239 0.9755837326922753 0.197990598730645
24427990 0.9757711724959524 0.19745565330273607
24477741 0.9757449291806596 0.1967493378107646
24527492 0.9759718155965089 0.19648111036416843
24577243 0.975987932175956 0.19573640760689098
24626994 0.9761921215195816 0.1953759377096184
24676745 0.976224208234327 0.19460875524710303
24726496 0.9763043054775288 0.19417648955847905
24776247 0.9765286156971901 0.19355721354951533
24825998 0.9763645070312532 0.19305841613436486
24875749 0.9766766402993631 0.19242196414408766
24925500 0.9767049314596506 0.19220874813270666
24975251 0.9768174101615766 0.1913425567641826
25025002 0.976890322518192 0.19092404535108623
25074753 0.9771352351121694 0.1903089506673479
25124504 0.9769227504696335 0.18962677439581616
25174255 0.9772777463915884 0.18939037942827877
25224006 0.977279123799682 0.18869247362454764
25273757 0.9774661598863206 0.18816686887735998
25323508 0.9775946470625904 0.18766726155884328
25373259 0.9775744617684631 0.18722752055285521
25423010 0.977728329075159 0.18655686450234582
25472761 0.9777954402889725 0.18623432277566526
25522512 0.9779189729777404 0.18546129066710765
25572263 0.9780297915005924 0.1849661464750461
25622014 0.9781746818473898 0.18456350222916454
25671765 0.9782349979404482 0.1840836109955352
25721516 0.978350106916966 0.1833351493876646
25771267 0.9784043768548477 0.18290859652114552
25821018 0.9786153480967926 0.18235685408093108
25870769 0.9785875552084455 0.18182287460411034
25920520 0.978681140497539 0.18130440678362714
25970271 0.9787391931707988 0.18082834618104515
26020022 0.9788978457927816 0.1803681283901677
26069773 0.9790164936020889 0.17982388171170333
26119524 0.9791054433045445 0.1793237822685762
26169275 0.9790905447201064 0.17879662047326736
26219026 0.9792006677690168 0.1783793773571049
26268777 0.9792737218195396 0.17769408291921532
26318528 0.9794020487249289 0.17718107327321447
26368279 0.9794274336308877 0.17675088023062854
26418030 0.9794723324094915 0.17620462976571788
26467781 0.9795987393702161 0.17578690030961125
26517532 0.9796550194077105 0.1752285360227011
26567283 0.9799489090082686 0.17487453595869598
26617034 0.9798408252730504 0.1742816452166795
26666785 0.9799799481155899 0.17378368185844517
26716536 0.9798871884067345 0.17330022121247549
26766287 0.9801333775416337 0.17272975616502417
26816038 0.9801610317555247 0.1722134420761415
26865789 0.9804488808826506 0.17176748116678675
26915540 0.9803196772423358 0.17127164629902697
26965291 0.9804197798565555 0.17091236102151725
27015042 0.9805056587927131 0.170337447332508
27064793 0.9805558842909897 0.16989259767497347
27114544 0.9806791970840686 0.16919690190031603
27164295 0.9805979271632512 0.16878847259458166
27214046 0.9809464301539215 0.16829034583097865
27263797 0.9807269761579211 0.16785236105816945
27313548 0.9809943875420729 0.16735785045795218
27363299 0.9810808412030317 0.16701186877509155
27413050 0.9813233605572845 0.16650048774379675
27462801 0.9812135663396254 0.16591748057373995
27512552 0.9813318830809405 0.16549444958915677
27562303 0.9812896197768157 0.16503776056047284
27612054 0.9814326920997299 0.16450062941592666
27661805 0.9814372641540329 0.16389493324615315
27711556 0.9814966218554129 0.16356339010673848
27761307 0.9816284656237502 0.1630493685558679
27811058 0.9815845463382045 0.1626451911784307
27860809 0.9817879847555229 0.16220332513320943
27910560 0.9817141155988499 0.1617677629852747
27960311 0.9817919207297823 0.16119809961699413
28010062 0.9817323151114749 0.16075555598394373
28059813 0.9819683666043182 0.16037207047981147
28109564 0.9820478791159837 0.15981609096535762
28159315 0.9820972234097723 0.15940124211041087
28209066 0.9822386971942071 0.15890482066488554
28258817 0.9822651768601857 0.1584398906118269
28308568 0.9822181566577637 0.1579447962772978
28358319 0.9823220146669555 0.15756825376386968
28408070 0.9822764243536042 0.15712634451550064
28457821 0.9825254001541738 0.1566185857784196
28507572 0.9825346302274912 0.15626271486732365
28557323 0.9825628997677017 0.15589094007634655
28607074 0.982548743808235 0.155211995495609
28656825 0.9827346175165912 0.15475668083665906
28706576 0.9827960578917371 0.15437409128525006
28756327 0.9829248001661605 0.15390529193583866
28806078 0.9828564245306737 0.15337765285348826
28855829 0.982950884703031 0.15302882736117415
28905580 0.9828469321171833 0.15259478508734947
28955331 0.9829020097885954 0.1521340627622935
29005082 0.9831216674663069 0.1517498324340166
29054833 0.9832030926570274 0.1513139110299212
29104584 0.9832673046099442 0.15082225088372153
29154335 0.9831692618650176 0.15037551045783148
29204086 0.9833175182117221 0.1499316758553914
29253837 0.9834095414599962 0.14935839441950874
29303588 0.9834484710599051 0.14898473853701205
29353339 0.9833398477396011 0.14853595248623153
29403090 0.9835095268377383 0.14811126269737993
29452841 0.983264910242743 0.14771914156782903
29502592 0.9836218712775248 0.1472756436728981
29552343 0.9836578996785963 0.14677086103351902
29602094 0.9837684115683236 0.14647245445635163
29651845 0.9838445844778998 0.14601238405383032
29701596 0.9838162460290573 0.14560696344799628
29751347 0.983964062231933 0.14509755535144056
29801098 0.9838878503375869 0.14469842178244913
29850849 0.9839772778113095 0.14417097908036192
29900600 0.9839492907530626 0.14378419724417166
29950351 0.9841237306332526 0.14354427912278164
30000102 0.9842289397670997 0.1430097581670667
30049853 0.9841412775572413 0.14364284841162273
30099604 0.9841552686533447 0.1432942599486829
30149355 0.9841087734902717 0.14283225957587378
30199106 0.9841422803039612 0.1423263583959692
30248857 0.9843294614393957 0.14196804128234566
30298608 0.9843390609944181 0.14158529764041705
30348359 0.9843662923022639 0.1412014005584284
30398110 0.9843651206395062 0.14079657572506593
30447861 0.9843060850788752 0.14021092191591153
30497612 0.9844782230212381 0.13995121707601912
30547363 0.984400340534445 0.13955584640497426
30597114 0.9844980376869662 0.13903348933676105
30646865 0.9847008498558835 0.1386879823573537
30696616 0.9845993666537572 0.13827087558468082
30746367 0.9846657640021357 0.1378338483462696
30796118 0.9847254140304387 0.1374882267966249
30845869 0.9848263466477339 0.13707198332159862
30895620 0.9846786137135914 0.13656598601121547
30945371 0.9849258506588683 0.13626334357024597
30995122 0.9848680585703465 0.1357983450134899
31044873 0.9848329197571162 0.1353965883810148
31094624 0.9849004175387557 0.1349828549444985
31144375 0.9850730732800286 0.13453634669104128
31194126 0.9850412550128361 0.1339939195084154
31243877 0.9850139859290883 0.13353679602338775
31293628 0.9851405772648045 0.13332076345149468
31343379 0.9851337467735272 0.13294724106559655
31393130 0.9852954788395604 0.13260471992975792
31442881 0.9852005050838887 0.13216542457379324
31492632 0.9852624454145292 0.1317682612431396
31542383 0.9851740568159179 0.13131245765613037
31592134 0.9853032319410373 0.13082687157377096
31641885 0.9852232907766127 0.130377210220806
31691636 0.985403699239613 0.1302111601024909
31741387 0.9853051320250332 0.12963782603462512
31791138 0.985375643795291 0.12934777240259884
31840889 0.985442300287325 0.12891681939176436
31890640 0.9855031578910093 0.1284990750607194
31940391 0.9856607856664276 0.12805716243406898
31990142 0.9855924611070348 0.12767774180350905
32039893 0.9856121190742195 0.12737964322235476
32089644 0.9857191853953566 0.12682994300924133
32139395 0.9855858961228291 0.12648752703092975
32189146 0.9855454654531957 0.12624126691117607
32238897 0.9857013585482561 0.12575032839559616
32288648 0.985740529164666 0.1253755251891802
32338399 0.9856980234538202 0.12488451077481406
32388150 0.985745670166072 0.12458524811042883
32437901 0.9857989171373734 0.12410698107643285
32487652 0.9858284775366967 0.12391239139320695
32537403 0.9859190655911542 0.12333089145004841
32587154 0.985815414493221 0.12293834200469152
32636905 0.9858241804938674 0.12264585418818448
32686656 0.9859832170110757 0.12214933164888934
32736407 0.9858590650147305 0.12187090255880954
32786158 0.9859506248592969 0.12140739521094202
32835909 0.9860476445222368 0.1210062453498014
32885660 0.9858980458685017 0.12065744347190649
32935411 0.9859457518805905 0.12029667682794996
32985162 0.9860281241350883 0.11980557677295063
33034913 0.9860741568230936 0.11953568985673566
33084664 0.9859677094287345 0.11909876738230134
33134415 0.9861600960325813 0.11874154932154617
33184166 0.9860522311990689 0.1181968411188555
33233917 0.9862906628735513 0.11793736636640245
33283668 0.9860603066175392 0.11762292263252892
33333419 0.9861103502613937 0.11715267826313461
33383170 0.9861008703205142 0.11682002257427138
33432921 0.9862028961579622 0.11648918904715658
33482672 0.9862069170827484 0.1161766086444305
33532423 0.986315814979918 0.1156920604279649
33582174 0.9861876719999635 0.11520637036466552
33631925 0.9862165062726355 0.11492708992343852
33681676 0.9862632892443518 0.11458096248786126
33731427 0.9863234971486727 0.11425631397961283
33781178 0.9862554062536663 0.11391978288135464
33830929 0.986360671490443 0.1133246983104913
33880680 0.9862854519726493 0.11303638940277556
33930431 0.9862220148479502 0.11262760367340892
33980182 0.986445728141311 0.1124150559718852
34029933 0.9864525613141357 0.11196733494540427
34079684 0.9862236958518507 0.11157884589909549
34129435 0.9863378753537242 0.11121420292274127
34179186 0.9863579605255798 0.11072539712577179
34228937 0.9864024118128996 0.11057379328895213
34278688 0.9864309358331237 0.11007223649034328
34328439 0.9864628503892698 0.10960801723018472
34378190 0.9864507945495772 0.10936056053349975
34427941 0.9864467775111708 0.10901637105671419
34477692 0.9864636952920662 0.10861501898856687
34527443 0.986554938775914 0.1083403304099091
34577194 0.9863991947834412 0.1079018033048748
34626945 0.9864298909594975 0.10746884509027856
34676696 0.9864580421649832 0.10719384815682777
34726447 0.9866042619954124 0.10675779412314908
34776198 0.986405376005519 0.10644084028915321
34825949 0.986338929783768 0.10609550625564618
34875700 0.9864766564357318 0.10572025569060874
34925451 0.9865489547571891 0.1053764319095987
34975202 0.9865777787809282 0.10512190864446246
35024953 0.9864303157158276 0.1045141932606427
35074704 0.9864684833916285 0.10433217468556735
35124455 0.9864641091375419 0.10392955706571343
35174206 0.9866158161130532 0.10345442474315722
35223957 0.9864222606867212 0.10304357575505542
35273708 0.9865350663362308 0.10287244278243067
35323459 0.986408552095976 0.10239688142962973
35373210 0.9864373807512827 0.10215311587750434
35422961 0.9865439311621231 0.10161694246891939
35472712 0.9865168320914433 0.10127469252694914
35522463 0.9864389547799645 0.1010250620069334
35572214 0.9864459101048124 0.10067298744058781
35621965 0.9865277132657618 0.10017203761759966
35671716 0.9864619632526352 0.09997513338727688
35721467 0.9865514278287525 0.09956125348343857
35771218 0.9865860001317438 0.09937762328209326
35820969 0.9865674882212865 0.09884904251156965
35870720 0.9865672861316984 0.09846763177626776
35920471 0.9865924164284421 0.09826350550535319
35970222 0.9866024567556041 0.09785392089087289
36019973 0.9866062022551925 0.09748694563182561
36069724 0.9865731111217828 0.09717417602248893
36119475 0.9864168017487719 0.09688073213515976
36169226 0.9864639281660982 0.09645121819064781
36218977 0.986585181596132 0.09603983107196559
36268728 0.986580534187727 0.09576187810651651
36318479 0.9865936471517565 0.0954463906037668
36368230 0.9866706511358925 0.09499090366280812
36417981 0.9865837957684451 0.09470214730107018
36467732 0.9865804483288404 0.09431206245295053
36517483 0.9865813386047305 0.09397977319388177
36567234 0.9866485007335407 0.09367502805330394
36616985 0.9866566370118298 0.09331254525701674
36666736 0.9865751077373538 0.09308018484597486
36716487 0.9865266174790318 0.09258592309109347
36766238 0.9865822097672666 0.09226832254343745
36815989 0.9865283889775471 0.09187634072324119
36865740 0.9865345226739093 0.0914069345900902
36915491 0.9865359510245397 0.09131819524308037
36965242 0.9865194034728467 0.09103359945431909
37014993 0.9866411796809034 0.09057110561517107
37064744 0.9865209533477726 0.09017548356058386
37114495 0.9865438313878554 0.08976101773116996
37164246 0.9866828180203796 0.08953699204878643
37213997 0.9865975588651121 0.08928113751562797
37263748 0.9866870887508813 0.08881265200459534
37313499 0.9868159717943356 0.08854113806605256
37363250 0.9866267826998362 0.08808047168626303
37413001 0.9866815100240294 0.08765265117923908
37462752 0.9867358758198748 0.08730266105535806
37512503 0.9866689968125042 0.08691405373283216
37562254 0.9867613173883635 0.08670726788093074
37612005 0.9866163443586594 0.08635163182126838
37661756 0.986586294483739 0.08590214350457509
37711507 0.9866111705710069 0.08552239941126177
37761258 0.9867044054233293 0.08514996396451119
37811009 0.9867382854132682 0.08476619236955492
37860760 0.9866790526145379 0.08450680694322148
37910511 0.9866816400444219 0.08409702909595354
37960262 0.9867012832749563 0.08387679780518603
38010013 0.9867132218760174 0.08332025590979138
38059764 0.9867422863360109 0.08305268614512208
38109515 0.9867802780070422 0.08256368238319885
38159266 0.9866353964195751 0.08225799020352458
38209017 0.9866640963349059 0.08208665879613036
38258768 0.9865800345131189 0.08149047154226106
38308519 0.9866107649306577 0.08106709954423216
38358270 0.9866745556843111 0.08083481126193748
38408021 0.9866879286041679 0.0805408354960067
38457772 0.9866455792048439 0.08002739890831594
38507523 0.9866470159901191 0.07973055466640126
38557274 0.9866112092571342 0.07930797625782617
38607025 0.9866725008537817 0.07891871176399966
38656776 0.9864739554267551 0.07849556537113775
38706527 0.9866184023396367 0.07814654747091498
38756278 0.9865579879872127 0.0777852149753961
38806029 0.9865498579372854 0.07739938269158085
38855780 0.9864697184721971 0.07694147946618303
38905531 0.9864514462097828 0.07667582689834129
38955282 0.9864588601814299 0.07628172565688056
39005033 0.9864939483614172 0.07584029663522704
39054784 0.9863736863072725 0.07555604082360257
39104535 0.9865333603855506 0.07515832999882353
39154286 0.9862911629946215 0.07475038390767899
39204037 0.9864013572509499 0.07439650449830484
39253788 0.9863399858276246 0.07405451267256677
39303539 0.9862899626327304 0.07349262748608429
39353290 0.9863859150070244 0.07326790728613015
39403041 0.9862497120824955 0.07292342150321934
39452792 0.9861314125112598 0.07240400862369041
39502543 0.9861934304653154 0.07204876167257926
39552294 0.986135404816669 0.07175354823926776
39602045 0.986044120926433 0.07116769033295113
39651796 0.9860784349531717 0.07089982041896842
39701547 0.9859210077053903 0.07040038126808618
39751298 0.9861082714205455 0.07002824535802378
39801049 0.9860125897928401 0.06963879346335121
39850800 0.9858316394395575 0.06924535165451981
39900551 0.9859820782378552 0.06882740794946084
39950302 0.9858809699928751 0.06854253448498189
40000053 0.9857101831685382 0.06802964184691232
