# Supplementary material for: Toward a fully wireless endovascular neural interface: Evaluating power transfer efficacy
Source: PLoS One. 2026 Jun 15;21(6):e0351138. doi: 10.1371/journal.pone.0351138 (PMC13268161; doi:10.1371/journal.pone.0351138)
Supplement: S1 File — (ZIP) [file pone.0351138.s004.zip › S1 files/Planar Rx 5 turns in air.txt]

# HZ S RI R 50
50000 -0.9736315358344156 0.006244465880825436
99751 -0.9729778654551837 0.009939277596150483
149502 -0.9730082914849234 0.01425292933871969
199253 -0.9722418077151519 0.018188173544045654
249004 -0.9718930311465632 0.022448198852727596
298755 -0.9712681792132902 0.02635719330407706
348506 -0.9712744382036571 0.03043339462844158
398257 -0.9706590972620955 0.03457478596432108
448008 -0.9704033114191276 0.03856528937871524
497759 -0.9699296584385328 0.042647847330145566
547510 -0.9694588136599142 0.04655212686183263
597261 -0.9691125597965851 0.05047367936106494
647012 -0.9686730634117193 0.05435306382396864
696763 -0.968429447705699 0.05862485954280893
746514 -0.967936379265558 0.06225432171899152
796265 -0.9673249456613422 0.06630075003265674
846016 -0.9667089019323691 0.0702811242893012
895767 -0.966467883939771 0.07422186324900257
945518 -0.965954095460158 0.07813821545212608
995269 -0.9653372261651572 0.08186331380009484
1045020 -0.9651442871644944 0.08590529092564374
1094771 -0.9645687782248631 0.08985356860788189
1144522 -0.9637675205874333 0.09366659265280172
1194273 -0.9631453766853432 0.09755162092111114
1244024 -0.9627147558073877 0.10150642554609099
1293775 -0.9619702346789377 0.10531852278536817
1343526 -0.961499926407048 0.10922309842675672
1393277 -0.9608979679230435 0.11294536065522294
1443028 -0.9603355957283943 0.11694109333755451
1492779 -0.9597112181431559 0.12074955188237962
1542530 -0.9589281355424527 0.12462369910707945
1592281 -0.9584661099347714 0.12840301333840248
1642032 -0.957652984962078 0.13198603719474794
1691783 -0.9569272136078423 0.135813199456845
1741534 -0.9562399588395255 0.1396240939968724
1791285 -0.9554898252364076 0.14355372568016767
1841036 -0.954845408247845 0.1473893155729874
1890787 -0.954003850924513 0.15110010191606943
1940538 -0.9533238600232011 0.15480871818609918
1990289 -0.9526154097955206 0.1585104140846768
2040040 -0.9518575163933019 0.16226490269019164
2089791 -0.9511994330243669 0.16605875975094414
2139542 -0.9502850871490072 0.16970589318892843
2189293 -0.9492977798426637 0.17345582473422527
2239044 -0.9484468064222421 0.17717289071156067
2288795 -0.9477747290580574 0.18094350180209995
2338546 -0.9470115164526324 0.1845306408933058
2388297 -0.9460540400839386 0.18839084523748034
2438048 -0.9451511066938001 0.19207931064757627
2487799 -0.9443465760861087 0.19570157477571334
2537550 -0.943405386284752 0.1994458529604852
2587301 -0.9423684823318782 0.20294207960445854
2637052 -0.941507508948291 0.2065973288844607
2686803 -0.9404632505245903 0.21052148791844666
2736554 -0.9396178481084048 0.2139064509953221
2786305 -0.938548809364958 0.21759120566615658
2836056 -0.937832508831912 0.22109150594622223
2885807 -0.9367952381330528 0.22478853832099938
2935558 -0.9357372214256141 0.22846768196107975
2985309 -0.9348087690622024 0.23210215782456212
3035060 -0.9337978641540664 0.235646472281887
3084811 -0.9328368031267282 0.23940301690161722
3134562 -0.9315007977561333 0.242801967247579
3184313 -0.9304259702895111 0.24637694928259843
3234064 -0.9294871213756347 0.2500512434853257
3283815 -0.9284448769898463 0.2535914596407148
3333566 -0.9273905707736712 0.25715103037472
3383317 -0.9262673469749724 0.26081372097520933
3433068 -0.9252253980941594 0.26423181341356233
3482819 -0.9240998758581443 0.26762837212477947
3532570 -0.9230701044785338 0.2712920298357571
3582321 -0.9217685896364526 0.27477366968357353
3632072 -0.9206649782188747 0.27825243388270793
3681823 -0.919360445610521 0.2817594350277135
3731574 -0.9182009298541419 0.28534798302459347
3781325 -0.9170325430077707 0.28874425514300056
3831076 -0.9159483077462435 0.2923411935686094
3880827 -0.9145735591234233 0.29581858814359063
3930578 -0.9137172802517071 0.29941358251700967
3980329 -0.9122709313561234 0.3026964868477721
4030080 -0.9111810870762954 0.30634659899701155
4079831 -0.9098475753633786 0.30958873524186237
4129582 -0.9086253942825575 0.3131004963906093
4179333 -0.9074145940088787 0.31669076445890687
4229084 -0.9058726711903407 0.3198844192575329
4278835 -0.9046964172499188 0.32336913927666805
4328586 -0.9033735859184597 0.3268088181377033
4378337 -0.9019815829172865 0.3301737219863562
4428088 -0.9006397387493593 0.3336227016713212
4477839 -0.8993667469122892 0.3368622266654715
4527590 -0.897928499635573 0.34031006431634697
4577341 -0.896659406359742 0.34385242822484857
4627092 -0.8954162214199407 0.3470608572340057
4676843 -0.8939212649488487 0.3503679301301405
4726594 -0.892514996315388 0.3538392805081266
4776345 -0.8911408876779764 0.3572043042742741
4826096 -0.8896793208117292 0.36041105194723877
4875847 -0.8881744342892826 0.3638654026781672
4925598 -0.886779384276663 0.36705108590174373
4975349 -0.885409809411307 0.37045061355472486
5025100 -0.884090169804099 0.3738384447499478
5074851 -0.8825843721377606 0.3771327425547483
5124602 -0.8811437175204702 0.38039270817329834
5174353 -0.8795660553347948 0.38360979646050725
5224104 -0.8780773501374681 0.38690395675885864
5273855 -0.8764413780269132 0.3901946056383756
5323606 -0.8751960435244992 0.3933519777783937
5373357 -0.8736254991586987 0.3964739145229342
5423108 -0.8721332295483828 0.39976657128373655
5472859 -0.8704577111754093 0.40302966729400325
5522610 -0.8689049593458212 0.4062826958729241
5572361 -0.867358402177875 0.4094959299220822
5622112 -0.8658485338617516 0.4126900091418625
5671863 -0.864144347073385 0.41607169963061313
5721614 -0.862625793709667 0.41918066772977886
5771365 -0.8608383880144939 0.4222861476312691
5821116 -0.8594759594914709 0.42534264041659564
5870867 -0.8577412745661721 0.4289536439929178
5920618 -0.8562753282871143 0.4316508954075588
5970369 -0.8545364244383263 0.4348910635784645
6020120 -0.8528828357780125 0.437960847351686
6069871 -0.851186068413292 0.44118861427263595
6119622 -0.8497416778515336 0.44424814496531034
6169373 -0.8479422126940421 0.44730842507262775
6219124 -0.8462201988276143 0.4503375357137506
6268875 -0.8446729513826724 0.4536475645804619
6318626 -0.8428146534931974 0.4566273873324974
6368377 -0.841331209562317 0.4598249190559845
6418128 -0.8394864151283831 0.46281245015891515
6467879 -0.8377046605191248 0.46597816333933806
6517630 -0.8360100115515023 0.4687335916338869
6567381 -0.8340679063016346 0.472147932116116
6617132 -0.8324138970129484 0.4750089746504839
6666883 -0.8307510504378748 0.47787304538965786
6716634 -0.8290435839646546 0.4810885197078633
6766385 -0.8271547085080495 0.48393170657239737
6816136 -0.8253474912764711 0.48693448915034737
6865887 -0.8236991051416824 0.48990794996205095
6915638 -0.8217651570271977 0.49305210638559416
6965389 -0.8200076564141932 0.4957020355875756
7015140 -0.8182404631383863 0.49878968323832423
7064891 -0.8162259848755149 0.5018545835101829
7114642 -0.8145528819888556 0.5047336003940255
7164393 -0.8128284770735915 0.507545968723095
7214144 -0.8107418894393345 0.5105281006088495
7263895 -0.808967961529602 0.5132504678332812
7313646 -0.8070923512494452 0.5162364156235335
7363397 -0.8053147613424103 0.5191358855248706
7413148 -0.8031521943623604 0.5222680314640129
7462899 -0.8014451024777345 0.5248793350937837
7512650 -0.7995983397748818 0.527913705980727
7562401 -0.79751853003079 0.5306003401529509
7612152 -0.7957908659129281 0.5335823068624431
7661903 -0.7936443944698793 0.5360537306308252
7711654 -0.7918853321498021 0.5392308277072152
7761405 -0.7900439661263604 0.541985763618338
7811156 -0.7879505425469637 0.5446773700929456
7860907 -0.7860174085666595 0.5474173916662534
7910658 -0.7841854195921326 0.5503070467392199
7960409 -0.7820856102832907 0.5530304679447662
8010160 -0.7801883995042225 0.5556254938830089
8059911 -0.7782294691233178 0.5585597078188898
8109662 -0.7761718083297495 0.5611156303762336
8159413 -0.7742166634890666 0.5639264625325973
8209164 -0.7724262787067264 0.5667271551713975
8258915 -0.7704230079674405 0.569250645750547
8308666 -0.7680812607561064 0.572095069606044
8358417 -0.766236459668734 0.5747244569168544
8408168 -0.7641794187727503 0.5773528167589383
8457919 -0.7622140105538052 0.5800800686169307
8507670 -0.7601124722479629 0.5829415896064991
8557421 -0.758036758868623 0.5854429129527718
8607172 -0.7560722711743197 0.5880208771359988
8656923 -0.7538403911486802 0.5907101016521762
8706674 -0.751828337592349 0.5934432341913038
8756425 -0.7497967986150823 0.5957881598007305
8806176 -0.7477499073205041 0.5983966189987695
8855927 -0.7457156214013844 0.6009710845588121
8905678 -0.7436352998486258 0.6036251014170864
8955429 -0.7418119474145011 0.6063893621784932
9005180 -0.7392358344787684 0.6089437248814015
9054931 -0.7371516040268775 0.6111405132053487
9104682 -0.735221122236881 0.6139917044153707
9154433 -0.7329539213239276 0.6163958378591414
9204184 -0.7308808246589201 0.6187788925446078
9253935 -0.7287986549764839 0.6213964009041448
9303686 -0.7266356875344664 0.6240982983185236
9353437 -0.7246534730706532 0.6263517862456818
9403188 -0.7226735090440322 0.6288361935902229
9452939 -0.7201453221271036 0.6316092815762753
9502690 -0.7181029218644777 0.6338106202167058
9552441 -0.7160430085021254 0.6362960817873257
9602192 -0.7138749992907091 0.6386191704209387
9651943 -0.7117195971886592 0.6412794462958505
9701694 -0.7094644589936897 0.6433864437458553
9751445 -0.7073461106322423 0.6459439909581605
9801196 -0.7051881410529905 0.648302852510907
9850947 -0.7029619751131347 0.650698104642045
9900698 -0.7008861740801958 0.6530917319673178
9950449 -0.6986408691458316 0.6552769316657946
10000200 -0.6962342872018025 0.6577093938268764
10049951 -0.6942533795737378 0.6603002410486235
10099702 -0.6920796347195324 0.6623406941012506
10149453 -0.6896950188625668 0.6646410392554719
10199204 -0.6874714381726761 0.6670275980522388
10248955 -0.6851615507523752 0.6692165092002667
10298706 -0.6829213212747272 0.671774586946796
10348457 -0.68073353659705 0.6739082553543542
10398208 -0.6785502698648614 0.6762153139886693
10447959 -0.6762569428261396 0.6784898590713371
10497710 -0.6740587928339313 0.6806701048893001
10547461 -0.6716825875102443 0.6830040728240381
10597212 -0.6695805591133066 0.6851490079549335
10646963 -0.6672129032089386 0.6875792336139961
10696714 -0.6650131488085064 0.6897846105749684
10746465 -0.6628869520401511 0.6919200485872693
10796216 -0.6604798897066042 0.693909457319513
10845967 -0.6582748381323746 0.6964875495311404
10895718 -0.6559730530085263 0.6980594303646345
10945469 -0.6536091021979704 0.700466645309658
10995220 -0.6514411102016678 0.7025445413542465
11044971 -0.6493364020373231 0.704673690978847
11094722 -0.6469352078348539 0.7070305201124114
11144473 -0.6445078061102649 0.7093112989211644
11194224 -0.6423410438878898 0.7109980301350389
11243975 -0.6398686936618486 0.713275501639325
11293726 -0.6375216609555427 0.7153583413412637
11343477 -0.635443655620096 0.717366116986177
11393228 -0.6327763871864155 0.7196407098952199
11442979 -0.6306243610284235 0.7215058710892053
11492730 -0.6285266716771153 0.7237178419556022
11542481 -0.6260287170929132 0.7255670043876571
11592232 -0.6237951593149117 0.727721627600832
11641983 -0.6214014228552931 0.7297038949901343
11691734 -0.6192387096109455 0.7317808122548022
11741485 -0.6168533122445842 0.7335999739253328
11791236 -0.6143453874123903 0.7355153969483462
11840987 -0.6121634439823389 0.7376977871555322
11890738 -0.6098632273951644 0.7396396940687696
11940489 -0.6073991833166307 0.7415672770921037
11990240 -0.6049277298463472 0.7434995297714181
12039991 -0.6026930192463973 0.7452983893646062
12089742 -0.6002587337324485 0.7473704973118167
12139493 -0.5979734436069051 0.749108803000238
12189244 -0.595836307478062 0.7509762754375573
12238995 -0.5932081404381662 0.7531769201803549
12288746 -0.5911218447571991 0.7549629726075635
12338497 -0.5886632183819767 0.7566894416329099
12388248 -0.5861660180019577 0.7586024404274484
12437999 -0.5836865922962152 0.760586350947884
12487750 -0.5815207995436238 0.7622311067062972
12537501 -0.5791451133525107 0.7642106207077836
12587252 -0.5768356297088668 0.7659940402758115
12637003 -0.5744398408240526 0.7677764859118982
12686754 -0.5717211994350225 0.7697915537493526
12736505 -0.5697449451354567 0.771414191655144
12786256 -0.5673125201410953 0.7734631023608937
12836007 -0.5647922311174635 0.7749129023162534
12885758 -0.562531004963271 0.7767144015061008
12935509 -0.5600063950370888 0.7783321669332944
12985260 -0.5577780690374167 0.7803026033451199
13035011 -0.555171074020344 0.7818189190592344
13084762 -0.5529004158802793 0.7837688695946315
13134513 -0.5505950043896722 0.7852185834191481
13184264 -0.548152552330344 0.7872943735943593
13234015 -0.5456452451182767 0.78853837821415
13283766 -0.543350423492066 0.7905650481334339
13333517 -0.5409262800164457 0.7921596637563163
13383268 -0.5386708155855662 0.7939614628569658
13433019 -0.5360918144602682 0.7955503293974896
13482770 -0.5339219500736512 0.7972723819861472
13532521 -0.5315938924503507 0.7986833020744399
13582272 -0.5289026481778306 0.8003260193377818
13632023 -0.5266679214658807 0.8020893663310714
13681774 -0.5242650542184693 0.8036456270312275
13731525 -0.5218061521925185 0.8052624730916943
13781276 -0.5194421195611274 0.8068728921427256
13831027 -0.5171393843743092 0.8083132145940811
13880778 -0.5144926756757344 0.8100266881789273
13930529 -0.5123257644951063 0.8115212861779006
13980280 -0.5099523580813428 0.8128596661831987
14030031 -0.5074291300027609 0.8146392407214086
14079782 -0.5047989022088963 0.8161616656693134
14129533 -0.5024755478624803 0.8177363474451088
14179284 -0.5001227675251673 0.8191191040979676
14229035 -0.49784853583370553 0.8204201039450758
14278786 -0.49537391622529897 0.8222033532759565
14328537 -0.493000018193168 0.8238221408115282
14378288 -0.4906073573619932 0.8249137791408078
14428039 -0.488150438493273 0.8265879228338672
14477790 -0.4859717000549281 0.8280592711867024
14527541 -0.4833546031974772 0.8295425209238264
14577292 -0.4808985479506395 0.8310762700130725
14627043 -0.47857817347750825 0.8322606646086145
14676794 -0.476064083056751 0.8338878995668356
14726545 -0.4737107184499204 0.835257179295136
14776296 -0.47133330144828745 0.836659690361822
14826047 -0.4688789394968531 0.8378803299651771
14875798 -0.4664112849703381 0.8394342396051504
14925549 -0.4640597868010641 0.8407274851201881
14975300 -0.46176202539647004 0.8420702567607351
15025051 -0.45929042430178074 0.8434986309284531
15074802 -0.45698079513986534 0.8446467588857839
15124553 -0.45448936273258944 0.8461357372764635
15174304 -0.45235525889991196 0.847367861503977
15224055 -0.44989103258402546 0.8486845183463072
15273806 -0.44727468249487917 0.8500076153672926
15323557 -0.44480139226637944 0.8514957436228864
15373308 -0.4426470423178537 0.8526727237326188
15423059 -0.44014785854265587 0.8540548695191921
15472810 -0.43730813811737684 0.8553590499347
15522561 -0.435353810873384 0.8567069879480556
15572312 -0.4330009713484293 0.8580310710984929
15622063 -0.43041204060831884 0.8592074022351978
15671814 -0.4279782728158988 0.8601420363318599
15721565 -0.4255501409099142 0.8615104682128516
15771316 -0.4234064978349551 0.86260426320948
15821067 -0.420839571466203 0.8638412094658893
15870818 -0.41845030942515105 0.865273985449068
15920569 -0.41597856553985985 0.8664563267549885
15970320 -0.4136786884353806 0.8676458274653661
16020071 -0.41114777991676466 0.8687690758081412
16069822 -0.40880643694315605 0.8699276454615286
16119573 -0.4065240810332453 0.8710150858510189
16169324 -0.403949000699715 0.8723178852481089
16219075 -0.4017955056506658 0.873496764357635
16268826 -0.3990149059029845 0.8744928116950744
16318577 -0.39686441334548606 0.8757169493353403
16368328 -0.3942850145720371 0.8766400007752783
16418079 -0.3920864647753944 0.877985552791792
16467830 -0.38967980420042025 0.8789201200652954
16517581 -0.3873869904962295 0.880288677926567
16567332 -0.38492225738784736 0.8812015079394138
16617083 -0.38257232784795575 0.8822705830542178
16666834 -0.38012061050360385 0.8834401389244063
16716585 -0.3776922566764029 0.8844679813085066
16766336 -0.3754543251303433 0.8854359581489388
16816087 -0.37292735674516625 0.8864426226030968
16865838 -0.37077471251899 0.8877271881161461
16915589 -0.368224974735038 0.8885974196704194
16965340 -0.36597487378512034 0.8897419355882552
17015091 -0.3634909542742254 0.8906986294578907
17064842 -0.36118102939746194 0.8917627175824815
17114593 -0.3588376248938344 0.8925916510975339
17164344 -0.3564409358276025 0.8936307627709298
17214095 -0.3541298965364195 0.8945201585921527
17263846 -0.35194405179079313 0.8956054044938591
17313597 -0.3492743182786102 0.896649304924701
17363348 -0.3467713920098796 0.8976078540669072
17413099 -0.3445277171365437 0.8985973608170484
17462850 -0.3424592892330692 0.8994413527513814
17512601 -0.33969878367299766 0.9002813449237574
17562352 -0.3375107275992728 0.9016161132929468
17612103 -0.3351845040557884 0.9023003660063054
17661854 -0.3326706258416199 0.9031530690772155
17711605 -0.33024074232426187 0.9041307425316292
17761356 -0.3279556871863684 0.9045782791746483
17811107 -0.3260063027174865 0.9059957246530413
17860858 -0.32331586051883204 0.9068375469412353
17910609 -0.3212236820698776 0.9076268847598695
17960360 -0.3190085753210603 0.9085677213926486
18010111 -0.31644829773040256 0.9092750827477071
18059862 -0.314018071446447 0.9103009366581037
18109613 -0.3117925615506473 0.9111259797808888
18159364 -0.30914051222507716 0.9118941932754138
18209115 -0.30713802985946465 0.9126039552404046
18258866 -0.3046662651290495 0.9135756647415195
18308617 -0.3024006978111819 0.9143895860054571
18358368 -0.30023176386044875 0.9152070033337364
18408119 -0.29772656394987773 0.9160345432072784
18457870 -0.29563202946528366 0.9167495831074649
18507621 -0.29315776356103396 0.9176397463474737
18557372 -0.29087496966803833 0.9183765969885307
18607123 -0.2884695252405121 0.9192155649833749
18656874 -0.2861880601733891 0.9200523558413967
18706625 -0.2838976320547952 0.9206686206035486
18756376 -0.2818872575927028 0.9213732096815834
18806127 -0.2793573584674714 0.9222087150434821
18855878 -0.2770329274404567 0.9230718174338111
18905629 -0.27459823035230524 0.9238205377722921
18955380 -0.27223122236081426 0.9241572741376487
19005131 -0.27017313608234006 0.9249499756891914
19054882 -0.26798191754585465 0.9258661799104347
19104633 -0.2653747450808729 0.9266301367472459
19154384 -0.2633383959443342 0.927381393378047
19204135 -0.26105746617194525 0.9279952198838817
19253886 -0.2587305587491087 0.9284152196077627
19303637 -0.25645273666017254 0.929304428060362
19353388 -0.25391230951493227 0.9298561634106625
19403139 -0.2520792996609107 0.9307109407292875
19452890 -0.24942530191086087 0.9311215233054961
19502641 -0.2473634339825826 0.9319432546203782
19552392 -0.2449703460415876 0.9325960018067817
19602143 -0.24277487791463317 0.933129955573181
19651894 -0.24033938338508787 0.933746473037006
19701645 -0.23834468833218486 0.9343176638969689
19751396 -0.23579315921961563 0.9350827736509889
19801147 -0.23382396466395072 0.9355545987477407
19850898 -0.23159357148825355 0.9364271020911414
19900649 -0.22931096261786124 0.9367702617670454
19950400 -0.2269727326203304 0.9374793305991359
20000151 -0.22482690446613207 0.9380138018907317
20049902 -0.22265343961565595 0.9387719043150088
20099653 -0.22050512152229296 0.9390780189998437
20149404 -0.21816995258860614 0.9398066576107176
20199155 -0.21582363691792955 0.9401201127513764
20248906 -0.2136294664016542 0.9408744476152352
20298657 -0.21132503121839666 0.9415318561144334
20348408 -0.20910883693698057 0.9418479789662071
20398159 -0.2069903863893254 0.9426804297193951
20447910 -0.20460306396650024 0.9430347410902492
20497661 -0.2024960196950099 0.9438929423315456
20547412 -0.20016365410419693 0.9439540382960048
20597163 -0.19806871832372605 0.9446001161707213
20646914 -0.19586664445842045 0.9451517465426738
20696665 -0.19360553068750871 0.9455121937275817
20746416 -0.1914641696031532 0.9461987653540289
20796167 -0.1891591933759076 0.946805331933442
20845918 -0.18715925482542944 0.9471176696348663
20895669 -0.18506301586190824 0.9476078309283261
20945420 -0.18271761041688453 0.947998930321126
20995171 -0.18024403852353196 0.9486115921532695
21044922 -0.17840913472758205 0.948798659012698
21094673 -0.17628528904410906 0.9496303413366153
21144424 -0.17405692128220146 0.9499012550044461
21194175 -0.17188510983358563 0.9503256616663535
21243926 -0.16941365533836958 0.9506830073831877
21293677 -0.1675815142989967 0.9515086371394929
21343428 -0.16514788555965557 0.9514725192625682
21393179 -0.16308739601672417 0.9520957966419288
21442930 -0.1609890982122781 0.9524706261129687
21492681 -0.15884024132989372 0.9530612767385885
21542432 -0.15668736527697666 0.9533243532447975
21592183 -0.15459414324795306 0.9535707387256906
21641934 -0.15239965916433623 0.9539313162168599
21691685 -0.15015239275714282 0.9543798280415229
21741436 -0.14804325218479772 0.9548594352573995
21791187 -0.14590217389766527 0.955089710026505
21840938 -0.143788399359133 0.9555573450497987
21890689 -0.14178948763549495 0.9558972178811417
21940440 -0.13946036229996764 0.9561482032731159
21990191 -0.1374945858887519 0.9566875295234489
22039942 -0.1354474222591981 0.9570223705561781
22089693 -0.13323471943665147 0.9572916680212362
22139444 -0.1308985225901042 0.9576457425332209
22189195 -0.12892807676303372 0.9580417274499055
22238946 -0.1268218608756286 0.9582951015540797
22288697 -0.12456837300114108 0.9585172604039309
22338448 -0.12272209659240958 0.9588910985005761
22388199 -0.1207378866191998 0.959290127896236
22437950 -0.1185308302474869 0.9594397285090095
22487701 -0.11645151700184002 0.9600145471233283
22537452 -0.1143772656076967 0.9600608910849369
22587203 -0.11217178389327076 0.9604031612973515
22636954 -0.11005368983581026 0.9606256172757397
22686705 -0.10824600760771316 0.9611436387510219
22736456 -0.10597888471855438 0.9612576873362004
22786207 -0.10388840096391568 0.9615324603301468
22835958 -0.1017588536124662 0.9618433816109825
22885709 -0.09988156461368691 0.9621687203502315
22935460 -0.09769665946231634 0.9620659613932875
22985211 -0.09565919119821997 0.9627744964293411
23034962 -0.09347191339509467 0.9625502768001434
23084713 -0.09165351958186434 0.9630678444467636
23134464 -0.08930507037274954 0.9631693540262048
23184215 -0.08763156857631411 0.9635161246347171
23233966 -0.08522398101408896 0.9637556081390144
23283717 -0.08333165372408555 0.9638700688277296
23333468 -0.08147125555550455 0.964031862621848
23383219 -0.0793601056550177 0.9641684015816645
23432970 -0.07731856594385483 0.9647259812796407
23482721 -0.07551259188029835 0.964943883313398
23532472 -0.07297429863895868 0.9648308236908602
23582223 -0.07116812271041456 0.965240518601802
23631974 -0.06945207743140741 0.965311769941894
23681725 -0.06714572489465416 0.9655144247662314
23731476 -0.06516279734137655 0.9656548809474935
23781227 -0.06329086358669196 0.9660230408946523
23830978 -0.06117671407970649 0.9662984506378846
23880729 -0.0592460735385828 0.9662765410187629
23930480 -0.057092771959259075 0.9665677684401321
23980231 -0.05521170799597167 0.9667131361342344
24029982 -0.0532181261919941 0.9667399696699672
24079733 -0.051036817296461284 0.967102464407782
24129484 -0.04930199588883061 0.9671651007139354
24179235 -0.047252891176290314 0.9672574102976311
24228986 -0.04532760854397373 0.9676095006477068
24278737 -0.043176266870849356 0.9675887354099139
24328488 -0.04124602460348077 0.9675810060846995
24378239 -0.03939268768183086 0.9675756056478653
24427990 -0.037218577617153505 0.9678202425151653
24477741 -0.03545315958283748 0.9679108757462817
24527492 -0.03343787889012251 0.9681771970151489
24577243 -0.03155129906485679 0.9683174659836169
24626994 -0.029594780688039658 0.9682369889443591
24676745 -0.02772960547031313 0.9683175405227747
24726496 -0.02573067786115503 0.9685979356711902
24776247 -0.02392366700228017 0.9686230592756542
24825998 -0.021644373666479096 0.9687228911988669
24875749 -0.020022152825023443 0.9688230888280566
24925500 -0.01794928363496261 0.9688949450699377
24975251 -0.016140914132652204 0.9687864989297973
25025002 -0.014104923330643202 0.9690946489291279
25074753 -0.012458551930269502 0.9690435215394341
25124504 -0.010187609796371207 0.9693042220751867
25174255 -0.008665641876355363 0.9690512582333926
25224006 -0.006516433801722347 0.9692150453533362
25273757 -0.004660506162867648 0.9695160981532662
25323508 -0.0025967631553827667 0.9695260088774806
25373259 -0.0006902704177806949 0.9694779603819271
25423010 0.0011141182210259114 0.969504509309923
25472761 0.0027234018816998558 0.9693310672671798
25522512 0.004692197918138077 0.9696643338332627
25572263 0.006877341140821816 0.9696092046235982
25622014 0.008531533297502811 0.9696138335030349
25671765 0.010689066039640023 0.9696747769550176
25721516 0.012280146990153933 0.9696856000832778
25771267 0.014104991814582328 0.9696779223693796
25821018 0.015976750811780075 0.9695465610672117
25870769 0.018048828922134656 0.9698353963848095
25920520 0.0195654343168283 0.9698298795823754
25970271 0.021661951689492105 0.9695670467731486
26020022 0.023565633271507885 0.9696596450045527
26069773 0.02526796015326193 0.969723585023543
26119524 0.026967559052760506 0.9694413541613284
26169275 0.02917736715639695 0.9697004939447427
26219026 0.03083476089074767 0.9698360454855394
26268777 0.03260231174636368 0.9697073920342328
26318528 0.03450419346134861 0.9697098496300541
26368279 0.03631648216815742 0.9695157581050363
26418030 0.03804825005158439 0.9694672321306379
26467781 0.039748233948265266 0.9695306973035234
26517532 0.041897971103126944 0.9693907273238198
26567283 0.043534289329804327 0.9692929867050839
26617034 0.04551842861846118 0.9695007937484139
26666785 0.04722023629454859 0.9694110711977392
26716536 0.048918462612723444 0.9692777987430428
26766287 0.050279410366857555 0.9690352385734254
26816038 0.05268927960864634 0.969183719642715
26865789 0.054209630638783673 0.9690693684856948
26915540 0.056087054522936816 0.9690631604272952
26965291 0.058037848701158974 0.9688980714895546
27015042 0.059429025983827544 0.9690185252653175
27064793 0.06122262807414577 0.9687305565523009
27114544 0.06332528036122553 0.9689623895499724
27164295 0.06493339101571921 0.9689279724436777
27214046 0.06686460530557542 0.9687698010890323
27263797 0.06853569435214779 0.9687557044122791
27313548 0.0700584595393385 0.968468016962784
27363299 0.07195104556602883 0.9683304487398222
27413050 0.07379728862749359 0.9682803117854152
27462801 0.07567248374149593 0.9683225149212523
27512552 0.07721559438680085 0.9683410062357585
27562303 0.0789329958992573 0.9679094559475705
27612054 0.0808504993725798 0.9678452530212796
27661805 0.08275907773076975 0.9681211379106895
27711556 0.08415291538559888 0.9678823518647265
27761307 0.08609349859209289 0.9675960656719573
27811058 0.08760284466112454 0.9673540175948995
27860809 0.08964701219324521 0.9675095139565122
27910560 0.09106572450952677 0.967317717904184
27960311 0.09279340253977374 0.9673220248187465
28010062 0.09447533233711446 0.9669096540431571
28059813 0.09629101612043668 0.9668590279177631
28109564 0.09802740617846246 0.9668058872452917
28159315 0.09971258323591994 0.9667937891438743
28209066 0.1015698724845483 0.9664792724154312
28258817 0.10314264661778963 0.9663189165738457
28308568 0.10481397765756578 0.9661327026090242
28358319 0.10626065654546027 0.9661445628589735
28408070 0.10818508037178479 0.965767472743365
28457821 0.10979387775807956 0.9658129840419577
28507572 0.1115832830030959 0.9655535258956884
28557323 0.11284755027675904 0.9656429901769007
28607074 0.11473796626327117 0.9653599612731859
28656825 0.11646831918073469 0.9653549364658456
28706576 0.11800449100468614 0.9652986776174949
28756327 0.11969385547152003 0.9648673400489189
28806078 0.12164192733668484 0.9646180181481475
28855829 0.12332205593988452 0.9643001846653282
28905580 0.12482586527112322 0.9645184579762238
28955331 0.12640793407260195 0.9641818482027732
29005082 0.12789548671259382 0.9638964601338266
29054833 0.1296545519449729 0.9638748944331118
29104584 0.1310904105373215 0.9634203966884531
29154335 0.13292124168437883 0.9634779153255913
29204086 0.13477322882892048 0.963005916180434
29253837 0.13626104437426564 0.9632113885691275
29303588 0.13789979160046573 0.9628394407572602
29353339 0.13958357753329492 0.9625000962502077
29403090 0.14112570933078672 0.9623850165841119
29452841 0.1425196228709887 0.9622463706730542
29502592 0.14433900599040478 0.9621970309781517
29552343 0.1457627031220742 0.9619296153366634
29602094 0.14762416653074717 0.9616989481375322
29651845 0.1492127495397907 0.9617074054305454
29701596 0.15076148175435902 0.9612318484412973
29751347 0.1524464458892457 0.9610764821899509
29801098 0.15393618454515953 0.960918792519216
29850849 0.1555089263740251 0.9607228244774286
29900600 0.15706479966523446 0.960273424969241
29950351 0.1585539819509331 0.960114080856133
30000102 0.16046175696948278 0.9601358402430081
30049853 0.16189581312659931 0.9597148947299223
30099604 0.16356439619568458 0.9595145014823618
30149355 0.16487584711460818 0.959387220463764
30199106 0.16654190727854176 0.9592681814296218
30248857 0.16809292031271494 0.9589017998973013
30298608 0.16934540675334778 0.9586000406046633
30348359 0.171212836394004 0.9581134582115111
30398110 0.1727138212805874 0.9579810709042222
30447861 0.17428116063604443 0.9576831290708413
30497612 0.17547485752568776 0.9577005410669773
30547363 0.17712050460306522 0.9574149071041255
30597114 0.1787486064984795 0.9570537200147065
30646865 0.18056826738853846 0.956989762846372
30696616 0.18173507181534487 0.9565285274030492
30746367 0.18350872399239684 0.9564588706201413
30796118 0.1851410296889901 0.9560597825728263
30845869 0.1864221054701317 0.9559575617841131
30895620 0.1880902127755443 0.9554374480059037
30945371 0.1896820682498636 0.9553310958821376
30995122 0.1912795888035557 0.955116722785665
31044873 0.19253462153195064 0.9547603079802821
31094624 0.19407101242757932 0.9544986437498274
31144375 0.19559059536600085 0.9539887592955998
31194126 0.19690447933674235 0.954013669992315
31243877 0.1984469957970605 0.953649227001127
31293628 0.20008445505325453 0.9535595492536575
31343379 0.20154133473753646 0.9531149843427147
31393130 0.20294881955040758 0.9529583924406384
31442881 0.20444736118676116 0.9526541015983179
31492632 0.2061001006133035 0.952648141740773
31542383 0.20746566064219152 0.9518023126458406
31592134 0.20902398595004873 0.9517333084868395
31641885 0.2106746700622069 0.9513085834408501
31691636 0.21202881293617046 0.9512992804455201
31741387 0.21346751488121832 0.9507617535192942
31791138 0.21482313054351318 0.9506164171629534
31840889 0.21637399627307477 0.9502734387574399
31890640 0.21759927743650936 0.9500543003521226
31940391 0.2194481202520284 0.9496625624277671
31990142 0.2206140113534958 0.9492721542361783
32039893 0.22212929452424607 0.9490456950892922
32089644 0.22353176335321545 0.9489197060939654
32139395 0.22512536712146902 0.9487791387641551
32189146 0.22625515229080834 0.9481524268763254
32238897 0.22772512432353786 0.9480440067055431
32288648 0.22932179005971642 0.9474420882918275
32338399 0.23048780324362042 0.9472258308670023
32388150 0.232147770633619 0.946805099284145
32437901 0.2334460082558178 0.9467339780317388
32487652 0.23494743000283178 0.9464165274168839
32537403 0.23625217870846418 0.9460281216557553
32587154 0.23788409972804936 0.9458683666638993
32636905 0.23910897192099265 0.9454929896602323
32686656 0.24036841540442347 0.9449496302773611
32736407 0.24201952727615716 0.9447489528207955
32786158 0.2432006669286048 0.9443247993848946
32835909 0.2445582049358677 0.9441682730867345
32885660 0.24610533744032867 0.9435837500413183
32935411 0.24758707799858284 0.943434359426375
32985162 0.2490730787228309 0.9432161427540088
33034913 0.25019477653147565 0.9424611815935806
33084664 0.25170345457965343 0.9422292612171691
33134415 0.25277156923283894 0.9419418331334354
33184166 0.2548512043509831 0.9418093624215608
33233917 0.2560239598708837 0.9413408891167704
33283668 0.25708835604066876 0.941210464388355
33333419 0.25860251453409705 0.9408965992733845
33383170 0.2598546688192967 0.9403955197472395
33432921 0.26109691002818236 0.9400101527533133
33482672 0.26275480065213247 0.9398924526869907
33532423 0.264091393276531 0.9393914041115959
33582174 0.2654414452841177 0.9391599167034889
33631925 0.2669024982194003 0.9387935248707424
33681676 0.2679557081722588 0.9384537342761105
33731427 0.2693929022716362 0.9379387119437995
33781178 0.270655036287475 0.9374666805403234
33830929 0.2722126940077383 0.9371072869551995
33880680 0.273640551337711 0.9367941105035199
33930431 0.2747924953355642 0.9367931780386616
33980182 0.27606394080849495 0.9361361006137903
34029933 0.2771430800906214 0.9358688751760172
34079684 0.2785928216241412 0.9354258063802481
34129435 0.2799823242062108 0.9354303072134557
34179186 0.2814566474902243 0.9346144028847833
34228937 0.2826777528532764 0.9342700199314158
34278688 0.28418308251146535 0.9338309132245167
34328439 0.285316354631439 0.9337043505194342
34378190 0.28655690229341557 0.9335209076653055
34427941 0.2878162151857663 0.9332324139773679
34477692 0.28925666317871523 0.9326833990620247
34527443 0.2905977652893672 0.9322367803091027
34577194 0.2917609008984392 0.931737588639233
34626945 0.29314867641527104 0.9315200243039308
34676696 0.2945830480974136 0.9312910311391813
34726447 0.2954816330854431 0.9307815490755009
34776198 0.2967959842279239 0.9305191655306536
34825949 0.2984110336282273 0.9298615517317967
34875700 0.2997649092471594 0.929750247543577
34925451 0.3008916676045619 0.9291449817568368
34975202 0.3022492458866976 0.928763638238143
35024953 0.30332120324447703 0.9283325550214471
35074704 0.30479275748437284 0.9281720243788447
35124455 0.3057901858840273 0.9275479259886392
35174206 0.3070400386324833 0.9274909268067741
35223957 0.3084105720613139 0.9269563436843412
35273708 0.3096079334806552 0.9264883241932842
35323459 0.3110188622787985 0.9260000467885703
35373210 0.3122715073759449 0.9255446346171655
35422961 0.31333606042821815 0.9252266698886779
35472712 0.3145319890244276 0.9250435292079214
35522463 0.3158241465938412 0.9246478461424644
35572214 0.3170646640006029 0.9242768386453935
35621965 0.3182277970449934 0.9237263360216231
35671716 0.31963901487476504 0.9231984248222996
35721467 0.32076090035217153 0.922982855186247
35771218 0.3220307294483753 0.9226009402400657
35820969 0.32317654206899676 0.9221450870504644
35870720 0.32423477361070724 0.9216962240971135
35920471 0.3256002270400245 0.9215533493784318
35970222 0.32705065607494516 0.9208384624822001
36019973 0.3279856184400982 0.9205671846681899
36069724 0.32931172358038896 0.9201532952318353
36119475 0.3304814127512459 0.9198548662075642
36169226 0.3318173773354512 0.9197058417880691
36218977 0.33311903554662003 0.919030944758878
36268728 0.33432119144581934 0.9185562086623771
36318479 0.3353862934042821 0.9180596754189004
36368230 0.3366096726573451 0.9177125852252795
36417981 0.33775851005850377 0.9172604706978618
36467732 0.33898560112933196 0.9170460986794555
36517483 0.3399085405965931 0.9165551704978663
36567234 0.34133063395711577 0.9161097316880651
36616985 0.3424468484497823 0.9157482910072224
36666736 0.3436706311312274 0.915400461616309
36716487 0.344826905911584 0.9149227220409563
36766238 0.3462197165570305 0.9146520876269073
36815989 0.34714061213132175 0.9140528868793674
36865740 0.3482493241987732 0.9135571634987331
36915491 0.34942392521710486 0.9131025935984884
36965242 0.35094764237616954 0.912735364665333
37014993 0.35182694524749514 0.9123260588810547
37064744 0.3530489575608477 0.9118818671768985
37114495 0.35408010358160386 0.9116724941381231
37164246 0.3552178867604485 0.9110246533206359
37213997 0.35665545921315667 0.9106772856629998
37263748 0.3576199570044167 0.9101715407939899
37313499 0.3588134532203668 0.9098880182677609
37363250 0.35989977355673014 0.9094972838933709
37413001 0.36120703830025364 0.909006389573882
37462752 0.3621829762212266 0.9085811025527315
37512503 0.3632762564277012 0.9082662538356071
37562254 0.36454573192871814 0.9078685571897072
37612005 0.36572307515086644 0.9072306952373991
37661756 0.36673666167021174 0.9070782016083518
37711507 0.36798803110563616 0.9066273472758111
37761258 0.36910022959635264 0.9059933421552029
37811009 0.37016930526876046 0.9054591160431205
37860760 0.37147289797331534 0.9053419365128561
37910511 0.37222686790914383 0.9048268592841893
37960262 0.3735661034489293 0.9044130156747823
38010013 0.3746297480308301 0.9037170020933946
38059764 0.3755612138553933 0.903758037413171
38109515 0.37682834357934625 0.9030715587274291
38159266 0.3777840232838056 0.9028699568893107
38209017 0.3789298359864074 0.9021483939915744
38258768 0.3802585421700904 0.9016371981793126
38308519 0.38108803490782384 0.901260307341171
38358270 0.38232173317939677 0.9010762859608785
38408021 0.3831179862588174 0.9004506801178926
38457772 0.38453455354593485 0.9000278337763583
38507523 0.38551856694091996 0.8995327102978681
38557274 0.3865645304259242 0.8991571160904723
38607025 0.38769690723664996 0.89869512340073
38656776 0.3886605785751836 0.8982417469095563
38706527 0.3900400979178122 0.8978738495260198
38756278 0.3908323619579726 0.8974984996975899
38806029 0.3919950156047385 0.8970934634668937
38855780 0.3931761264038448 0.8964860516210768
38905531 0.39413917490029754 0.8961842301648731
38955282 0.3952304319310792 0.8956982235781005
39005033 0.39637678938141413 0.8952269522271754
39054784 0.3972523424931734 0.8948083977407337
39104535 0.3986277109498668 0.8943592369668388
39154286 0.3995106229548158 0.8940327498341505
39204037 0.4004037114957241 0.8934689350209307
39253788 0.40175196186652634 0.8931106637852846
39303539 0.40279732444084976 0.8925166889469294
39353290 0.4038412065622452 0.8920327855508557
39403041 0.4045408353974715 0.8916006004650028
39452792 0.4056884451799875 0.891216021759494
39502543 0.4064671597647691 0.8907109058780571
39552294 0.4079923559814098 0.8903946618622735
39602045 0.4088822303175612 0.8898133136208456
39651796 0.40982713215567285 0.8894721837952902
39701547 0.410929771350896 0.8890025501069976
39751298 0.41189407655450544 0.888546298573651
39801049 0.41299229728869535 0.8879633005834349
39850800 0.4140332194320079 0.8877860419696025
39900551 0.41517235176068973 0.8872830663734439
39950302 0.4161214157211713 0.8868160282113147
40000053 0.41731783644874804 0.886592303634105
