# Supplementary material for: Toward a fully wireless endovascular neural interface: Evaluating power transfer efficacy
Source: PLoS One. 2026 Jun 15;21(6):e0351138. doi: 10.1371/journal.pone.0351138 (PMC13268161; doi:10.1371/journal.pone.0351138)
Supplement: S1 File — (ZIP) [file pone.0351138.s004.zip › S1 files/Planar Tx Air core in tissue.txt]

# HZ S RI R 50
50000 -0.9935895184965031 0.0321779011643871
99751 -0.9929516720892961 0.0650583446721143
149502 -0.9893775266574953 0.09672864722397737
199253 -0.9855274395863467 0.12855021647657036
249004 -0.9801019099206123 0.1595542351161121
298755 -0.9737041544804563 0.19040071777974307
348506 -0.9659517253462693 0.22052309514726334
398257 -0.9590629310514364 0.2506030112431046
448008 -0.9502140966620414 0.280094955652781
497759 -0.9407801176696196 0.3094578037988514
547510 -0.9304769043857541 0.33777703711971985
597261 -0.919386036475153 0.36601804292545587
647012 -0.9073473301478306 0.39353594509099865
696763 -0.8949395619292405 0.4206102301142039
746514 -0.8817739645248187 0.44711953157688267
796265 -0.8678685079973145 0.4728731640711967
846016 -0.8534714347620627 0.4982840641570689
895767 -0.8381901069329237 0.5226540423386301
945518 -0.8224595017412536 0.5467187586809225
995269 -0.8062651600245986 0.5699713454186156
1045020 -0.789697559679372 0.5927358844791356
1094771 -0.7725700707975107 0.614613370357886
1144522 -0.7549717239922583 0.6356583753293779
1194273 -0.7370349295419277 0.6562900702706024
1244024 -0.7188536734454573 0.6760750416141492
1293775 -0.7002291424570498 0.6952904893926147
1343526 -0.6811312737348476 0.7134918735635464
1393277 -0.6621316394492242 0.7314542737145104
1443028 -0.6427067143941549 0.7482758581717861
1492779 -0.6230789743266134 0.7644223778735582
1542530 -0.6034762854185657 0.7802409613706409
1592281 -0.5833740009363175 0.7950557849941138
1642032 -0.5635675334848161 0.8093058909302256
1691783 -0.5436071499505435 0.8230080782383489
1741534 -0.5233554987660058 0.8356867586389225
1791285 -0.5032610306364255 0.8478934038494212
1841036 -0.4831396394070523 0.859644082091661
1890787 -0.4629589815909372 0.8706615388129285
1940538 -0.4429634770950395 0.8811449690018952
1990289 -0.4229550052573496 0.8910814566713442
2040040 -0.40308254369920177 0.9001835967756318
2089791 -0.38297971724510593 0.908679494506584
2139542 -0.3631805953441983 0.9170113665025031
2189293 -0.34382640293167105 0.9245011690451805
2239044 -0.3240899218540788 0.9315511020795184
2288795 -0.3046558028341655 0.9380324117202408
2338546 -0.2856186733136254 0.9443029065944383
2388297 -0.26651092136633076 0.9499885245647942
2438048 -0.24751651303971722 0.9550193785359431
2487799 -0.22877999484669234 0.9598261722328811
2537550 -0.21044388106637946 0.9641334911945488
2587301 -0.1919067486431031 0.9679733892271982
2637052 -0.17417971760608075 0.9713722331740309
2686803 -0.1562240648006819 0.9746094126259687
2736554 -0.13835113877319832 0.977167702236304
2786305 -0.12085046430529864 0.9798303639700854
2836056 -0.10381861084449102 0.9817025217708498
2885807 -0.08672985568261447 0.9834221240385282
2935558 -0.07004332560999457 0.9848957875887366
2985309 -0.053583643726491374 0.986076080300272
3035060 -0.03721223882431937 0.9867337207262923
3084811 -0.021255203132960226 0.9872823807025215
3134562 -0.005285629138197548 0.9875562000271626
3184313 0.009984540781926617 0.9878700532822032
3234064 0.025409860102503547 0.987421224443033
3283815 0.040517955196741166 0.9871994373049411
3333566 0.05559448717266275 0.9866594958712976
3383317 0.07005749552809809 0.9856838673150571
3433068 0.08444885696272782 0.9848246333184086
3482819 0.09834740908778258 0.9835274591573404
3532570 0.1123659709360447 0.9820807788129226
3582321 0.12586934851202017 0.9806962345321123
3632072 0.139563762292879 0.9786525067353269
3681823 0.15238624485492014 0.9768762429010471
3731574 0.16560738102805184 0.9749440046177835
3781325 0.17847212471980348 0.9726874653179227
3831076 0.19109340859356186 0.9705005073571926
3880827 0.20326310236401243 0.9679892069920152
3930578 0.21536378613662363 0.9655226208521579
3980329 0.22722586904201791 0.9627081702480317
4030080 0.23878215593222166 0.9602238019805802
4079831 0.2503899438753135 0.957314542925415
4129582 0.2617784101003972 0.9542797503957464
4179333 0.2727208289057253 0.951414383056216
4229084 0.2835263017620574 0.9481271973457284
4278835 0.2942794285819373 0.9451236629159617
4328586 0.3048765388153217 0.9417941872877584
4378337 0.3149435919141113 0.9385720491169853
4428088 0.32521369581048226 0.9350741243823699
4477839 0.33513660345998575 0.9317611856417347
4527590 0.3449092495449637 0.9282724197838588
4577341 0.35449777267661753 0.9245527343073173
4627092 0.36374306780617643 0.9210750975624493
4676843 0.37298994195439733 0.9174383368528336
4726594 0.38224235885402474 0.9138420219213481
4776345 0.39083740964765823 0.9103290591172463
4826096 0.39987458890331795 0.9064090664936313
4875847 0.4084052086664867 0.9027099838321537
4925598 0.41681467263505567 0.8987663055812543
4975349 0.4249693160981876 0.8950658063946122
5025100 0.43323949655949406 0.8913098763567122
5074851 0.4411762858017011 0.887427063164134
5124602 0.449072412731171 0.883551597484593
5174353 0.45673120519334287 0.8794832083120352
5224104 0.4643011679578946 0.8758165423825993
5273855 0.4714737109854786 0.8718299470774897
5323606 0.47910577087711465 0.8678529703331344
5373357 0.48621637284320984 0.8640707175554896
5423108 0.4929468404264121 0.8602302307768356
5472859 0.5001318115374928 0.8563372551426195
5522610 0.5068028246487745 0.8524563854868067
5572361 0.513667861278026 0.8482726610112208
5622112 0.520185072362332 0.8445330746162479
5671863 0.5266521226870493 0.8405294659494604
5721614 0.5327341418690227 0.8366687861138542
5771365 0.5390657078702769 0.8327615329456286
5821116 0.5449735438092128 0.8288867144403437
5870867 0.551184738924942 0.8250426517302877
5920618 0.557057532298427 0.8209255146435961
5970369 0.562717225785746 0.8172774635898056
6020120 0.5684628058321144 0.8133362958487407
6069871 0.5742018066488035 0.8094300305783156
6119622 0.5795238605575688 0.8054922990717723
6169373 0.5851624940172155 0.8016287638925347
6219124 0.5902176651726637 0.7978900610474169
6268875 0.5958352246887584 0.7940689264591958
6318626 0.6009105673005503 0.7903200824206533
6368377 0.6056305893487728 0.7864406664674074
6418128 0.6106823850041048 0.7825449269803885
6467879 0.6155133406995849 0.7789730268246332
6517630 0.6203786834012809 0.775091410575939
6567381 0.6248634929667929 0.7714445867383237
6617132 0.6298315045199324 0.7678687760753277
6666883 0.6343200685191076 0.7639217116783461
6716634 0.6390147499359544 0.7603455653596781
6766385 0.6433847454478714 0.7566211934075638
6816136 0.6476287830267093 0.7531147327654502
6865887 0.651848725343364 0.7493662232642762
6915638 0.6559949692264961 0.7458035272685175
6965389 0.6601281333552467 0.7421251215070896
7015140 0.6642656158539677 0.7386154649446823
7064891 0.6682031885637463 0.7350324970399074
7114642 0.6720269341939266 0.7317118195937685
7164393 0.67609478933135 0.7280681144781865
7214144 0.6797598295806003 0.7246087380180567
7263895 0.6835100369839306 0.7210667583552203
7313646 0.687313924544492 0.7175862038321573
7363397 0.6907777250480583 0.7142359472999942
7413148 0.6946050767392533 0.7106795013339942
7462899 0.697856979730481 0.7075565527397734
7512650 0.7014440941876486 0.704083378439046
7562401 0.7049199850132803 0.7007754392109771
7612152 0.7080825128687638 0.697287067047941
7661903 0.7115886504635744 0.6939046725462973
7711654 0.7147011347902853 0.6906977900020204
7761405 0.7180032356791676 0.6873790092921388
7811156 0.7211979750777362 0.6841297357351306
7860907 0.7243009457321687 0.6810401338781408
7910658 0.7272851682628574 0.6776640485220053
7960409 0.7301498859524334 0.6744858080043524
8010160 0.733486683991055 0.6714429953143277
8059911 0.7361438615433178 0.6681622886189936
8109662 0.7391503427789705 0.6650761828813868
8159413 0.741767584571171 0.6619054661578373
8209164 0.7447023621200792 0.6588857644760199
8258915 0.7472671481983759 0.655900531511794
8308666 0.7501560500123995 0.6528034859690881
8358417 0.7528143078484207 0.6496872598266871
8408168 0.7556855628304728 0.6465912220469278
8457919 0.7579692759481764 0.6436330683559637
8507670 0.7604967836926202 0.6407494002789902
8557421 0.7631508383196215 0.6378048777428468
8607172 0.7656915744155502 0.6349828834516288
8656923 0.7679664940008389 0.6319313681409106
8706674 0.7704720484838294 0.6290099330963537
8756425 0.7728284421468131 0.6260208556534366
8806176 0.7752245402961282 0.623382934725999
8855927 0.777584368414706 0.6204460140485394
8905678 0.7797432425038032 0.6176102397478617
8955429 0.7822195080295054 0.6147267213815867
9005180 0.7841356669053571 0.6119954918066296
9054931 0.7864643497053727 0.609168047319807
9104682 0.7885387106836422 0.6066038499870994
9154433 0.7907169466550084 0.603860469577225
9204184 0.792930802381723 0.6009896497604061
9253935 0.7948245183282173 0.5983868472393076
9303686 0.7969527539844147 0.5955647635369363
9353437 0.7989169575701672 0.59297951503655
9403188 0.8009504266384962 0.590279094163464
9452939 0.8028616434945689 0.5877325499285206
9502690 0.8047515297236548 0.5849814066098055
9552441 0.8065264135578794 0.582862447815121
9602192 0.8084883295043126 0.5798877970478292
9651943 0.810504899031518 0.577401567380309
9701694 0.8123251337236587 0.5747751850993474
9751445 0.8140623468028664 0.5725653245870376
9801196 0.81600189431095 0.5697857738573536
9850947 0.8175663481934043 0.567293443455191
9900698 0.8195735032409559 0.5648559107016675
9950449 0.8209679634759145 0.5623577322858213
10000200 0.8228411678557088 0.5600037926199757
10049951 0.8243436123698212 0.5577424363120573
10099702 0.8260072346194965 0.5553562417094029
10149453 0.8275453705142253 0.5529115039354805
10199204 0.8292475314551506 0.5505362480812617
10248955 0.8308327269025502 0.5481997372143909
10298706 0.8323146267597893 0.5460012055745631
10348457 0.8337650360046467 0.5435216529985983
10398208 0.8355561545509691 0.5412744754591896
10447959 0.8368960809387086 0.538999562107965
10497710 0.8383882560061393 0.5367955974143677
10547461 0.8400059156683514 0.5342734572687934
10597212 0.8412804289836444 0.5320975147334015
10646963 0.8428664802190122 0.5298116846193419
10696714 0.844162933921525 0.5277968023988996
10746465 0.8455105638460575 0.5253543264387444
10796216 0.8470047527613569 0.5233527709262116
10845967 0.8483619675360711 0.5210746670360231
10895718 0.8497426616161654 0.5188876599975631
10945469 0.8511386686011021 0.5166749008814606
10995220 0.8521918164933615 0.5146734519151321
11044971 0.8537057448758842 0.5125944555086497
11094722 0.8549101941049186 0.5104708962390395
11144473 0.8562859943936421 0.5082008601477334
11194224 0.8575219981020914 0.5062441784563002
11243975 0.8586261815373198 0.5040984566637852
11293726 0.8600008366405709 0.5020877887797097
11343477 0.8611287935628156 0.5000475594456664
11393228 0.8623773499832018 0.49793605310361416
11442979 0.8633293740588147 0.4959470047676755
11492730 0.8647187510110581 0.49415123116389154
11542481 0.8657883598883598 0.49186173602089506
11592232 0.8670840315002174 0.48997385778259356
11641983 0.868171932169325 0.4879268874576098
11691734 0.8692999387608894 0.4859542261866916
11741485 0.8702154991545163 0.48397486735437273
11791236 0.8713446408010098 0.48222047621407205
11840987 0.8723608696663236 0.4801829585211867
11890738 0.873501863141361 0.4782522190567252
11940489 0.8744760055940299 0.47639463532459253
11990240 0.8755055938275975 0.4745520175364803
12039991 0.8766427685188083 0.4726826914772922
12089742 0.8777026240483208 0.4709755493720468
12139493 0.8786489394257258 0.46891837616447124
12189244 0.8796340783446565 0.4671100508853999
12238995 0.8804987884311006 0.46528511412651025
12288746 0.881560016152724 0.4634983176718124
12338497 0.8825758270338072 0.46154768781961436
12388248 0.883427398740868 0.4598671375829787
12437999 0.8843940846654427 0.4581993443706401
12487750 0.8852383672305896 0.456449001128992
12537501 0.8864142760341512 0.45462624314794664
12587252 0.8871599252854705 0.4529503169586855
12637003 0.8880853355549061 0.45121069605011754
12686754 0.8888948324457195 0.44927082903015875
12736505 0.8898028377232873 0.44779376954357764
12786256 0.8907128558520713 0.4461506211748769
12836007 0.8917080987883712 0.44437395247332107
12885758 0.892492904080163 0.4424954165102444
12935509 0.893139478532085 0.440962100688616
12985260 0.8942038192108706 0.4391948395484018
13035011 0.8949685391741855 0.4376041267602513
13084762 0.8958460896009344 0.4360244100106704
13134513 0.8965839892699342 0.4342625835791303
13184264 0.8975112592983138 0.4325095779934753
13234015 0.8980946704135025 0.43112652792275863
13283766 0.8991588627735687 0.4293065252928228
13333517 0.8996999287846532 0.42773832757265456
13383268 0.9006583664833556 0.4260744321002348
13433019 0.9012297113791182 0.4246297605367009
13482770 0.9019124037008256 0.4230833761683096
13532521 0.9026597574493331 0.42160792498724836
13582272 0.9036362853586348 0.41993820080444366
13632023 0.9041912620641877 0.4183541596468966
13681774 0.9049508899733482 0.4168406086698418
13731525 0.9057759858623048 0.4152492133602358
13781276 0.9064459138393182 0.4138823080156316
13831027 0.9069297276992901 0.4121876112726941
13880778 0.9077273530294553 0.41056256792522283
13930529 0.9085395602658808 0.40917566079785095
13980280 0.9092191444528901 0.4075633838833238
14030031 0.9097831623018844 0.40619463928672095
14079782 0.9104373405762172 0.40486967306356
14129533 0.9111213014562095 0.40326529197757216
14179284 0.9117009356822379 0.4017203559763323
14229035 0.9125612876381491 0.40034966134508937
14278786 0.9130013480545023 0.39884850209618317
14328537 0.9138192616238059 0.39756035955715413
14378288 0.9142112044953569 0.3960688734537764
14428039 0.9149211358478679 0.39469833426940176
14477790 0.9155069011955901 0.3932664198342555
14527541 0.9161257407033232 0.3917565690746381
14577292 0.9168189074893582 0.39040445105057975
14627043 0.917609220164352 0.38907852000861093
14676794 0.9179304426567546 0.3876567941761002
14726545 0.9184949089585019 0.38623389728731033
14776296 0.9191770608473359 0.3849457134473846
14826047 0.9196882562858766 0.3835284720381967
14875798 0.9202762080196216 0.38220359293419365
14925549 0.9209220198562604 0.3809054387242945
14975300 0.9214751159677487 0.379525439602207
15025051 0.9218774888715056 0.3780982053451278
15074802 0.9224471838955134 0.37677852658554983
15124553 0.9232250228510397 0.3755046440378219
15174304 0.9236904573945963 0.37419808687656836
15224055 0.9242646377782335 0.3727223302044577
15273806 0.9247888496391954 0.37153795980664284
15323557 0.92518660484296 0.3701942639779596
15373308 0.9258274644603357 0.3689660054733418
15423059 0.9262881498750682 0.3678093171387288
15472810 0.926795909683494 0.36652411204854346
15522561 0.9271529661138547 0.36513023864660915
15572312 0.9277246766269382 0.3638573600304879
15622063 0.9283078222488103 0.3626720137814637
15671814 0.928797588371192 0.36129036713829926
15721565 0.9291906881497133 0.36022980314077824
15771316 0.9296733622794856 0.3588585750468926
15821067 0.9302155133042935 0.35766832674973376
15870818 0.9305931606555592 0.3565081652410172
15920569 0.9312769181847521 0.3553458589950263
15970320 0.9315214211732487 0.35402210078176777
16020071 0.9321997331348012 0.3528778183413737
16069822 0.9326394765361944 0.3516830211790193
16119573 0.9328270731306398 0.35056594750124415
16169324 0.9333217394214574 0.3493228410580121
16219075 0.9339863643898915 0.34817704104939
16268826 0.9342677041104124 0.34696023774606083
16318577 0.9348734101493095 0.345892407442449
16368328 0.9352205681763439 0.34456603865297003
16418079 0.9357441140216894 0.34339853218578253
16467830 0.9360649806624433 0.34225378816819196
16517581 0.9364035860602524 0.3412073880911167
16567332 0.9368389559919869 0.3400071244993879
16617083 0.9373399796164941 0.3388204167178774
16666834 0.9376225080856426 0.33774114970706104
16716585 0.938044692711732 0.3366030384835775
16766336 0.9385476902717458 0.335437605142438
16816087 0.9389404637912034 0.334363254305319
16865838 0.939211551584664 0.33322275221523545
16915589 0.9397117695851952 0.3320343860519446
16965340 0.9402404782034969 0.3310338247581726
17015091 0.9404482559514257 0.32995737102666656
17064842 0.9407212880692769 0.3288464614361747
17114593 0.9412557344500038 0.32761105388712886
17164344 0.9416173950860686 0.32687136503636843
17214095 0.9419853423931758 0.3256711334529089
17263846 0.9422075253069371 0.3245738860095198
17313597 0.9426207631908409 0.32345001674567475
17363348 0.943088697536811 0.32253337691649575
17413099 0.943383586154276 0.32151135865921937
17462850 0.9437712119958906 0.3203011319480165
17512601 0.9440894891808842 0.31938655400069843
17562352 0.9444628539159631 0.31841765915658043
17612103 0.9448528184328057 0.3172955182900156
17661854 0.9452444208309106 0.316255131509025
17711605 0.9454449703392737 0.3152611321441373
17761356 0.9459134121506065 0.31426735375582143
17811107 0.9461693651057441 0.31317640668794766
17860858 0.9464618814180459 0.31222716355542046
17910609 0.9468218329078315 0.31109777995836785
17960360 0.9472461103427443 0.3102151634355944
18010111 0.9474530630703919 0.30917734588849705
18059862 0.9478956117264972 0.3082292558791398
18109613 0.9482171647543172 0.3073103914989171
18159364 0.9483147897490496 0.3062847330740504
18209115 0.948795171919203 0.3052863033449698
18258866 0.9490381291491912 0.30422676231270906
18308617 0.9493904354113475 0.30325714733729053
18358368 0.9496926610425096 0.30244978727132593
18408119 0.9501327971848686 0.301405474245934
18457870 0.9503482470331666 0.3005944269544216
18507621 0.9505404159178458 0.29944422327534215
18557372 0.9509211357661571 0.2985278382496238
18607123 0.9512396372992461 0.2975149321653394
18656874 0.9514031444784568 0.2967409299287112
18706625 0.9518514070112296 0.2957062548902676
18756376 0.9522362575371649 0.29489964184272655
18806127 0.9525764726409282 0.2939558065086124
18855878 0.9527208201048575 0.2928501872213539
18905629 0.9530670004810928 0.292050669068331
18955380 0.9531563910170927 0.29107718253042475
19005131 0.9537013730368007 0.29010792148730485
19054882 0.9539618086493816 0.28932194889316976
19104633 0.9541772846825387 0.28826846479980334
19154384 0.9544408486354263 0.2873382252544373
19204135 0.9547548228385624 0.28656469453448496
19253886 0.9550032947147634 0.28562779840100616
19303637 0.9552616668638029 0.28469278103832835
19353388 0.9555681414512707 0.2837958062298653
19403139 0.9558356861257992 0.2828205608761408
19452890 0.955998541602942 0.282138538372338
19502641 0.9564107077231031 0.28113931668614683
19552392 0.9565425900731409 0.2803938890813234
19602143 0.9567604135138383 0.27945079190490385
19651894 0.9570130827731791 0.2785699195222585
19701645 0.9573534847825074 0.27765035761076867
19751396 0.957495739466459 0.27685038209303137
19801147 0.9577248492889971 0.27607701632173176
19850898 0.9580053941964888 0.27514821845321613
19900649 0.9583719768812513 0.27437925295546767
19950400 0.9585574574554533 0.27329816161525944
20000151 0.9586743013501199 0.2726305891387772
20049902 0.9590596459600771 0.27176744979366274
20099653 0.9592639351936175 0.27101094578241536
20149404 0.9594869799072393 0.27031330132390496
20199155 0.9595931827033903 0.2693672261631685
20248906 0.9598667141965862 0.268635252939129
20298657 0.9602986893026827 0.26754500832112876
20348408 0.9604045849346043 0.26696482796038756
20398159 0.9605177869588791 0.266032999505713
20447910 0.9606978928318286 0.26527597002445835
20497661 0.9609865873240381 0.2644113331854555
20547412 0.9612152786358046 0.26370324924267197
20597163 0.961566727052086 0.2628556568707665
20646914 0.9616950861364171 0.2620464949670861
20696665 0.9620710936644944 0.2613013688484424
20746416 0.9621428753572839 0.26048682493875075
20796167 0.9624297226797366 0.25976739921583364
20845918 0.9624819044102658 0.25881729478636484
20895669 0.9627667021638449 0.2581185612430592
20945420 0.9629072046280254 0.2572983991438601
20995171 0.9632104055234157 0.25660017822532355
21044922 0.9634938680848942 0.2555829124648384
21094673 0.9635493750696894 0.2549766406145812
21144424 0.9637330114217237 0.25423064514543925
21194175 0.9639719933818242 0.253488411526799
21243926 0.9641315913273366 0.2525974169999002
21293677 0.9644319086418279 0.2520660804927862
21343428 0.9645450545676629 0.25104334348824453
21393179 0.9648451494450322 0.25033128876502697
21442930 0.9649472953256727 0.2497043293638362
21492681 0.9651854074529427 0.24874590477040284
21542432 0.965308293906886 0.2481130546366827
21592183 0.965570332332117 0.24729194671761384
21641934 0.9657927367384788 0.2466323636353189
21691685 0.9660620217007237 0.24579626964654325
21741436 0.9662431305273373 0.2452834896443773
21791187 0.9662643459723707 0.24433621034218883
21840938 0.9666070962716505 0.24368897243660576
21890689 0.9666818552828397 0.2428185016385076
21940440 0.9668659471333516 0.24231887916108893
21990191 0.9671434154347284 0.2414684598701467
22039942 0.967262138438821 0.24088651624016275
22089693 0.9673987665619274 0.23994531040219316
22139444 0.9677149275779154 0.23939897897438286
22189195 0.9677610169383899 0.2386054904545371
22238946 0.9679342500908961 0.23797197845593906
22288697 0.9682255168082843 0.23708213584672294
22338448 0.968247758059288 0.23636469808771993
22388199 0.9686075970300507 0.23577461040777364
22437950 0.9685914230955901 0.2349865476744636
22487701 0.9688367144100528 0.23443216253932672
22537452 0.9688838311883402 0.2334360383757903
22587203 0.9691699268848741 0.23291820564932916
22636954 0.969444580719273 0.2321110389054137
22686705 0.9695244409604967 0.231500268786301
22736456 0.9696288112273408 0.23085290012054951
22786207 0.9699461870075604 0.2301123300807015
22835958 0.9700562504205963 0.22944415663480774
22885709 0.9701182244705879 0.22881607783980734
22935460 0.9703788750103859 0.22795700125365967
22985211 0.970284073054608 0.2273134148209236
23034962 0.9706214008440107 0.226621309188704
23084713 0.9707108404835876 0.22602321591369454
23134464 0.9709428631611866 0.22524654639510483
23184215 0.970980227196364 0.2246636457039157
23233966 0.9712943335423465 0.22407547263969485
23283717 0.9713869331397088 0.2233672832017152
23333468 0.9715561699221884 0.2228015299263319
23383219 0.9716190880205814 0.22182220998681004
23432970 0.9718686392713419 0.22155370018209988
23482721 0.9719070099146385 0.22067349225930755
23532472 0.9721010447518649 0.22002547057967925
23582223 0.9722066309851943 0.21937091166114953
23631974 0.9725364779106697 0.2186788656536889
23681725 0.9726116693899506 0.21794593018389768
23731476 0.9727067850202521 0.21732226152789932
23781227 0.9728135877683834 0.21670542083253228
23830978 0.9728370243499834 0.21606644711463668
23880729 0.9732777351710082 0.21547196917287456
23930480 0.9733221629908436 0.21472982447774297
23980231 0.9734976564654491 0.2142600319797017
24029982 0.9734354578838991 0.2135761662114157
24079733 0.9737252122873128 0.21296212491222455
24129484 0.9736820754571018 0.21228914661525305
24179235 0.9739540393864923 0.21180422909811283
24228986 0.9740610695263943 0.2110744429090348
24278737 0.9742095461503122 0.21057375827670216
24328488 0.9743658358739157 0.20971039822450027
24378239 0.9744233174151993 0.20923392407275793
24427990 0.9747751333534747 0.20843973898369497
24477741 0.9746842117487222 0.20807805028041543
24527492 0.9749462387111066 0.20725753885173387
24577243 0.9748841949722482 0.20683020639495617
24626994 0.9751203757842432 0.20603241795081864
24676745 0.975195314416594 0.20542331099363045
24726496 0.9754546137635199 0.2048315780421061
24776247 0.9753255921568239 0.2042718487580133
24825998 0.975598411667707 0.20376699354810573
24875749 0.9756906430238788 0.20313580205370188
24925500 0.9760510886479772 0.20242172132731856
24975251 0.9758308113002065 0.2018643242076216
25025002 0.9761271634759702 0.20122317468510534
25074753 0.9762205146150268 0.20048891233265292
25124504 0.9763327757129324 0.20005901770299692
25174255 0.9764699399006532 0.1993662317735018
25224006 0.9764860638752868 0.1988704948196877
25273757 0.9767672670476453 0.19824885790926178
25323508 0.9767317819848754 0.19777252686632718
25373259 0.976985813672561 0.1969890836528155
25423010 0.9769144744367376 0.19640774149044923
25472761 0.9772308619273086 0.19585692674385705
25522512 0.9771635544635896 0.19530044239197228
25572263 0.9774007301421876 0.19469379869963385
25622014 0.9774449069640063 0.19403736450360085
25671765 0.9775598929776296 0.1934690750924805
25721516 0.9775865362938388 0.19296993763546286
25771267 0.9777552349615708 0.19227542065049827
25821018 0.9778223844717272 0.1916596937714052
25870769 0.9778847910716391 0.19114566299693003
25920520 0.97795040911413 0.19057156964044
25970271 0.9781680188143207 0.19022649464922278
26020022 0.9782946787475809 0.1893903774418192
26069773 0.9783124784971323 0.1889787998771643
26119524 0.9783982692494749 0.18844929079839007
26169275 0.9785826333086726 0.18786687891899886
26219026 0.9786177521603407 0.1872253334234555
26268777 0.978759036161075 0.18673870508841747
26318528 0.9789494905436732 0.1860934409973355
26368279 0.9790130573144301 0.18558125546182702
26418030 0.979231005349567 0.18504878328207142
26467781 0.9791429420475483 0.18444053796295948
26517532 0.9792917367127573 0.1839955236463917
26567283 0.979399151771597 0.18341245131841113
26617034 0.9794310279428439 0.18292948898401326
26666785 0.9794081780957032 0.18228559737744648
26716536 0.9794950189454179 0.1818869336288453
26766287 0.9797366601930675 0.1811024959679487
26816038 0.9798261606944505 0.18060376102303266
26865789 0.9800045823853878 0.1800825638191712
26915540 0.9799326741005551 0.1796766531714837
26965291 0.9801379561993556 0.17907959347791275
27015042 0.9803267599122754 0.1784719280178919
27064793 0.980398849777758 0.17789675457944332
27114544 0.9802384418925187 0.17749475641787893
27164295 0.9805264573012727 0.17684996673119519
27214046 0.9804095484330609 0.17629767667135235
27263797 0.980545610745647 0.17582376618997675
27313548 0.9807297902678749 0.17527037239687915
27363299 0.9809201489307066 0.17461686839697482
27413050 0.9808810785869575 0.1741103566114937
27462801 0.9810364319297911 0.1737019009836099
27512552 0.9809703390230787 0.1731247664667526
27562303 0.9811455895925137 0.17260246359410572
27612054 0.9811343407212316 0.1721105462487975
27661805 0.9812855378725637 0.1715814448591856
27711556 0.9814039692553553 0.17111638348482763
27761307 0.9814646328964554 0.17066708420508817
27811058 0.9814845742427246 0.16998354168473312
27860809 0.9815267393779366 0.16933666058464902
27910560 0.9817072432093888 0.16895387705366527
27960311 0.9817745270252356 0.16837117844060273
28010062 0.9818776397189224 0.16788933370760772
28059813 0.9818354441521848 0.16744286812747972
28109564 0.9819846126474169 0.16696885488470023
28159315 0.9818925952214982 0.16642676971991358
28209066 0.9821556673853896 0.16600146949012715
28258817 0.9821305290743545 0.16547236588904476
28308568 0.9821610200639123 0.16499120338061735
28358319 0.9824321645784179 0.16441265218108442
28408070 0.9824346676144454 0.16395203351602627
28457821 0.9825195451552969 0.16344137109749918
28507572 0.982596783074636 0.16297684531760648
28557323 0.9826385344274075 0.16234652812420414
28607074 0.9827940182208803 0.16197970080087926
28656825 0.9829258389871549 0.16147123386027276
28706576 0.982833399818002 0.16082393648097126
28756327 0.9830106189513094 0.16051759158313156
28806078 0.9827439804511168 0.1598533681419854
28855829 0.9831568876956437 0.15945078409185687
28905580 0.9831457455330148 0.1589859499702718
28955331 0.9832752701211115 0.15847862780533958
29005082 0.9832240526395905 0.15787128540499337
29054833 0.9833782285073569 0.15758095260653265
29104584 0.9833826165664679 0.1570049464174426
29154335 0.983576709752604 0.15651077629307325
29204086 0.9834522370260863 0.1559344136267223
29253837 0.9836103406390919 0.1554952705588543
29303588 0.9837231134760522 0.1550163034444421
29353339 0.9837348570400786 0.15470788286400633
29403090 0.9838878460057633 0.15404871520933963
29452841 0.9840213409294749 0.15368091855814273
29502592 0.9839789298867134 0.15320975823082805
29552343 0.9842096532071558 0.15257614475778772
29602094 0.9841335662928423 0.15206864122552288
29651845 0.9840781282775123 0.1517126316189351
29701596 0.9843541944045396 0.15113466911385115
29751347 0.984307332015236 0.15082100505623147
29801098 0.9844407003459094 0.15017462861343153
29850849 0.9844659869525464 0.14991328325335357
29900600 0.984653383604609 0.1493295998819618
29950351 0.9846330477315504 0.148835370718722
30000102 0.9847012988085246 0.1483423070481834
30049853 0.9845862383779862 0.14785434044374124
30099604 0.9847733411713173 0.14731366397028292
30149355 0.9848507761985318 0.14699231917268787
30199106 0.9847992590099793 0.14648447151203028
30248857 0.9849154273883687 0.14606451932503467
30298608 0.9849922709435724 0.1455124347492616
30348359 0.9851130250349175 0.14512328170792105
30398110 0.9849819716595573 0.144651632366674
30447861 0.9851679793547226 0.1442116861536989
30497612 0.9851714841962519 0.14370385594590376
30547363 0.9852095450546366 0.14324998511399617
30597114 0.9854654175575766 0.14278566246750052
30646865 0.9853590167422334 0.14222268059320853
30696616 0.9853230336680332 0.14173191109586053
30746367 0.9853918143843128 0.14129665947322373
30796118 0.9855381399077918 0.1408997185058065
30845869 0.9856279175119796 0.14059376868751694
30895620 0.9854860032327207 0.1400313423462402
30945371 0.9856820462114823 0.13964127243115232
30995122 0.9858153591964969 0.1392250390757575
31044873 0.9856927101457619 0.13856719268637574
31094624 0.9857943306980185 0.13819463877296403
31144375 0.9858260444528834 0.13767737131034757
31194126 0.9859637028608749 0.13730750933104913
31243877 0.9859381748929277 0.13672643109858001
31293628 0.9860740231425347 0.13630602191095934
31343379 0.9860275043852618 0.13590498443707222
31393130 0.9861061063574386 0.13541697139113956
31442881 0.9861817822298181 0.13490511905262878
31492632 0.9863766272036126 0.13460607285321738
31542383 0.9863181108919119 0.13408525160439466
31592134 0.9863426884428428 0.13373782539743304
31641885 0.9862831514219758 0.13307385604067967
31691636 0.9863224524137614 0.13271675477790953
31741387 0.9863939337674987 0.1322726712176876
31791138 0.9865228039205949 0.1316963942643828
31840889 0.9864761970169209 0.13122854631269487
31890640 0.9865123218803806 0.13087436283860657
31940391 0.9865849887622292 0.1304456022085383
31990142 0.9866013513731009 0.12999519658923506
32039893 0.9866405866859819 0.12955934218887338
32089644 0.9866116115330716 0.12898131071304939
32139395 0.9867716856614059 0.12867848869040813
32189146 0.9868166505161309 0.12818013574255405
32238897 0.9867898500251578 0.12776308895990476
32288648 0.9868267937702081 0.12733249764981583
32338399 0.9869186830050294 0.1270386953710169
32388150 0.9868271076176486 0.12641141668770656
32437901 0.9870110125175393 0.12616875409198747
32487652 0.9869076280462619 0.12562698509025638
32537403 0.9869390348129258 0.1250736534078262
32587154 0.9869755464406883 0.1248003722368992
32636905 0.9870513947869887 0.1243367446095055
32686656 0.9870737375359404 0.12383431182490971
32736407 0.9872163622751686 0.12351678126752832
32786158 0.9871524016896611 0.12305942692069406
32835909 0.9871791745741574 0.12256643330342022
32885660 0.987211747997501 0.12215062084816092
32935411 0.9872386519437815 0.12162512302763104
32985162 0.9872648774539715 0.12123554755481555
33034913 0.9872441943678745 0.12089360253279144
33084664 0.9872327445478567 0.12024075319311793
33134415 0.9874703345055723 0.11992015765097278
33184166 0.9872436932746781 0.11937712055180835
33233917 0.9873609382090376 0.11904897309040553
33283668 0.9873705334160996 0.11850212430443562
33333419 0.9874509596741975 0.11813830965697418
33383170 0.9873949346254638 0.11767312586601762
33432921 0.9875812513514828 0.1173660351234542
33482672 0.9875737514123092 0.11695884097156041
33532423 0.9875358317601469 0.11647824905338487
33582174 0.9876149892734196 0.11615540756983
33631925 0.9874721448863292 0.11558766448477248
33681676 0.9875297159615425 0.11529590719792802
33731427 0.9876569500183906 0.11471190333073106
33781178 0.9876647491793444 0.1143081447655957
33830929 0.9875653768162505 0.11397560977579231
33880680 0.9875910104276612 0.11350320688344094
33930431 0.9876720575145834 0.1130742730272966
33980182 0.9876306558218041 0.11267483836643265
34029933 0.9876970583070903 0.11231907323594997
34079684 0.987652285964034 0.11172755683053766
34129435 0.9876050310276158 0.11141699752540413
34179186 0.9875685914875466 0.11090512665891894
34228937 0.9878385273285658 0.11063456204444316
34278688 0.9876466182474203 0.11008932728808594
34328439 0.9877885613729711 0.10973433077587016
34378190 0.9876161077727534 0.1093807078917306
34427941 0.9876196433355394 0.10899551420306584
34477692 0.9876241799942512 0.10856374172717936
34527443 0.987626316954892 0.1081819404593152
34577194 0.9877760440730547 0.10767983062144906
34626945 0.987758032937549 0.10735487895413033
34676696 0.987661393259969 0.10688246675468946
34726447 0.9877546794884958 0.10637347110313686
34776198 0.9877754509052301 0.10611267366866942
34825949 0.9875107550545017 0.10572593404832344
34875700 0.9876717862126115 0.10539752917826563
34925451 0.9877261977281461 0.10473443096677583
34975202 0.9878493675075359 0.10440470608731604
35024953 0.9877090725709764 0.10411993672471606
35074704 0.9878106066615238 0.1036869618331359
35124455 0.9876972994638128 0.1033308450809078
35174206 0.9877690021210687 0.10288911633451503
35223957 0.98759295881916 0.1024610699885022
35273708 0.9876895999796701 0.1022683225827734
35323459 0.9877852729010796 0.10190508471734804
35373210 0.9876653811072876 0.10136422022627763
35422961 0.9876922720842547 0.10091167241855935
35472712 0.9876044920567799 0.10059500734522255
35522463 0.9876679824145662 0.10016759998171387
35572214 0.9874715083735431 0.09982293619309332
35621965 0.9876411889469391 0.09950264930603857
35671716 0.9875876885893965 0.0989967849608121
35721467 0.9876197267376774 0.09871450851704211
35771218 0.9876187351495466 0.0983759941131906
35820969 0.9877639128416027 0.09808439912062693
35870720 0.9876840445385688 0.09747036702909488
35920471 0.987573311021228 0.09711742887253391
35970222 0.9876510247336417 0.09675586907371223
36019973 0.9875117971978712 0.0965250783325597
36069724 0.9877151510628873 0.09622185096737461
36119475 0.9876382560565898 0.09581805704501774
36169226 0.9875515558497616 0.09541377510002312
36218977 0.9877187031604913 0.09497017673996845
36268728 0.9877789509130731 0.0945411850431198
36318479 0.987659869725212 0.09421051977493353
36368230 0.9877084734728881 0.09399025430211902
36417981 0.9876997876463645 0.09351276567471137
36467732 0.9877003041654898 0.09317351988721093
36517483 0.9876829007013603 0.0928109224762878
36567234 0.9877831743663884 0.09259235052654871
36616985 0.987736577806381 0.0921636538109131
36666736 0.9878164309363828 0.09168840364706973
36716487 0.9878579818122406 0.0912913448177571
36766238 0.9877618055809173 0.09089906286485452
36815989 0.9879566636579732 0.09069646580185671
36865740 0.9877065016609469 0.09031146120247611
36915491 0.9878963548816182 0.08978708852239498
36965242 0.9879087671902381 0.089605702231369
37014993 0.987755759573053 0.08917690016416494
37064744 0.9879593688558009 0.08889144368060453
37114495 0.9877352298525932 0.08862649566927627
37164246 0.9879835080636086 0.0880566373381199
37213997 0.9880920968923743 0.08767856534104394
37263748 0.9881113104246753 0.08737321771641647
37313499 0.9880831497821099 0.08681793062292623
37363250 0.9880889080828471 0.08658899257111202
37413001 0.9882351221596187 0.08624223810049608
37462752 0.9881962249207366 0.0858278982551649
37512503 0.9883877273687902 0.08558155710462721
37562254 0.988458132770087 0.08521345101064301
37612005 0.9884016958606746 0.08473361446319645
37661756 0.9883745709487964 0.08434567240553993
37711507 0.9885005666733044 0.0839943605264771
37761258 0.9886808601658428 0.083528708046072
37811009 0.9886244876050441 0.08304364703598342
37860760 0.9885774089065792 0.08265146072372058
37910511 0.9886691023191907 0.08238178016985562
37960262 0.9887923246005604 0.0819152469761924
38010013 0.9888162835318571 0.08142582615082955
38059764 0.9889166875831366 0.08102206982150044
38109515 0.9888178978023101 0.08051841510990095
38159266 0.9888215606852602 0.08008295838720185
38209017 0.988950568735704 0.07970953301503739
38258768 0.9890640420116876 0.07943334544076971
38308519 0.9890691777861295 0.07879169543685711
38358270 0.9889458454333777 0.0783118982179596
38408021 0.9892351876959062 0.07786598981531657
38457772 0.9889766369240609 0.07761118256216745
38507523 0.9891674727631445 0.07711246414125394
38557274 0.9892939057612139 0.07667660820749823
38607025 0.9891729740506889 0.07627302649697355
38656776 0.9890583248850091 0.07571169308077956
38706527 0.9892566823554091 0.07521065630272653
38756278 0.9891194914609591 0.07487108677373215
38806029 0.9890057939508184 0.07431499366115556
38855780 0.9890968183940038 0.07388916790323968
38905531 0.9892112599239785 0.07335481215870936
38955282 0.9893215167384887 0.07298919903440429
39005033 0.9893242686460457 0.07251829770302093
39054784 0.9891684497124592 0.07200174711778964
39104535 0.989079630674797 0.07147661658150561
39154286 0.9891254127853948 0.0710531362140439
39204037 0.9891342477699822 0.07061345049881357
39253788 0.9890383608223795 0.0699819605852476
39303539 0.9891054497462098 0.06947918283880362
39353290 0.989139532602851 0.06917595594705142
39403041 0.9891445032632892 0.06852046474436652
39452792 0.9890507876507566 0.06823967097335333
39502543 0.9888157762366906 0.06753742175043108
39552294 0.98892880870097 0.0672765407929603
39602045 0.9888503744033991 0.06667728582199553
39651796 0.9887769967626245 0.06632024409568642
39701547 0.9887772480886857 0.06563148326809988
39751298 0.9886007352448748 0.06520626428504385
39801049 0.9884606162153766 0.06459705452285841
39850800 0.9883274018778431 0.06417311016062907
39900551 0.9882487169839778 0.06370705963355486
39950302 0.9881583572300344 0.06324999033897279
40000053 0.9882165250987207 0.06272616290801117
