# Supplementary material for: Toward a fully wireless endovascular neural interface: Evaluating power transfer efficacy
Source: PLoS One. 2026 Jun 15;21(6):e0351138. doi: 10.1371/journal.pone.0351138 (PMC13268161; doi:10.1371/journal.pone.0351138)
Supplement: S1 File — (ZIP) [file pone.0351138.s004.zip › S1 files/Flux-pipe Tx Air core in tissue.txt]

# HZ S RI R 50
50000 -0.9939556969562032 0.019429939489663355
99751 -0.9919037056746901 0.03845864335672743
149502 -0.9903570249461755 0.056898829564603064
199253 -0.9876414004044757 0.07478786514696589
249004 -0.9852384932417177 0.09244305676779663
298755 -0.98273917414986 0.10998135611712746
348506 -0.9801695387687204 0.12729851899163752
398257 -0.9767580515359695 0.14454478952678454
448008 -0.9732931354800649 0.16150717331555223
497759 -0.9696982931177174 0.17824718210371587
547510 -0.9659759087849099 0.19509612519432454
597261 -0.961766580676889 0.2117415287030026
647012 -0.9575595820082646 0.22829848472002193
696763 -0.9528995420734538 0.24462008452662412
746514 -0.9480932213828346 0.2608340685426392
796265 -0.9430579678760954 0.2768174883186564
846016 -0.9379275243836926 0.29288864075565463
895767 -0.9323104914845314 0.3087924505389962
945518 -0.9264522427310182 0.3243562054909671
995269 -0.9206131814504679 0.33978773933575507
1045020 -0.914344959212498 0.3551865258499944
1094771 -0.9079657181266765 0.3703593421901372
1144522 -0.9013562085560203 0.3853469508034135
1194273 -0.8945837087693315 0.40023578470453136
1244024 -0.8876483334045325 0.4148547101274031
1293775 -0.8801647121403192 0.4292555789495067
1343526 -0.8728225270903959 0.44382797620792186
1393277 -0.8651960385887917 0.4577951007096536
1443028 -0.8575169954406616 0.4716365228289918
1492779 -0.8495038451209247 0.4853340027396412
1542530 -0.8411787313679966 0.4991075050928043
1592281 -0.8327970297698714 0.5123991616687972
1642032 -0.8245651806398124 0.5253057018842475
1691783 -0.8157311911310599 0.5386363837193748
1741534 -0.8069996559017715 0.5512169572879411
1791285 -0.7979285592166044 0.5638250576326782
1841036 -0.7888884759494582 0.5761356974137518
1890787 -0.7798375976111679 0.588361729079338
1940538 -0.770222059424677 0.6001478390201375
1990289 -0.7607045411612651 0.612032418118156
2040040 -0.7512460093297351 0.6235805605053977
2089791 -0.7415467265313658 0.6347437404883604
2139542 -0.7317388517679915 0.646055523253132
2189293 -0.7217077892132553 0.656714774113653
2239044 -0.7117320261352929 0.667471040522627
2288795 -0.7016347551692329 0.6777883269007376
2338546 -0.6913697033931954 0.6883587700967205
2388297 -0.6812572581854994 0.6983054719214595
2438048 -0.6708393587092543 0.7080977324428512
2487799 -0.6603798240292765 0.7177706062104211
2537550 -0.6497514101668457 0.7272588934977421
2587301 -0.6392542943062042 0.7363060478979933
2637052 -0.6286971850184633 0.7452942844489264
2686803 -0.6180607246756618 0.7540458080078986
2736554 -0.6074277620045221 0.7627072467636767
2786305 -0.5965232620665551 0.7711605231185883
2836056 -0.5857167760950616 0.7793693580656795
2885807 -0.574926237571474 0.7872171661407869
2935558 -0.5641917377194154 0.7949601988165326
2985309 -0.5532051466033718 0.8026435443975887
3035060 -0.5423013780124742 0.8100757575729581
3084811 -0.5315128653180611 0.8172017816058601
3134562 -0.520344714422838 0.8242236113511174
3184313 -0.5096337441469407 0.8309240410093927
3234064 -0.49854570195679415 0.8375418561102064
3283815 -0.4876987774179053 0.8441002713289948
3333566 -0.47675114787946343 0.8500190781057111
3383317 -0.46577670842208035 0.8562511262650505
3433068 -0.45474227474543316 0.8621119799812506
3482819 -0.443801066447468 0.8679729195366496
3532570 -0.432948680777439 0.8734290653956356
3582321 -0.42218306066035244 0.8786279093927366
3632072 -0.41116718700876204 0.8838204381695278
3681823 -0.40043034823824286 0.888876731330829
3731574 -0.3894738743445367 0.8938075954374036
3781325 -0.37870197863135346 0.8985819923017351
3831076 -0.3678838550594926 0.9029684461966933
3880827 -0.3573915656036391 0.9072161162431674
3930578 -0.34660803120363404 0.9114111890569632
3980329 -0.3359874033356499 0.9154252093113628
4030080 -0.32506929089552666 0.9194758526126213
4079831 -0.31457683613649323 0.9232170346557912
4129582 -0.30423516601181516 0.9266650619716362
4179333 -0.2936711276617064 0.9300138343163828
4229084 -0.28328986873920387 0.9333124314325396
4278835 -0.27274330943078856 0.9365268994970808
4328586 -0.26253596871640594 0.939611957239835
4378337 -0.25210111416724956 0.9424759862568037
4428088 -0.24198630311165933 0.9451686050215575
4477839 -0.2318278109137329 0.9476566362334959
4527590 -0.22170324047064044 0.9502176784955366
4577341 -0.21144280962608472 0.9526823316967917
4627092 -0.2016920370557036 0.9549571478285026
4676843 -0.19172263162943107 0.9571025739835552
4726594 -0.18182075606879955 0.9590929637061448
4776345 -0.1720674646228289 0.9609482234229288
4826096 -0.16223367938194577 0.9627513615849111
4875847 -0.1523943636971271 0.9643484453196259
4925598 -0.14283435684202078 0.9659219683293641
4975349 -0.133479414923824 0.9672986424614486
5025100 -0.12385951186723569 0.9686067517871102
5074851 -0.11441564449717022 0.9699680402176551
5124602 -0.10496093713742023 0.9711732783061047
5174353 -0.09585438705595291 0.9722404428746343
5224104 -0.08661318888830696 0.973233026438096
5273855 -0.077383506403648 0.9739236829494745
5323606 -0.06839903728309639 0.9748310084236428
5373357 -0.0593201722986291 0.9753348814514687
5423108 -0.05034312813584373 0.9760489005961689
5472859 -0.04133850823156429 0.9764676373855162
5522610 -0.032452390195921985 0.9769667351704983
5572361 -0.024093759346634484 0.9774084075947977
5622112 -0.01500599506753395 0.9774333213069085
5671863 -0.006707179241499912 0.9778813940588081
5721614 0.001883692445663029 0.977851193693742
5771365 0.010327472853298204 0.9777598728585906
5821116 0.018690357990529823 0.9777215312383798
5870867 0.02707425320226222 0.9778200659584483
5920618 0.03528403408289963 0.9775733621806416
5970369 0.043514925882497606 0.9774037432248976
6020120 0.051495481675338975 0.9771969128123081
6069871 0.059656426361068285 0.9767367701577083
6119622 0.06756140472601528 0.9761546353048431
6169373 0.0755297459343832 0.9758433630059978
6219124 0.08333052099299097 0.9750924497303948
6268875 0.09090815254352243 0.9747835901395981
6318626 0.09875563152999334 0.9740355049423359
6368377 0.10613025918830704 0.973295380120476
6418128 0.11388751705061562 0.9725462333706988
6467879 0.12136210956808473 0.971742138198043
6517630 0.12878447561967996 0.9708626399955795
6567381 0.13595743715871308 0.9697979176626963
6617132 0.14329545261817672 0.9692850967011067
6666883 0.15053241071640422 0.9680934517727281
6716634 0.1575294150594765 0.966905160990583
6766385 0.16486856769645014 0.9658387703753231
6816136 0.1718979315351491 0.9648477720238777
6865887 0.17878256223013078 0.9637175260278886
6915638 0.18553784590455374 0.9623807371914869
6965389 0.19245360955505056 0.9610811419524137
7015140 0.19933636609926572 0.9599714877878176
7064891 0.20586316778582123 0.9586766726495664
7114642 0.21253499363006048 0.9573959431643366
7164393 0.2190130705222531 0.9558798614199708
7214144 0.22548118407063894 0.9541775912439502
7263895 0.23181777818238375 0.9529502178436934
7313646 0.2383721410953749 0.9515419293666314
7363397 0.2446789976491176 0.9501236442070217
7413148 0.25083371966666984 0.9483896265529332
7462899 0.25702619327688253 0.9468071102993998
7512650 0.2630100181841276 0.9454038875737255
7562401 0.269297495967088 0.9436493764884719
7612152 0.27524306780037344 0.9419999376919798
7661903 0.281159456130987 0.9403890242431473
7711654 0.28704417680889255 0.9385618490417185
7761405 0.2929515864832564 0.9369324640468966
7811156 0.29870958866131203 0.9352525374897654
7860907 0.3044255687966925 0.9336227903639052
7910658 0.31001787003597664 0.9316857591661766
7960409 0.31578838673488285 0.9300872135399674
8010160 0.3213012773017286 0.9281489979348022
8059911 0.3266846899130036 0.9263513221448234
8109662 0.33249703500219857 0.9243867354633993
8159413 0.3375986532509835 0.922562027801192
8209164 0.34294795316253546 0.9205719330933526
8258915 0.3480293976838929 0.9187429637306885
8308666 0.35355609874561333 0.9169124194887989
8358417 0.35871133444383396 0.9149811655472779
8408168 0.3638079595513657 0.9130988423543659
8457919 0.3686627226966725 0.9110824137418392
8507670 0.3737732883440983 0.9093014669682927
8557421 0.3788952202543344 0.9069028942941939
8607172 0.38378119003683653 0.9049792942022804
8656923 0.38884414448175064 0.9032001818016612
8706674 0.3935002306608726 0.9011766006004501
8756425 0.3984064478585421 0.8990929855164482
8806176 0.4029360485858782 0.8969858534471361
8855927 0.4077326193422398 0.8950637718726127
8905678 0.4124386372966001 0.8930129830517367
8955429 0.4170573071613482 0.8909266819787743
9005180 0.4216926526511044 0.8888950889458805
9054931 0.42617368740392153 0.8868200761461282
9104682 0.43050797307093497 0.8847366822162814
9154433 0.43496111007487753 0.8825174065176122
9204184 0.4392694248750679 0.8806704055968112
9253935 0.44366659645183276 0.8784116889615802
9303686 0.44802053448621365 0.8763173617738736
9353437 0.45240084837105105 0.8742867174452954
9403188 0.4565736925623878 0.8720958395523893
9452939 0.46063118925277824 0.8697062330938122
9502690 0.46488159039171156 0.8679254269965784
9552441 0.4688522594399862 0.8658825356618125
9602192 0.4729339064329623 0.8636177302740041
9651943 0.4769131427543094 0.8614799849693977
9701694 0.48087885178727957 0.8594068842392643
9751445 0.48491291248290924 0.8573454877490784
9801196 0.4888872214507464 0.855142151628273
9850947 0.4925729023114647 0.8527811303765948
9900698 0.49647351845918175 0.8508587298552
9950449 0.5000770132458089 0.8487057246897716
10000200 0.5039064135382061 0.8465749922937084
10049951 0.507683238479571 0.8444889497317034
10099702 0.5110352984660491 0.842240891897211
10149453 0.5148181012189654 0.840131328007587
10199204 0.5183236647433813 0.8379580628423299
10248955 0.5222404647383079 0.8360529366288374
10298706 0.525598838412831 0.8338260339877442
10348457 0.5291904804117756 0.8317821989771805
10398208 0.5325386892036027 0.8295101340496981
10447959 0.5359387091737823 0.8272562744359877
10497710 0.5393919529985189 0.8251057273226149
10547461 0.5428981911142952 0.8229349155039931
10597212 0.5462083729335827 0.8210241120518272
10646963 0.5495135039097606 0.8187502444921043
10696714 0.5526422002157916 0.8168078160247284
10746465 0.5558223757843829 0.8146713781850065
10796216 0.559106200015038 0.8124546066510121
10845967 0.5625940319906527 0.8102914767879223
10895718 0.565488877942581 0.808209543305657
10945469 0.568614395566612 0.805917576234485
10995220 0.5717247144093595 0.8037769627531648
11044971 0.5748967882180531 0.8017538728934589
11094722 0.5777997142726133 0.7995790545732585
11144473 0.5808105779289875 0.7974965384484294
11194224 0.5836689363818778 0.7955754397546091
11243975 0.5867628885805952 0.7933806033162202
11293726 0.5898302649948617 0.7912769209127879
11343477 0.5924946790745246 0.7891230394473475
11393228 0.5954304139389912 0.7870019836100893
11442979 0.5982631306096058 0.7849210983856488
11492730 0.6011564820005396 0.7828290682614779
11542481 0.6037616581303024 0.7808947685736375
11592232 0.6067621184237221 0.7787167454299977
11641983 0.6093830865393925 0.7765131321260043
11691734 0.6121215704716257 0.7747190517409537
11741485 0.6147222419491262 0.7723681045396148
11791236 0.6175132774704474 0.7702807484102223
11840987 0.6201150868401837 0.7683665776314246
11890738 0.622820236252075 0.7662757472158002
11940489 0.625189371124951 0.7642408584132893
11990240 0.6279019754063062 0.7621901392769629
12039991 0.630537959976207 0.7601569403659373
12089742 0.6330690062574774 0.7582214442787034
12139493 0.6354817054226555 0.756063255034561
12189244 0.6379820120354767 0.7540993721108239
12238995 0.640425970013476 0.7519838137845423
12288746 0.6426584456998231 0.7499499954816102
12338497 0.6451942222933804 0.7480690201766094
12388248 0.647691561812945 0.745893112884495
12437999 0.6498651195709604 0.7439659130075462
12487750 0.652293543054201 0.7419465770810787
12537501 0.6545771511647921 0.7401537375457117
12587252 0.6568133451851657 0.737956686274458
12637003 0.6593065372880798 0.735999298942523
12686754 0.661445680197862 0.7340821799369169
12736505 0.6638798783184029 0.7322887571030844
12786256 0.6659114699840908 0.730166219746208
12836007 0.6681618195072394 0.7281993712432209
12885758 0.670343725889599 0.7263384312503419
12935509 0.6725980121296643 0.7242027328259246
12985260 0.6745729739361124 0.7224403918693624
13035011 0.6766768816820624 0.7203801189950463
13084762 0.6790629357887076 0.7186256969524375
13134513 0.6810853537115055 0.7165422033473833
13184264 0.6831750809955602 0.7147757066215966
13234015 0.6851675513644901 0.7128289639706018
13283766 0.6871874642651343 0.7108604383179842
13333517 0.6892913821170946 0.708996119951857
13383268 0.6911835284549769 0.7070619669793666
13433019 0.6930746484116209 0.7050590093143444
13482770 0.6951671837662916 0.7033657483490623
13532521 0.6970718371782523 0.7013231283632179
13582272 0.6990094528289506 0.6995879555113208
13632023 0.7011124688943574 0.6976955203086428
13681774 0.7030197332591096 0.6958171536523724
13731525 0.7048080270246089 0.6939677411131299
13781276 0.7067236339072843 0.6921976473805626
13831027 0.7085152143055848 0.6903520020447981
13880778 0.7103339074722929 0.6883380369555905
13930529 0.7122360881679282 0.6865604658325787
13980280 0.7141128457526147 0.684767136455695
14030031 0.7158338808019656 0.6829739037776831
14079782 0.7175513816551411 0.6811381013733937
14129533 0.7192488375705021 0.679158471145909
14179284 0.7210105811451664 0.677476136648402
14229035 0.7228607084774692 0.6756924760629347
14278786 0.7245794911072021 0.6739630899779007
14328537 0.7261848663711716 0.6721925656762097
14378288 0.7279644189967969 0.6703270999389677
14428039 0.7297136657914369 0.6685172701029247
14477790 0.7312171735823161 0.6668007579012221
14527541 0.7329412042978019 0.6651542532711586
14577292 0.7346282182411198 0.6632007771355534
14627043 0.7363082965058638 0.6615089298743777
14676794 0.7379745216944953 0.6598252918580767
14726545 0.739492237838883 0.6581269108484907
14776296 0.7409895088557075 0.6562558539374937
14826047 0.7425154644532115 0.6545467525134442
14875798 0.7440655844230672 0.6530311963492056
14925549 0.7457558134979058 0.6510933894429168
14975300 0.7470342684688984 0.6495879681951614
15025051 0.7488128172498886 0.6476373685343497
15074802 0.7501592175007427 0.6460533496472504
15124553 0.7515521866655884 0.6443070701480036
15174304 0.7532535862401031 0.6427701921568096
15224055 0.7544143306805623 0.6409378806711027
15273806 0.7560958984835071 0.6394128916442211
15323557 0.757546330854259 0.637589115433898
15373308 0.7590248443438906 0.6358942565344282
15423059 0.7601785797744165 0.6344329324576954
15472810 0.761862231680733 0.6327361568870099
15522561 0.7632925091991934 0.6309703848104562
15572312 0.7645851020019792 0.6293588662940524
15622063 0.7659444950881347 0.6276515193473449
15671814 0.7673474898346614 0.6259459984603817
15721565 0.768772505834888 0.6244495464482951
15771316 0.7702608144011287 0.6229563424379558
15821067 0.771298401816217 0.6211294871888271
15870818 0.7727963390322946 0.619560583494406
15920569 0.774050857325636 0.6180995432901483
15970320 0.7752943554764758 0.6165822287472595
16020071 0.7766515259196805 0.6147442928367334
16069822 0.7781753564758106 0.6132914317420664
16119573 0.779252251938229 0.6116539651310425
16169324 0.7805706436371685 0.6100777671722741
16219075 0.7818423780469459 0.6086467175004416
16268826 0.783219858415531 0.6069283230539207
16318577 0.7842051250337708 0.6054249045614513
16368328 0.7854722084059419 0.6039176356261332
16418079 0.7865825720111381 0.6023663601601336
16467830 0.7880161140870026 0.6008354447365646
16517581 0.789047455768362 0.5993291309223662
16567332 0.7901459823153673 0.5977295984710262
16617083 0.7913369681167495 0.596141571349267
16666834 0.7926802768957536 0.5945895752795374
16716585 0.7937918157711121 0.5931627524420381
16766336 0.7951487548874077 0.5915282185090595
16816087 0.7962192541097195 0.5902216388332925
16865838 0.7972371009502313 0.58848759099988
16915589 0.7983637954063916 0.5872055580408463
16965340 0.7995046412089067 0.585630481033228
17015091 0.8005050953010414 0.5840321724967079
17064842 0.8017044961503249 0.5826451965561914
17114593 0.8028279266909935 0.5811373565698997
17164344 0.8039622778036111 0.5797493614284032
17214095 0.8049575245493781 0.5782572449802991
17263846 0.8059931336182777 0.5767045126830368
17313597 0.8071911334167888 0.5754699081502408
17363348 0.808134221221335 0.5739960878208862
17413099 0.8092671893537834 0.5724375304739246
17462850 0.8102391336176722 0.5709203436130226
17512601 0.8112969847317819 0.569609259498922
17562352 0.8123443248733182 0.5680445668111692
17612103 0.8132724141043723 0.5666798517081916
17661854 0.8141918894450478 0.5654703634839808
17711605 0.815328451545341 0.5638381458265185
17761356 0.8160817619298955 0.5625564957230208
17811107 0.8173114660130699 0.5613795284487674
17860858 0.8183049415391278 0.5596664191099655
17910609 0.8190301599512382 0.5583697364928457
17960360 0.8202517362370755 0.5568505932742861
18010111 0.8211810629032205 0.5555991356029819
18059862 0.8221868720787787 0.5541487458055756
18109613 0.8230537261989035 0.5528278660199205
18159364 0.823900902617815 0.5514052243935268
18209115 0.8248466105730266 0.5500501180465535
18258866 0.8257181852931329 0.548600304116492
18308617 0.82664812837151 0.5473725800713606
18358368 0.827517872656509 0.5459868625656912
18408119 0.8285839052856289 0.5446191083842268
18457870 0.8293727693736019 0.5432613003029738
18507621 0.8303757100286836 0.5420405483714935
18557372 0.8312415499430889 0.5405840494871517
18607123 0.8321006359839909 0.539346642602451
18656874 0.8330682720029173 0.5380356027845705
18706625 0.8340162495849082 0.5365907751492741
18756376 0.8346704111226484 0.5354146892084829
18806127 0.8356507393339425 0.5342395560253833
18855878 0.8366231715143224 0.5329976075028311
18905629 0.8373958864457951 0.5315239634114137
18955380 0.8381935123802766 0.5303779333475682
19005131 0.839042926127498 0.5290074522716598
19054882 0.8397444983532778 0.5276086680613761
19104633 0.8405924143012298 0.5263026221293012
19154384 0.841491675399918 0.5252200445191304
19204135 0.8421818869635104 0.5239021336537546
19253886 0.843055136823547 0.522488410569862
19303637 0.8438537995451592 0.5213630679431464
19353388 0.8446736056189181 0.5200295208160002
19403139 0.8454191107250524 0.5188387215498015
19452890 0.8462818693231766 0.5176226270684394
19502641 0.8470501280875874 0.5162058666736655
19552392 0.8478159246989704 0.5149060652393375
19602143 0.8484436790870542 0.5136818055624528
19651894 0.8491573394038529 0.5125484142224155
19701645 0.8500659120187919 0.5112830749210389
19751396 0.8508957857914765 0.5100676626544053
19801147 0.8515670979941828 0.5088262843268259
19850898 0.8523794044351094 0.5075448005685063
19900649 0.853161930261542 0.5064604814247344
19950400 0.853751769573883 0.5051340309941047
20000151 0.8545443975824254 0.5040479167920041
20049902 0.8551098994080653 0.5030388725946544
20099653 0.8559614561087086 0.5018216980233949
20149404 0.8565339720356597 0.500589411987004
20199155 0.8573720280214193 0.4994702608779573
20248906 0.8579312042541561 0.49818331999221566
20298657 0.8588882619167048 0.4969805071696822
20348408 0.8592173423042175 0.4959576880697577
20398159 0.8601499826392714 0.4947224086519643
20447910 0.860620706408358 0.4935447009942224
20497661 0.861565279023313 0.49253797346607636
20547412 0.8619215724792784 0.4911515141431411
20597163 0.862929164086659 0.4901139175746243
20646914 0.8634432743744189 0.48879342770289785
20696665 0.8642941541813 0.4877574880955717
20746416 0.8648175914030994 0.48647839048332925
20796167 0.8654190334626661 0.48555123737293737
20845918 0.8662020902694314 0.48421004027086945
20895669 0.8666763069830955 0.4831461641612845
20945420 0.8675802504360695 0.4821693333438466
20995171 0.8680995622733271 0.4808384898039232
21044922 0.8686058513836254 0.4797616967953601
21094673 0.8693026649578405 0.4785849740434893
21144424 0.8699897469662253 0.4776436149106769
21194175 0.8704583286177565 0.4763599356987359
21243926 0.8710827067587228 0.4753466120879942
21293677 0.8718426492969971 0.4742536683129811
21343428 0.8724917347177912 0.47308003680656674
21393179 0.8729754082559339 0.4720001590753813
21442930 0.8735710209541008 0.4707958312160639
21492681 0.8743273713528067 0.46979901904763754
21542432 0.8747623526115138 0.46882752447732284
21592183 0.87549078562911 0.4676519118135282
21641934 0.8760233105564924 0.46655113791924024
21691685 0.876609764117557 0.46548972320557735
21741436 0.8772456176555268 0.4643254131004783
21791187 0.8780017271677713 0.4634000613929278
21840938 0.8784963106100575 0.4624606234960894
21890689 0.8789634011629335 0.461066790204839
21940440 0.8794329333509319 0.460116494786236
21990191 0.8801141334997146 0.4590760549801131
22039942 0.8805829133611223 0.45802096464971914
22089693 0.8811728016815432 0.4569313081704116
22139444 0.8815508408270782 0.45585888508872907
22189195 0.8821688286699504 0.45501050783005925
22238946 0.8826719081794175 0.4537623196188581
22288697 0.8833674527340306 0.45277767811907815
22338448 0.8838787975773004 0.4517940804665007
22388199 0.8844388795688445 0.450739349712174
22437950 0.885009508384209 0.449522936916256
22487701 0.8853986960565586 0.44869787628813046
22537452 0.8861168781110048 0.4475523483904151
22587203 0.8865594041776476 0.4468264235397124
22636954 0.8871057358012903 0.4457105875801353
22686705 0.88746919738152 0.44456786127168907
22736456 0.8881857524846388 0.4435749254981356
22786207 0.8886660578103196 0.44250063495763836
22835958 0.8891898018871547 0.44151669779280456
22885709 0.8894824921744513 0.440620773557687
22935460 0.8900843950820837 0.43979852266093794
22985211 0.8905846961107318 0.43855462627627595
23034962 0.8910876729146469 0.43771725702699893
23084713 0.8915434153110029 0.4364927816928962
23134464 0.8921439119565895 0.43562449673676906
23184215 0.8924627724978379 0.4346956734464155
23233966 0.8930156457718653 0.43379096566163783
23283717 0.8935559502124276 0.432717982692403
23333468 0.893972153094137 0.4317642471185888
23383219 0.894424877687035 0.4306868902891832
23432970 0.8949388951799223 0.4297817814037879
23482721 0.8955227615334952 0.4289064694997745
23532472 0.8958334684168265 0.42803502769359897
23582223 0.8965118718369968 0.4269953615177933
23631974 0.8967469407955126 0.425923990041981
23681725 0.8974023827907592 0.4249803748401077
23731476 0.8976269323313756 0.4239503272822071
23781227 0.8981711548093809 0.4232071094803999
23830978 0.8985328563559598 0.42218228795605
23880729 0.8991381377052098 0.4213388861571905
23930480 0.8993907222559232 0.42018486316322634
23980231 0.8999893525775932 0.4193578229039757
24029982 0.9003909708257104 0.4183061547836069
24079733 0.900804243058509 0.41737794560707187
24129484 0.9011019578592212 0.41647156354371784
24179235 0.9017860502005837 0.4156881027418078
24228986 0.9022408059983129 0.41465735079467597
24278737 0.902667775664116 0.4138099709037109
24328488 0.9031191357339267 0.4128926368338964
24378239 0.9034249437535432 0.41189843123416997
24427990 0.9039072554739032 0.4110046202553452
24477741 0.9041450535939536 0.410104175100618
24527492 0.9046483858758386 0.40922535852214054
24577243 0.904957264424329 0.4082365163135869
24626994 0.9054672241138225 0.407428997219064
24676745 0.9058305158938988 0.40644108227420006
24726496 0.90621928258251 0.40553792272627404
24776247 0.9067002224211022 0.40456411338911735
24825998 0.9070897452971378 0.4035882925362674
24875749 0.9075189877276326 0.4028918096697625
24925500 0.9079080563466393 0.4021122914753994
24975251 0.9083765017499558 0.4010890895979898
25025002 0.908657219264345 0.400291337769087
25074753 0.9090629659407679 0.39927430732274216
25124504 0.9093753449572254 0.39836050579115295
25174255 0.9099778855196874 0.3975036762186445
25224006 0.9101267876636081 0.39677158408026153
25273757 0.9106914857477232 0.3958576690600147
25323508 0.9109567198985101 0.39499840368638334
25373259 0.9113755512663364 0.3941597824938022
25423010 0.9117352502230255 0.3931284913067162
25472761 0.9121255548328947 0.39247345995840205
25522512 0.9124806149545134 0.3913805164014188
25572263 0.9129016621202586 0.3908171860435878
25622014 0.9132895735567624 0.38976489087136484
25671765 0.9136629617220954 0.38905021509001547
25721516 0.9138979726900374 0.3881646124078276
25771267 0.9143318401782176 0.38729837437415193
25821018 0.9147243396831624 0.38639503504026235
25870769 0.9150198045938106 0.38571196387151135
25920520 0.915402056024203 0.3846417621006842
25970271 0.9156612164743582 0.38391947579178504
26020022 0.9161158277857588 0.38319678731846146
26069773 0.9163111241175376 0.3822050818395004
26119524 0.9166271788961211 0.3813097078497322
26169275 0.9171259722061813 0.38057714297074935
26219026 0.9174354973372637 0.379805832783593
26268777 0.9177144646894063 0.3789893282353325
26318528 0.9181720557971017 0.37823786577899726
26368279 0.9185177252824384 0.3773502031536682
26418030 0.9188187243694587 0.37644736132579315
26467781 0.9191382428486407 0.3756994617568313
26517532 0.9193189395515555 0.3749194599032656
26567283 0.9198271372726265 0.37400949443886117
26617034 0.9201035163260605 0.3732141302618643
26666785 0.920497156830266 0.37243062287131207
26716536 0.9207628593380417 0.37165544801478895
26766287 0.921202544166697 0.3708206897543182
26816038 0.9214351317423661 0.369920399339439
26865789 0.9217894962377304 0.3693867523212319
26915540 0.922013299829163 0.3683642707158868
26965291 0.922340725940096 0.367697488384139
27015042 0.9226247226672745 0.3668464848798942
27064793 0.9230250802142177 0.36601298653787
27114544 0.9233583950644904 0.3653842778111725
27164295 0.9235941611577994 0.3645184199598778
27214046 0.9237603256712711 0.36369691104023155
27263797 0.9241524937777559 0.3630478927580982
27313548 0.924532858519396 0.3620106137225346
27363299 0.9248252739065724 0.3614848158938057
27413050 0.9251489686133756 0.3605396547030387
27462801 0.9253577735971171 0.3599114917594719
27512552 0.9257479251783928 0.35908213657509425
27562303 0.9259012205755874 0.35838595124839956
27612054 0.926379555950673 0.3574189627803954
27661805 0.9264907834967661 0.3566555973333166
27711556 0.926885443902427 0.35591939013308665
27761307 0.9271038971919592 0.35533037168603715
27811058 0.9275444101960516 0.3545458954553238
27860809 0.9277453083840965 0.3535676332674309
27910560 0.9279493620561285 0.3529529107341743
27960311 0.9283087381367287 0.35216657704998267
28010062 0.9285403979718427 0.3515371299488822
28059813 0.9287812561035947 0.35054170640357374
28109564 0.9291018547522045 0.34999312047053793
28159315 0.9293584223877086 0.3490623114119552
28209066 0.9296417288915221 0.3484418115515415
28258817 0.9300029712122493 0.3475510333738354
28308568 0.9301762831527322 0.34702518893456796
28358319 0.9305130237159324 0.34629430442708553
28408070 0.9307707752372212 0.34546344337519497
28457821 0.9311426642995999 0.34463832180876625
28507572 0.9311036261395549 0.3440368687372637
28557323 0.9315108861986208 0.34338948785786166
28607074 0.9316908818762756 0.34243055233824515
28656825 0.9321262669910129 0.34190161841396666
28706576 0.9323290623038761 0.3410576457844743
28756327 0.9326493002835073 0.34049149219524427
28806078 0.9327816467896487 0.33971063393855183
28855829 0.933204596553358 0.338915712581097
28905580 0.9332771792625063 0.3381799065477493
28955331 0.9336902648991148 0.3375993893701243
29005082 0.9340790938944146 0.33681059443616784
29054833 0.934098898353467 0.3361207629777194
29104584 0.9343834574635886 0.33530946214895047
29154335 0.9346603339359972 0.33473064741382
29204086 0.9348002056282171 0.333824722115175
29253837 0.9350766015069476 0.3331360252652616
29303588 0.9354286471259913 0.3324393473843951
29353339 0.9356599841796245 0.3316469514384222
29403090 0.9357636468109308 0.33118710927133554
29452841 0.936020941882725 0.33034609065704523
29502592 0.9363561247937391 0.3296803190046068
29552343 0.9365374866591655 0.3287937425064686
29602094 0.9367312456777704 0.32842736025272434
29651845 0.9371345919097276 0.3274430293421416
29701596 0.937284021801754 0.32688801696503544
29751347 0.9375724527288488 0.32627175165289546
29801098 0.9376422463043962 0.32561420478421343
29850849 0.9380123386833693 0.32479968782037716
29900600 0.9381950739466485 0.32426820619598234
29950351 0.9383210798638509 0.32351366143562066
30000102 0.9386490284858936 0.32285461344190974
30049853 0.9388759174512059 0.322284295316262
30099604 0.9391524065788893 0.3218193193979734
30149355 0.9392137588071136 0.3210794042943874
30199106 0.9394315355031636 0.32042788458459553
30248857 0.9398463915040524 0.3197195943833095
30298608 0.9399322827189796 0.3190308213792993
30348359 0.9402053856720335 0.3183813534279064
30398110 0.9405308055531774 0.31761612696590513
30447861 0.940624372290524 0.31696461346161003
30497612 0.9408575642783739 0.31632829821769043
30547363 0.9409779573305163 0.31571452599165867
30597114 0.9412594146079305 0.31510916829555896
30646865 0.9412484974630683 0.3145059417182365
30696616 0.9416895845030909 0.3138619748774453
30746367 0.9417952512798776 0.31306494462847445
30796118 0.9420869573824564 0.31236842909024337
30845869 0.9422491197914393 0.31165634404084913
30895620 0.942506236928126 0.31120842611591404
30945371 0.9426368835155637 0.31039347849492993
30995122 0.9430535112292532 0.3097126811595816
31044873 0.943019566589178 0.30899000275531946
31094624 0.9433872576846593 0.3084711343243587
31144375 0.9435359884288146 0.3078510989535548
31194126 0.943648813805401 0.3072606416746044
31243877 0.9438862845496617 0.30648673528997994
31293628 0.9440354456183885 0.3058990425646588
31343379 0.9441991297409926 0.30511387550862223
31393130 0.9444719780187542 0.3044704206635639
31442881 0.9446887870697878 0.30416843673598426
31492632 0.9448959985892764 0.30340921492032663
31542383 0.9450274302742623 0.3026960638128708
31592134 0.9453345640457514 0.3019074840784403
31641885 0.9454496615323105 0.30133559892735834
31691636 0.9455932182978181 0.3007612494465887
31741387 0.9458424839159186 0.3001567635043208
31791138 0.94594459385051 0.2995499170151367
31840889 0.9464086762435906 0.29886491813465926
31890640 0.9464767332794896 0.29814385014106604
31940391 0.9466498660276353 0.29770879631555386
31990142 0.9468038470516891 0.2969160948135512
32039893 0.946995009544711 0.29646457449608427
32089644 0.9471478452310133 0.29564342866833865
32139395 0.9473356244706447 0.2950768493340289
32189146 0.9474613752756849 0.2943843754662811
32238897 0.9476890293309737 0.29383835304927336
32288648 0.947910725462452 0.2930802744463208
32338399 0.9478790968775921 0.29244588194209753
32388150 0.9482989995770814 0.2920026086977563
32437901 0.9483067414498552 0.29127744142543116
32487652 0.9484406245534589 0.29066380040084405
32537403 0.9487458801586359 0.29005482163258817
32587154 0.9489578743458305 0.28941931644302543
32636905 0.9490978345283251 0.2888775887632813
32686656 0.9491437047050667 0.28826398906811534
32736407 0.9493795721961863 0.2876696406249936
32786158 0.9494493702976362 0.28700047108550986
32835909 0.9496514653579686 0.28624723345577546
32885660 0.9499207818116737 0.28574143432133065
32935411 0.9499650775230736 0.28515314241663015
32985162 0.9503430222131181 0.28463637484168836
33034913 0.9504230828941294 0.28391239822660397
33084664 0.9505853222204732 0.283386016315058
33134415 0.9507687888332327 0.2826178830975857
33184166 0.9509856545106067 0.28212464347728045
33233917 0.9509756537727014 0.28148618901713224
33283668 0.9511089391951267 0.28092561801632226
33333419 0.9513890730097739 0.28032879693489193
33383170 0.9513526752839478 0.27964759651958754
33432921 0.9515709806173119 0.27919442751759327
33482672 0.9517819807073171 0.278500800230954
33532423 0.9518769028666788 0.27804178730223206
33582174 0.9521360045127212 0.27743972131840744
33631925 0.9522229833887019 0.2769176884205478
33681676 0.9523942955540047 0.2760728042209698
33731427 0.9525510829023414 0.2756772565722144
33781178 0.9526810397484021 0.2750531253448529
33830929 0.9527937182563238 0.27445976552293944
33880680 0.9531188137342607 0.27391087789563195
33930431 0.9530875521967932 0.2734109271877434
33980182 0.9532373441131269 0.27268750970176037
34029933 0.9533142765589107 0.27209122978655065
34079684 0.9535430993822909 0.271552826861868
34129435 0.9536239909883955 0.27090200154730176
34179186 0.9537685987784301 0.2703133556835009
34228937 0.9539807674185103 0.26983874741878106
34278688 0.9542175747650127 0.26929089265830947
34328439 0.9541794604840941 0.268679900651064
34378190 0.9543863158573382 0.2680225748336701
34427941 0.9544719898911951 0.26749870617958355
34477692 0.9545973175386887 0.2667287540809028
34527443 0.9547656994045015 0.2662851063621378
34577194 0.9550345783951032 0.2658122982755799
34626945 0.9551365044419395 0.26544340022972357
34676696 0.9551778752144696 0.2646540408454678
34726447 0.9552337967873901 0.26428779999013946
34776198 0.955342679988084 0.2635799671063181
34825949 0.9554624136467846 0.2629176044938215
34875700 0.9555253355841689 0.2624909905476191
34925451 0.9559050187080852 0.2619257120484834
34975202 0.9558502841663036 0.26127452479888924
35024953 0.9561202757555436 0.26080944489310415
35074704 0.9560807560596821 0.2602308571996988
35124455 0.9563485187585531 0.25972911721430825
35174206 0.9563606520403795 0.2590601589293733
35223957 0.9564059660992927 0.25838870683276655
35273708 0.956506192541107 0.257955534051031
35323459 0.9566533168291148 0.25746693213322847
35373210 0.9569290341978631 0.2568849859773206
35422961 0.9569585325441793 0.25646445063142964
35472712 0.9571469969010848 0.2557981912891254
35522463 0.9571555479026752 0.2552895166153579
35572214 0.9572830741637197 0.25478498620535905
35621965 0.9574432261362827 0.25429809865760244
35671716 0.9573836966200848 0.2536877698007869
35721467 0.9576296208711627 0.2532904513518034
35771218 0.9578145136961598 0.25276209146935363
35820969 0.9577694327718859 0.25205510056195507
35870720 0.9580178095081664 0.25149399588799004
35920471 0.9580917240431451 0.25104931124231605
35970222 0.9582388402244632 0.25058796911211234
36019973 0.958205836977452 0.25010969456326126
36069724 0.9583794832964031 0.24951628409281804
36119475 0.9586190584611095 0.24895076554173223
36169226 0.9586967469533724 0.24836542049309795
36218977 0.9587436775310579 0.24791919161557216
36268728 0.9588797165072168 0.24738963971587616
36318479 0.959065202288608 0.2470181988553733
36368230 0.9592673106520473 0.24631015777459397
36417981 0.9592884472119211 0.2459105051050493
36467732 0.9594057039267553 0.24530582093158076
36517483 0.9594763607742626 0.24485751103778683
36567234 0.9596905745379607 0.24416869023233864
36616985 0.9598220870879766 0.24389210990522325
36666736 0.9599771602586252 0.24328262094024725
36716487 0.9600264992632678 0.24289758374835152
36766238 0.9602562675064223 0.24227377791440166
36815989 0.960260535897447 0.24181739560005963
36865740 0.9605139021156478 0.24123884898488138
36915491 0.9605412402176948 0.24066644347450533
36965242 0.9606211911209951 0.24015989112372163
37014993 0.9607361989017661 0.23962646633375886
37064744 0.9609598594930217 0.23908663957794501
37114495 0.9609730732872056 0.23857697720137697
37164246 0.9613133542385753 0.238203279809343
37213997 0.961251677058953 0.23747340334610947
37263748 0.9614896380833088 0.23702559218327568
37313499 0.9614676226725191 0.23666210041772306
37363250 0.9617579756245044 0.23625343300538268
37413001 0.9618328585059183 0.23544976565171646
37462752 0.9619889094498628 0.2350178528555292
37512503 0.9620772704999793 0.23455610717100092
37562254 0.9621690097894168 0.2339778553018865
37612005 0.9623922231151782 0.23336853023068485
37661756 0.9624478262389977 0.2328277833029441
37711507 0.9626449670327828 0.23232212362375784
37761258 0.962805203228343 0.23180081699788305
37811009 0.9629041940032038 0.2312220204007181
37860760 0.9632009238294189 0.2307164822368936
37910511 0.9630330773728467 0.2302197051358954
37960262 0.9631841344116777 0.2295482499427547
38010013 0.9633575032612055 0.22902606867287675
38059764 0.9634220478730079 0.22853499241519595
38109515 0.963567443025727 0.22813441878339172
38159266 0.9635503338154617 0.2273633742671714
38209017 0.9638122753341797 0.22698482361495845
38258768 0.964067223334211 0.22644563404546425
38308519 0.9639992349047793 0.22601176897618339
38358270 0.9639976555370167 0.22522364740897644
38408021 0.9641869895688803 0.2247260555647019
38457772 0.9642864333053963 0.22418650512472385
38507523 0.9643427731885331 0.22382084090114934
38557274 0.964675921318376 0.22320505618817177
38607025 0.964460917241113 0.222509434236217
38656776 0.9646924429312819 0.22203019367324073
38706527 0.9647608839283294 0.2214859238841551
38756278 0.964858598500283 0.22083392181011302
38806029 0.9649219067111002 0.2202531236221166
38855780 0.9651240971990843 0.21986469578279383
38905531 0.9651533844704739 0.21919401852651582
38955282 0.9651745985537578 0.21863577228318593
39005033 0.9652102260001119 0.21828532945794396
39054784 0.9652779302650197 0.21769753558087837
39104535 0.965423165365228 0.2171291770121901
39154286 0.9655604116926195 0.21664928197649105
39204037 0.9655733584632473 0.21612470595184477
39253788 0.9656678209539913 0.21539203128735218
39303539 0.9657226100829631 0.2148211828278759
39353290 0.9657735152636308 0.21434245365751145
39403041 0.9657399807078391 0.21375775106225048
39452792 0.9659436078782196 0.2133111198860785
39502543 0.9659034620418138 0.21276242618629887
39552294 0.966121753375488 0.21233355221759387
39602045 0.9661214396742523 0.21172255397933715
39651796 0.9660928086255212 0.21111226071323963
39701547 0.9661357477041657 0.21063242305736055
39751298 0.9662850273533248 0.21022129485797764
39801049 0.9662508292605988 0.20965380406208464
39850800 0.9663226963596672 0.20903756307077925
39900551 0.9661241937715916 0.2086098407356265
39950302 0.9663857190186884 0.2080160848772891
40000053 0.9663178872863455 0.20746177903226923
