# Supplementary material for: Toward a fully wireless endovascular neural interface: Evaluating power transfer efficacy
Source: PLoS One. 2026 Jun 15;21(6):e0351138. doi: 10.1371/journal.pone.0351138 (PMC13268161; doi:10.1371/journal.pone.0351138)
Supplement: S1 File — (ZIP) [file pone.0351138.s004.zip › S1 files/Helical Rx 20 turns in tissue.txt]

# HZ S RI R 50
50000 -0.9751813669911817 0.008069407641825425
99751 -0.9746715911950723 0.00998371999209676
149502 -0.9737578092390515 0.013159941067189365
199253 -0.9731580563921013 0.017350177684779325
249004 -0.9727571231043033 0.02067376484195896
298755 -0.972627483616832 0.024348069496424596
348506 -0.9725241659424587 0.028018705133394585
398257 -0.9721615182695089 0.03182659597668011
448008 -0.9716998070576148 0.03560580942613241
497759 -0.9714258216798841 0.03925746978070064
547510 -0.9709921611158632 0.04283444567522082
597261 -0.9709698136227721 0.04670920188869345
647012 -0.9705526052394655 0.05033290430688147
696763 -0.9702966131701833 0.054217920430018794
746514 -0.9697734738541746 0.05768609455380835
796265 -0.9696647916937351 0.061566645286901575
846016 -0.9692316040884056 0.06549120654222779
895767 -0.9691011288069779 0.0690974874096566
945518 -0.9687545648705629 0.07293464299766517
995269 -0.9681662167073041 0.07653483070968131
1045020 -0.9682037505651436 0.08015830455725935
1094771 -0.9674504576541265 0.08392748473015635
1144522 -0.9670143252204573 0.08786328349971437
1194273 -0.9664891683464881 0.09144459710933651
1244024 -0.966177200135179 0.09511141426638617
1293775 -0.9657786703383711 0.0987568351675249
1343526 -0.965020415466607 0.10245427558546219
1393277 -0.9648672861099846 0.10602118177675307
1443028 -0.9644914731965513 0.11001887321878939
1492779 -0.9637895823724809 0.11344316720799444
1542530 -0.9633095024836895 0.11730656789106683
1592281 -0.9627129164602228 0.1209351309537973
1642032 -0.9622255513422261 0.12479885657214827
1691783 -0.9617391493008397 0.1280514254314375
1741534 -0.9611919046323253 0.13214853727734768
1791285 -0.9607156925713062 0.13594243407802184
1841036 -0.9601736386987283 0.1395072939779714
1890787 -0.9594798264522003 0.1430103505700714
1940538 -0.9586666222496837 0.14675054389155198
1990289 -0.9581544283509026 0.15036803984536443
2040040 -0.9575702702517984 0.15394701129867105
2089791 -0.9570187527386758 0.1578595531899039
2139542 -0.9561299315038383 0.16132697958640096
2189293 -0.955490534372512 0.165105700145334
2239044 -0.9547064139494456 0.1687392558027094
2288795 -0.9540459982099598 0.17232865031329675
2338546 -0.9534525841595295 0.17595288646232543
2388297 -0.9526267050279118 0.17954541747240407
2438048 -0.9518712832513349 0.1831081464891242
2487799 -0.9512612068132374 0.18707210851649644
2537550 -0.950507054120014 0.19019471023596965
2587301 -0.9498061349582448 0.19387319305449244
2637052 -0.9488610667999932 0.19761210334527743
2686803 -0.9479466233486878 0.20109516850321232
2736554 -0.9470993153176105 0.20471143376621587
2786305 -0.9463920597730093 0.2081302591250317
2836056 -0.9453504540049505 0.21200178459986352
2885807 -0.9446189203449874 0.21553193855981664
2935558 -0.9436257116173024 0.2189904972136796
2985309 -0.9427688277737428 0.22247278153678465
3035060 -0.941997631608608 0.22597491112596532
3084811 -0.9410666818167317 0.2297248793282316
3134562 -0.9401873361474276 0.23306468302677003
3184313 -0.9392799899441931 0.23651930318933856
3234064 -0.9382878459967703 0.24012579413879073
3283815 -0.9371296281530522 0.24356925844128918
3333566 -0.9363039939366219 0.2472110924917268
3383317 -0.9353587900743705 0.25062048324360153
3433068 -0.9342227783162654 0.2540681057501014
3482819 -0.9333319339469266 0.25768623714850525
3532570 -0.9322030524998441 0.2611538121949959
3582321 -0.9310432693737402 0.2647402953086178
3632072 -0.9301722326120249 0.2680697875087577
3681823 -0.9292424229155247 0.2714934660333396
3731574 -0.927862046650787 0.27479329057479607
3781325 -0.9270006802889564 0.2785186869847506
3831076 -0.9257926805198861 0.28181618828867677
3880827 -0.924584967031925 0.2853821410694552
3930578 -0.9234929766922225 0.28864426509907787
3980329 -0.9222303237685627 0.292057324330409
4030080 -0.9214565234754518 0.29567330714745893
4079831 -0.9198059867954091 0.29907024736326404
4129582 -0.9189691685447882 0.30235892690690036
4179333 -0.9176665101128855 0.30584926060166084
4229084 -0.9165062683333131 0.30878876098901925
4278835 -0.9152748983399884 0.31232637840827854
4328586 -0.9141060345373513 0.3159497348571588
4378337 -0.9129235580527995 0.31919685399627656
4428088 -0.9116339737660573 0.3225447161154791
4477839 -0.9102714384512026 0.3260976120559212
4527590 -0.9092231422359838 0.329221291973113
4577341 -0.90776548448898 0.3324920626911923
4627092 -0.906382238105268 0.33614214280442417
4676843 -0.9052706926024717 0.33936430433700243
4726594 -0.9040287211436664 0.3427545098964834
4776345 -0.9023796585076949 0.34578980141894905
4826096 -0.9012918305793008 0.34924517391042503
4875847 -0.8999911287918876 0.352504754850678
4925598 -0.8985529320669154 0.35593086128454976
4975349 -0.8973739642994422 0.35923827947959547
5025100 -0.8957642832939607 0.3623692911612736
5074851 -0.8946039874754109 0.36566635149562193
5124602 -0.8931164473711983 0.3690756440002489
5174353 -0.8917320633961993 0.372185259304947
5224104 -0.8905269197637355 0.37539290616972076
5273855 -0.8889512383778742 0.3786374764995774
5323606 -0.8874021251130246 0.3819715472164739
5373357 -0.885715442490887 0.3851149433403302
5423108 -0.8842873329039259 0.3883453364013134
5472859 -0.883124819487818 0.39147959127903076
5522610 -0.88169574006309 0.3944886237338588
5572361 -0.8799659382856595 0.3980113096552968
5622112 -0.8785422455271757 0.4009664746704385
5671863 -0.8769627710577395 0.4041118599076886
5721614 -0.8755893934836015 0.40758163615021653
5771365 -0.8740894052821088 0.41044518433425226
5821116 -0.8720824457248386 0.4135379123812905
5870867 -0.8710656534771272 0.4168576132937861
5920618 -0.869421783850609 0.419733829986891
5970369 -0.867902634780787 0.42296883960212384
6020120 -0.8662614555459015 0.42604455578837835
6069871 -0.8644963863933167 0.4293890658384103
6119622 -0.8631819301275099 0.4323750309565611
6169373 -0.8617298682760849 0.4352759922780799
6219124 -0.8600408867787681 0.4385605370942591
6268875 -0.8581387595229442 0.44135262844342915
6318626 -0.8568229234449141 0.4445533777957989
6368377 -0.8551346747637877 0.44744429746510817
6418128 -0.8535054730285181 0.4508199971497774
6467879 -0.8517030273541594 0.4536682012300507
6517630 -0.8501920561587389 0.45665944460003965
6567381 -0.8483368706808256 0.4592888869795194
6617132 -0.8469758220795937 0.46267660758153484
6666883 -0.8452692184115481 0.4654947187162885
6716634 -0.8435631248988139 0.46833078833866293
6766385 -0.8416287064046237 0.47126967248659984
6816136 -0.840301792484858 0.4741690944056966
6865887 -0.8383816788360048 0.47720310991597836
6915638 -0.8365802804891938 0.4804222837951142
6965389 -0.8350918919467819 0.4833125595823483
7015140 -0.8331697798116368 0.48582027239331
7064891 -0.8312707205417462 0.4891010442194526
7114642 -0.8296834120479237 0.49192823702460337
7164393 -0.827823297571998 0.4947043303501588
7214144 -0.8260021647486093 0.4974768996501721
7263895 -0.8240942074774562 0.5004955094476164
7313646 -0.822395324286576 0.5033398665588454
7363397 -0.8207911013148751 0.5061560798916627
7413148 -0.81888377227 0.508865467529226
7462899 -0.8167530372762886 0.5121981797747689
7512650 -0.8152327930748076 0.5151482702131032
7562401 -0.8134657860559997 0.5173029806477464
7612152 -0.8115180286331116 0.5203244265156074
7661903 -0.8097800596417972 0.5232118537932163
7711654 -0.8079244947911514 0.5257648533049134
7761405 -0.8060603923771545 0.5288514323103164
7811156 -0.8043643195285546 0.53153845132758
7860907 -0.8022846076675174 0.5340990929237359
7910658 -0.8005498914824891 0.5368815532372639
7960409 -0.798248474683418 0.5399978106210407
8010160 -0.7967139439924439 0.5423322851680165
8059911 -0.7948881785032746 0.5450871872891151
8109662 -0.7926118931264763 0.5476165131867418
8159413 -0.7910084887993605 0.5507394720004848
8209164 -0.7891359396031592 0.5533196088913367
8258915 -0.7870545712526202 0.556051321322742
8308666 -0.7852535306118358 0.5586653751678529
8358417 -0.7830876477860143 0.560943872170049
8408168 -0.7812110392411958 0.5640910713275733
8457919 -0.7793578840308223 0.566598591857111
8507670 -0.7771083526559827 0.5690054903824191
8557421 -0.7755849383990456 0.5722038905561684
8607172 -0.7732746865185672 0.5743237704870854
8656923 -0.7714082786124196 0.5768466166336991
8706674 -0.7695874282886754 0.5796342699752293
8756425 -0.7674623282184446 0.5819903272654608
8806176 -0.7655165781664015 0.5850662532436578
8855927 -0.763410738501024 0.587282556236134
8905678 -0.7616988703792623 0.5900718269889477
8955429 -0.759541116005966 0.5923580842185208
9005180 -0.7571714891448593 0.5950670568297196
9054931 -0.7553581163483862 0.5976188202011002
9104682 -0.7533980121506418 0.5999504278593486
9154433 -0.7513831089000205 0.6027209501288734
9204184 -0.7494301372696416 0.6051633584719965
9253935 -0.7472076592155896 0.607561973695339
9303686 -0.7452334988327816 0.6102412371013746
9353437 -0.7428895431830804 0.6124060202035096
9403188 -0.7410494943385626 0.6149300596468724
9452939 -0.7390629896431906 0.6172836213861391
9502690 -0.736663513571831 0.6200031227591687
9552441 -0.7348990273492366 0.622066401003968
9602192 -0.7327264805483393 0.6246358871702093
9651943 -0.730456557975243 0.627253642562708
9701694 -0.7286293396255312 0.62967202472398
9751445 -0.7264402124713345 0.6317307066642717
9801196 -0.7244505714476345 0.6343665443313294
9850947 -0.7220772495928685 0.6366573384326893
9900698 -0.720045816683969 0.6392230251163185
9950449 -0.718023760954061 0.6412289783238004
10000200 -0.7158753009358554 0.6440433273008492
10049951 -0.716659209723305 0.6430230126719697
10099702 -0.7145788170469799 0.6453014708403905
10149453 -0.712244836567949 0.647751150869096
10199204 -0.7104203114291101 0.6499631937660766
10248955 -0.7082397569165868 0.6522739178035478
10298706 -0.7060960716637855 0.654475492847914
10348457 -0.7039020616216586 0.6568814721402766
10398208 -0.7016005534240138 0.6592849722589778
10447959 -0.6993421758533019 0.6612904880883709
10497710 -0.6975558818659444 0.663807020651467
10547461 -0.6951749924857422 0.6660268516941193
10597212 -0.6932124795215371 0.6682203347238265
10646963 -0.6910897999987363 0.6700997198093684
10696714 -0.6890209488615622 0.6722469862665083
10746465 -0.6867647926187755 0.6748180576581372
10796216 -0.684437805918747 0.6769209641041842
10845967 -0.6822160248709872 0.6793204698802979
10895718 -0.6800232366336763 0.6812028776990303
10945469 -0.6777528206742441 0.6831581432052705
10995220 -0.6758341909625841 0.6853382983004502
11044971 -0.6736960539724219 0.6879339611871428
11094722 -0.6713695142243605 0.6895910011784976
11144473 -0.668941308688582 0.6919212835907148
11194224 -0.6667456522328821 0.6937872342673519
11243975 -0.6645821813566783 0.6960240518119059
11293726 -0.6625494236453938 0.6982353214759153
11343477 -0.660150395136495 0.7002622459761983
11393228 -0.6579820377306911 0.7017162679356559
11442979 -0.6556825269948011 0.7045204972503077
11492730 -0.6538350351351326 0.7065578019085382
11542481 -0.6512898253019156 0.70854087199849
11592232 -0.6492560633243118 0.7104070633482127
11641983 -0.6470738929248617 0.7123188973677109
11691734 -0.6447525404290462 0.7144255665832148
11741485 -0.6426301958412128 0.7162122078438551
11791236 -0.6402382190307716 0.718217860324269
11840987 -0.6379525016708546 0.7206047617252052
11890738 -0.6357628632097484 0.7220764264314609
11940489 -0.6336142185633102 0.7245939533465602
11990240 -0.6311894280275022 0.7259047877647027
12039991 -0.6291255496944024 0.728299005957028
12089742 -0.626592232982098 0.7302891245268797
12139493 -0.6247142607548841 0.7322117683560762
12189244 -0.6222978826758029 0.7338493683973578
12238995 -0.6201732524435114 0.735621417257987
12288746 -0.6178842558066382 0.7377764069849208
12338497 -0.615536235290965 0.7399006983094127
12388248 -0.6131711922549559 0.7413696514781004
12437999 -0.6108953881086862 0.7431204844958709
12487750 -0.6089713529801704 0.7449878493222678
12537501 -0.6067451128010878 0.7470092155938585
12587252 -0.6042866033067186 0.7487953695767765
12637003 -0.6021546883221175 0.7505626975958483
12686754 -0.5995248559768649 0.7525062288346309
12736505 -0.596957146770906 0.7544332845166252
12786256 -0.5950214664906177 0.7561240048087842
12836007 -0.5929857557161404 0.7578863686727834
12885758 -0.5903027163562143 0.7596880095055053
12935509 -0.5882006277336619 0.7609997080159492
12985260 -0.5858584291964586 0.7632127477483053
13035011 -0.5834939765147572 0.7650860202124247
13084762 -0.5816399750841149 0.7665022705417047
13134513 -0.5789618992575373 0.7681867805385588
13184264 -0.5769007758782453 0.7700849081722029
13234015 -0.5745392064470742 0.7717935116881938
13283766 -0.5725326730105784 0.7735298521495987
13333517 -0.5700358570711714 0.7752627888064471
13383268 -0.5680232663016301 0.7770304535036722
13433019 -0.5655894121261138 0.7785402516738059
13482770 -0.5632550761874962 0.7800412373825368
13532521 -0.5609247220419268 0.7818107607959411
13582272 -0.5586093285829952 0.7833112695287375
13632023 -0.5561453324051701 0.7851987758208222
13681774 -0.5539087558743653 0.7864361495256281
13731525 -0.551276313817289 0.7885560244115783
13781276 -0.5493026788837952 0.7901300526939286
13831027 -0.5469994688701318 0.7914100657464322
13880778 -0.5448757001955308 0.7931137104186124
13930529 -0.5424368995912103 0.7948212687583025
13980280 -0.5399407872337542 0.7960856070021988
14030031 -0.5377558911644624 0.7979472104498107
14079782 -0.5354068782915056 0.7991454529609551
14129533 -0.5331241307678434 0.800813544777157
14179284 -0.5306924555722226 0.8024006431244755
14229035 -0.5283303389610489 0.8041302620670545
14278786 -0.5264131823244742 0.8056504699302571
14328537 -0.5238996800671157 0.8069636255142465
14378288 -0.521396947444529 0.8084965097412281
14428039 -0.5191482921390929 0.8104193691265223
14477790 -0.5168082399115498 0.8113318383914095
14527541 -0.5145519706079669 0.8134948309245165
14577292 -0.512081425741698 0.8147882015928435
14627043 -0.5098213639008206 0.8161692849482667
14676794 -0.5077818417769303 0.8175654301050856
14726545 -0.5056870932913977 0.8187571496261836
14776296 -0.5029021109138593 0.8202517716781249
14826047 -0.5006746787456404 0.8216812212701573
14875798 -0.4980514218631185 0.8232835345638089
14925549 -0.49595254134140554 0.8246301392874961
14975300 -0.493458125115222 0.8260719020136076
15025051 -0.49112122697912286 0.8275099045468407
15074802 -0.488846662431371 0.8287557900060871
15124553 -0.4871520975129011 0.8305680763648855
15174304 -0.48445945820083813 0.8317145888281617
15224055 -0.48176556342177523 0.8327297915148305
15273806 -0.4794614159153375 0.8342225192861341
15323557 -0.47746796584106865 0.8359899439648233
15373308 -0.4750579183831152 0.8367165862415954
15423059 -0.47285117654222536 0.8385311026794433
15472810 -0.47027063289182264 0.839832787593859
15522561 -0.4678692506183724 0.8412332685293444
15572312 -0.4660197885348552 0.8423177636175784
15622063 -0.46345252688211735 0.8433454165666373
15671814 -0.46116884753918863 0.8447476189547989
15721565 -0.45876712750417087 0.8459203992184606
15771316 -0.4563769879264886 0.8474114409674194
15821067 -0.45427461681588327 0.8485761994648471
15870818 -0.45171307098234953 0.8500309841417071
15920569 -0.44937703788309785 0.8510576573647378
15970320 -0.4473083375951157 0.852214349594563
16020071 -0.4452022825563754 0.8535666841462471
16069822 -0.44308516544581805 0.8547102822612076
16119573 -0.44016251332428863 0.8562191933483786
16169324 -0.4376255887411503 0.8573289051500773
16219075 -0.43568648026834417 0.8580635141178584
16268826 -0.4334692681715318 0.8592201693962385
16318577 -0.4311047140349091 0.8606064281182038
16368328 -0.4288455422563526 0.8621936157751876
16418079 -0.4266569884076146 0.8628619002944546
16467830 -0.42423907891120133 0.8641466718133499
16517581 -0.42181410592325647 0.8655510072542818
16567332 -0.4197107546448148 0.866604724424652
16617083 -0.4172239097848351 0.8675574406813621
16666834 -0.414662818279836 0.8690298926335178
16716585 -0.41272411234763073 0.8698167295182974
16766336 -0.41057479866045915 0.8709872302938222
16816087 -0.4076370653395058 0.8718060813728549
16865838 -0.4057595933664336 0.873381040499313
16915589 -0.40370851311526673 0.8742456214242151
16965340 -0.4006274052275681 0.8752603956649312
17015091 -0.3986264132094056 0.8762662458230756
17064842 -0.39631663390279503 0.8770806865228165
17114593 -0.39408654068141663 0.8784150842771107
17164344 -0.3918305068625756 0.8794879912342253
17214095 -0.38946194576459997 0.8805375490617924
17263846 -0.38699717532434535 0.8816224268470458
17313597 -0.3850725886155726 0.8826091954899836
17363348 -0.3825481028619485 0.8835159895783158
17413099 -0.3804310357745529 0.8844723501145295
17462850 -0.37849470731944124 0.8856656404842154
17512601 -0.375807335527542 0.8865557380442528
17562352 -0.37318989448305173 0.8874770134237098
17612103 -0.3714596689136351 0.8884439459166823
17661854 -0.36916634434008994 0.8892516225369349
17711605 -0.36647733983265995 0.890356756135272
17761356 -0.36438892302778053 0.8915474276591329
17811107 -0.3617966411339255 0.8921006248960903
17860858 -0.3597730508827642 0.8934253858612832
17910609 -0.35759568874702735 0.8945830888847364
17960360 -0.35553969142076264 0.8951612857814019
18010111 -0.35317060833824054 0.8957829493570654
18059862 -0.35069959592048044 0.8967622997991644
18109613 -0.3488876117576522 0.897821919491634
18159364 -0.34605046809327517 0.898743998339028
18209115 -0.34377280215352984 0.8995817311630107
18258866 -0.34184294082890454 0.900546198744917
18308617 -0.33973919565467314 0.9012994061943183
18358368 -0.33737635848907355 0.9016235436738699
18408119 -0.3351858622284491 0.902817896178589
18457870 -0.3330861461353121 0.9037692848814955
18507621 -0.33034533488224793 0.9049195957657626
18557372 -0.3283163805049927 0.905333471717861
18607123 -0.3258469627312111 0.9060512471792718
18656874 -0.323876430854666 0.9071079882604927
18706625 -0.3216022659499457 0.908480623910553
18756376 -0.3193968364715267 0.9088916956821311
18806127 -0.3175483444580069 0.9095398179870512
18855878 -0.3150522492224646 0.9105130396856284
18905629 -0.31264454641082023 0.9116843492899294
18955380 -0.31039494091573966 0.9120690808995316
19005131 -0.3079159410343388 0.9128874046290204
19054882 -0.30600837597418556 0.9139615947925419
19104633 -0.3038722506563859 0.9144291836131072
19154384 -0.30159262317128044 0.9150861896093934
19204135 -0.2993447639089362 0.916015868135476
19253886 -0.29693677637978594 0.9164033744436572
19303637 -0.2950832206036465 0.9175445971760557
19353388 -0.2927020526939164 0.9179261296223578
19403139 -0.2904432518216387 0.9188100656946232
19452890 -0.28844099643380294 0.9195567470651672
19502641 -0.2858176606978186 0.920383610123148
19552392 -0.2839111212821338 0.9211358129429762
19602143 -0.28152283295247277 0.9212588905295733
19651894 -0.2794217105218804 0.9221594861967586
19701645 -0.27722141691854896 0.9227564615278284
19751396 -0.27482799473383107 0.9237616040870908
19801147 -0.27238144836979034 0.9239876526520069
19850898 -0.27049711932517045 0.9250602045087088
19900649 -0.26835094546862187 0.9257997823410375
19950400 -0.2659323137230706 0.926129286258933
20000151 -0.2635506935009011 0.9269841084981563
20049902 -0.26032042125540156 0.9278875291651014
20099653 -0.25829106540703817 0.9283281860608267
20149404 -0.256375802176345 0.9293988141080164
20199155 -0.2538264932977484 0.9297115420750407
20248906 -0.2514630418229301 0.9305942542514241
20298657 -0.2498806236069674 0.9305576607756646
20348408 -0.24753971022713814 0.931265877904276
20398159 -0.24530717873621571 0.9324006161147348
20447910 -0.24287143518223894 0.9326179261072999
20497661 -0.24104837670201487 0.9331907449141281
20547412 -0.2386158680657942 0.9340819557427282
20597163 -0.23639532862733162 0.9343756415577781
20646914 -0.23468945178015915 0.9351518071160458
20696665 -0.23244806654528843 0.9355579752024743
20746416 -0.23014980214468195 0.9361275671374062
20796167 -0.22797036521825642 0.9365581648284923
20845918 -0.22584749436630508 0.9374729376843906
20895669 -0.22395464032250378 0.9379723652905598
20945420 -0.22160528923270517 0.9383100406174056
20995171 -0.2193226355965014 0.9388583812631299
21044922 -0.21719983564226827 0.9393948713994863
21094673 -0.21494153654252707 0.9399588669720353
21144424 -0.21296133512555288 0.9403899786201061
21194175 -0.21031364182594564 0.9407737356789322
21243926 -0.20876665304543598 0.941307700969369
21293677 -0.2064843013479811 0.9423178628480182
21343428 -0.2043906391925822 0.9425145559704374
21393179 -0.20215782788252565 0.9427159355083229
21442930 -0.2014626974021403 0.9435978525213865
21492681 -0.19787536864798483 0.9436519817355271
21542432 -0.19572636513900482 0.9441981622737037
21592183 -0.19383300447422103 0.9447748895118779
21641934 -0.19177004625937677 0.9456474336376479
21691685 -0.18983331737614612 0.9454717523921397
21741436 -0.18730110628197474 0.945904807087118
21791187 -0.18555869339368042 0.9461674360800013
21840938 -0.18307299278249253 0.9471139732853404
21890689 -0.18125281032684964 0.9473463606016705
21940440 -0.17953750745894398 0.947644086638299
21990191 -0.1768633486710793 0.9485081649077284
22039942 -0.1750087406233305 0.9487413026089369
22089693 -0.1729426497005853 0.9492733533577594
22139444 -0.17087340607467638 0.9496967363451803
22189195 -0.16846725734816403 0.9500119475266737
22238946 -0.16652437871763331 0.9503440615236427
22288697 -0.1645937537281156 0.9506959072268286
22338448 -0.16264860655023447 0.9511435261167152
22388199 -0.16092105998043327 0.9513279529788143
22437950 -0.15836836971071774 0.9519104384596958
22487701 -0.15663987535106147 0.9517498540667447
22537452 -0.15457052106376995 0.9522871819821805
22587203 -0.15200095526775187 0.9526200388714394
22636954 -0.15018732820280126 0.952880315152745
22686705 -0.1484511433014353 0.9532983933587406
22736456 -0.14653190693873377 0.9540548055035727
22786207 -0.14371578364762638 0.9539841300033618
22835958 -0.14224919533954794 0.9539965655402616
22885709 -0.14019684019109108 0.9549011781626603
22935460 -0.13796485145162982 0.9549381742052659
22985211 -0.13624839060718133 0.9555939892776275
23034962 -0.13444333776316122 0.9557928262241002
23084713 -0.132093523358677 0.9562341546484767
23134464 -0.1304975226533513 0.9562662039687138
23184215 -0.1280411970551146 0.9566514504491112
23233966 -0.12585288100525896 0.9563979205616436
23283717 -0.1239367522992565 0.9572830997168151
23333468 -0.12192839337006657 0.9572448438822944
23383219 -0.12006391066531999 0.9575863591710532
23432970 -0.11762565452774044 0.9578718494277894
23482721 -0.11602952771747724 0.9579892084826064
23532472 -0.11414438134007773 0.9586824762054735
23582223 -0.11229097051796162 0.9590539183048896
23631974 -0.10974157731614305 0.9589986161747757
23681725 -0.10764922354119207 0.9590481636987956
23731476 -0.10601198355607257 0.95879262599731
23781227 -0.10429679207924523 0.9598777336933036
23830978 -0.10190402736590615 0.9600726438399941
23880729 -0.10003718513501425 0.9599192830420338
23930480 -0.09775328453351362 0.9600776304468739
23980231 -0.09618854153740429 0.9605573085715887
24029982 -0.09393945995006729 0.9608347442212557
24079733 -0.09211013491647445 0.9611035918793132
24129484 -0.09008595678130567 0.9609630936148745
24179235 -0.08798874677991779 0.9612813370697183
24228986 -0.08608883480630536 0.961555035908207
24278737 -0.0842114855280616 0.9617847873514073
24328488 -0.08198481489312638 0.9621641372070115
24378239 -0.08010011128314408 0.962185005301376
24427990 -0.07855960656595179 0.9622021617215749
24477741 -0.07637632526900279 0.9627726008470211
24527492 -0.074129997124843 0.9624371594220387
24577243 -0.07256424181969173 0.9625321382254856
24626994 -0.07066082291583466 0.9630226258061262
24676745 -0.06883913804450013 0.9632422932234379
24726496 -0.06708639424005651 0.9636135786477177
24776247 -0.06470366024374002 0.9634280746890563
24825998 -0.06331575389821736 0.963836443909379
24875749 -0.06097496986119173 0.9641106721659872
24925500 -0.0595110764688429 0.9637837093180439
24975251 -0.05714553354281443 0.9641907132621856
25025002 -0.05550897166358877 0.9639166424023006
25074753 -0.054005430002574774 0.9644292332285083
25124504 -0.05142513407526245 0.9644018760498622
25174255 -0.04978522657780148 0.9645939232179696
25224006 -0.04790467348356853 0.9644418745345266
25273757 -0.045841908822447236 0.9644997084624716
25323508 -0.0439638692668623 0.96488998190208
25373259 -0.04249443955759359 0.9651195518538045
25423010 -0.04043802344630529 0.9652403875364074
25472761 -0.03822502796363506 0.9651837006321305
25522512 -0.03649789370670075 0.9655104097412872
25572263 -0.03483895079983051 0.9653950660375546
25622014 -0.032880851370707835 0.9658784244228485
25671765 -0.03099214674638334 0.9656507442508695
25721516 -0.028683761095659566 0.9654053336409337
25771267 -0.02721858641209683 0.965731705500758
25821018 -0.025770791411680847 0.9660026460093324
25870769 -0.02341722427999289 0.9657198671104523
25920520 -0.021337439698749846 0.9653817017697378
25970271 -0.01976101052467567 0.9658815673498808
26020022 -0.018259153941060452 0.9659030087589758
26069773 -0.016359496917962298 0.9661178850265071
26119524 -0.014510939823497257 0.9664498592692948
26169275 -0.012173332282562224 0.9660140230730283
26219026 -0.010428266808531953 0.9662343808131441
26268777 -0.009038556679182621 0.9660570846768566
26318528 -0.007184783552776337 0.9662034100103474
26368279 -0.0053763357022271595 0.9661407860407912
26418030 -0.003340534875792903 0.9663628965980232
26467781 -0.001849129907194218 0.966280728661287
26517532 -0.00011029415714326219 0.9665725250331316
26567283 0.0019548279303753515 0.9664732421491217
26617034 0.0034713400823639445 0.9661443687156668
26666785 0.00571137546917546 0.9664735221438142
26716536 0.007011227329803119 0.9666841687182074
26766287 0.009312238116059038 0.9662338185193029
26816038 0.010557750302376483 0.9665168736441734
26865789 0.012795415305998769 0.9666914344213237
26915540 0.014464279201223193 0.9666192797781072
26965291 0.016215412841411196 0.9665486825701113
27015042 0.0179545732957399 0.9664905461008976
27064793 0.019810347178953955 0.9664744663943874
27114544 0.021442313324355075 0.9661817987188072
27164295 0.02327747483504633 0.9668131122118403
27214046 0.025111071814855584 0.9667854298970769
27263797 0.026690838717561234 0.9666417951646382
27313548 0.02825408858547923 0.9663256351063648
27363299 0.030256090665877634 0.9660560726271622
27413050 0.03193591189414718 0.9664739760081839
27462801 0.033663879001599235 0.9662754586920291
27512552 0.03549722808803578 0.9667630621156683
27562303 0.03754051971010808 0.9663035664641293
27612054 0.039138410022615255 0.9663980692291313
27661805 0.04047804075011815 0.9665531886960347
27711556 0.042421359722425896 0.9664914553493797
27761307 0.04402535324675425 0.9657862944302393
27811058 0.04572762797305445 0.9660312674197596
27860809 0.04713786857245706 0.9657319805021772
27910560 0.04903598969331142 0.9658244699445759
27960311 0.0508180650341914 0.9654145188654822
28010062 0.05265634734596733 0.9656220159024134
28059813 0.054578473426433814 0.9656268222431731
28109564 0.05623861714913603 0.9654994367626282
28159315 0.05787872326893931 0.9653216303987546
28209066 0.05983630524146978 0.9654616126599619
28258817 0.06106493291237773 0.9652881955145345
28308568 0.06285010750074478 0.9654532835869444
28358319 0.06467069497602206 0.965593314321214
28408070 0.06623453008433948 0.9648796375749076
28457821 0.06819067624350536 0.9647461123497988
28507572 0.0697844041504684 0.964559250551114
28557323 0.07162882538508401 0.9645739214433914
28607074 0.07273959154628604 0.9648181044170673
28656825 0.07464636715176202 0.964650258955981
28706576 0.0765243225845537 0.9645218557481203
28756327 0.07806214564481337 0.9642142202412461
28806078 0.08016814704000703 0.9646531626467972
28855829 0.08181670506199475 0.9637708870591976
28905580 0.08303808221629112 0.963821526216828
28955331 0.084833003734376 0.9633202724767644
29005082 0.08640204558300661 0.9633083368511052
29054833 0.08823251301848918 0.963337954359463
29104584 0.08928236634069535 0.9630946030891058
29154335 0.09142462426660493 0.963305823156971
29204086 0.09284530397261023 0.9629208420317085
29253837 0.09468863333837607 0.962972858011008
29303588 0.09637475088775171 0.9627225386291581
29353339 0.09725208138864275 0.9625983302772075
29403090 0.09943081585121409 0.9625522335649093
29452841 0.10090345678025124 0.9623186679580243
29502592 0.10263743926013405 0.9624077854842051
29552343 0.10380077049220124 0.9620328077517203
29602094 0.10542953686695326 0.9617349872844021
29651845 0.10776991343460927 0.961517605185862
29701596 0.10927534625244137 0.9613159834354572
29751347 0.1109700751160795 0.961380969703876
29801098 0.11250644037543318 0.9609116734640555
29850849 0.11338152827876356 0.9609806017469831
29900600 0.1153789458608825 0.9611575206805016
29950351 0.1169804390442428 0.9608764954868687
30000102 0.11859557826891765 0.9603975978790453
30049853 0.12054417624281806 0.9603173226745749
30099604 0.12225920680683071 0.9598859162730302
30149355 0.12407958663877515 0.9603185587016079
30199106 0.12544949169303876 0.9600783570869448
30248857 0.1273736163312191 0.9597679423166351
30298608 0.12850254352488755 0.9594334859575632
30348359 0.1300016749076272 0.9597077338803994
30398110 0.13171479323974675 0.9588785310506744
30447861 0.13330409050450964 0.9589497785037897
30497612 0.13518553904444305 0.9584300204470264
30547363 0.13597506308418444 0.9581175379669317
30597114 0.13763428109794254 0.9582719645746861
30646865 0.13934314939504164 0.9579865604044046
30696616 0.1404457395623602 0.9580437963449514
30746367 0.1424585512847669 0.9575813514415243
30796118 0.1441138736399959 0.9575748622967084
30845869 0.14527638751306643 0.9569828325355102
30895620 0.14694833753442482 0.9571058740864784
30945371 0.1486096786324129 0.9571408518750758
30995122 0.1499347525327485 0.9564698314793443
31044873 0.1515318837013811 0.9562617046715908
31094624 0.15328770072804354 0.9563422675286725
31144375 0.15467298098453724 0.9561385283079764
31194126 0.15611302913549033 0.9558781805124764
31243877 0.1578604842936587 0.955438389974559
31293628 0.1586473364851153 0.9552789334630887
31343379 0.16064131860703454 0.954491317743448
31393130 0.1620082126202143 0.9552482383535598
31442881 0.16373607757974082 0.9548116174542333
31492632 0.16512615598597075 0.9542970970439876
31542383 0.16693913999035115 0.953944064436732
31592134 0.167943867210142 0.9538114110808683
31641885 0.17016751033242206 0.9534761692928383
31691636 0.17109693853090108 0.9535437168387051
31741387 0.17280320111252703 0.9531433840271544
31791138 0.17392510464372066 0.9533969002589294
31840889 0.17550552264245353 0.9529750257904226
31890640 0.17685588883152248 0.9525368480810441
31940391 0.17819298129018016 0.9521370188606811
31990142 0.18007581252673036 0.9516504016860553
32039893 0.18147195997419943 0.9519441359145333
32089644 0.1826011470261982 0.9515854324095642
32139395 0.1845107169279881 0.9509345267458507
32189146 0.18557502723829078 0.950418939238289
32238897 0.1869833973725356 0.9506540952886026
32288648 0.18858096922698353 0.9502045172973147
32338399 0.18981457323013934 0.950168052995079
32388150 0.19148460079256116 0.9500821149536117
32437901 0.19308087475358154 0.949505308374056
32487652 0.19426223474829132 0.949303912364576
32537403 0.19545701770261456 0.9488041290989774
32587154 0.19739672741750616 0.9485391325628948
32636905 0.1987570368645727 0.948648443365347
32686656 0.1996713238283101 0.9477104870430404
32736407 0.20122728526469272 0.9478759747420347
32786158 0.20293532680370147 0.9476022773595978
32835909 0.2042506201607759 0.9471305832397307
32885660 0.20556625306870746 0.9470015446685972
32935411 0.20723170729600598 0.9463831896392458
32985162 0.20819306678169636 0.9464324611833175
33034913 0.20987622495406735 0.9461266503704288
33084664 0.21100839778804253 0.9456068486069786
33134415 0.21278745162944065 0.9451909048716658
33184166 0.2143361804185159 0.9453960043479763
33233917 0.21514442479847973 0.9449259787816321
33283668 0.21686148993439736 0.9443003722132666
33333419 0.21790900521638298 0.9442893367330625
33383170 0.21924670510214292 0.9440838581393164
33432921 0.2211146080857642 0.9437099763571593
33482672 0.22217221590951802 0.9436797679152221
33532423 0.2235200461171895 0.9432075101818107
33582174 0.22497579162644893 0.9423928066127786
33631925 0.2260982773476965 0.9427181018713483
33681676 0.22729517309095518 0.9419872852694908
33731427 0.22837827458574203 0.9418345503851827
33781178 0.23052654344598847 0.9414663015855171
33830929 0.23154371324326245 0.941214061454555
33880680 0.23322310148148306 0.9407556074027272
33930431 0.23402666034403977 0.94045972962776
33980182 0.23549697320775798 0.9402215674839013
34029933 0.23673069102774077 0.9400322588174629
34079684 0.23807965074633491 0.9392383955694286
34129435 0.23993268562281805 0.9391288455555608
34179186 0.2414118108379802 0.9391832324956235
34228937 0.24194175725569622 0.938492268919744
34278688 0.24347880481685588 0.9379979867454827
34328439 0.24520040159372578 0.9378056130792981
34378190 0.24594326033392586 0.937463825324484
34427941 0.24742157578420074 0.9368002279820973
34477692 0.24892828639990947 0.9369853722856339
34527443 0.2501648699664766 0.9361902480717411
34577194 0.25191100899284735 0.9362684564847001
34626945 0.2528435240703062 0.9358923652978104
34676696 0.25454899019509014 0.9357249875345064
34726447 0.255678005632802 0.934909446137454
34776198 0.2563775857860204 0.93464979057368
34825949 0.2581063222953045 0.9343626066367141
34875700 0.25911990285592534 0.9342883231274565
34925451 0.2608857248659121 0.9337725521574198
34975202 0.26188165246465994 0.933863276835253
35024953 0.2633797381940088 0.9331177169635373
35074704 0.26456490933925275 0.9322945636038683
35124455 0.2661185200907945 0.9322202905705651
35174206 0.26714053064579546 0.9316827866961856
35223957 0.26828872712560975 0.9314458475538898
35273708 0.26949429211676246 0.9309293719069901
35323459 0.27095815091054193 0.931052194845363
35373210 0.2722934043155967 0.9306266602972592
35422961 0.2734822469657811 0.9298447794810402
35472712 0.274503283750402 0.9294737996656717
35522463 0.2759774651309445 0.9291710126787074
35572214 0.2771618803366769 0.9289717163847875
35621965 0.278492378321291 0.9284254953514955
35671716 0.2800561038707613 0.9280935630166096
35721467 0.28087585346021426 0.927432944959993
35771218 0.2823025933829045 0.9277789331952966
35820969 0.28312498917734136 0.926924826764118
35870720 0.28474692839194876 0.9268642548856023
35920471 0.2859873557848363 0.9262360442164309
35970222 0.28701029236285536 0.9258675447681484
36019973 0.28820650134080295 0.9256844225488412
36069724 0.2896549728856503 0.9252501906336931
36119475 0.29023219695975994 0.9248432935549414
36169226 0.2919021908079775 0.9246227416142769
36218977 0.29278013577140116 0.9244062944052341
36268728 0.2941860029623354 0.9237061812703534
36318479 0.29536910460077254 0.9232989139522443
36368230 0.296553431687827 0.9230865677538849
36417981 0.29787534722861736 0.9232781128222166
36467732 0.29909571881630675 0.9228202870279082
36517483 0.3000081694085287 0.9219355579245756
36567234 0.30137368465323144 0.921972881270738
36616985 0.3028807627211608 0.9213733247830206
36666736 0.30434456313449737 0.9207971689164878
36716487 0.30495340235028506 0.9204025204988681
36766238 0.3062244660473716 0.9201630199599387
36815989 0.3073611973532283 0.9194980913061799
36865740 0.30884681118825436 0.9192544759501082
36915491 0.3101442319784468 0.91921629957971
36965242 0.3114574324412408 0.9183352843145821
37014993 0.3125188291272005 0.9178555868194622
37064744 0.31357290285069805 0.9176793231980923
37114495 0.31474552297487673 0.9173061956971469
37164246 0.31585681053760256 0.9166879243478468
37213997 0.3169175420034948 0.9163487484831275
37263748 0.31819656132762136 0.9158348363534785
37313499 0.31941288533378387 0.9154935385580532
37363250 0.3203221217818355 0.9146853060431314
37413001 0.3218073705506879 0.9144862051482264
37462752 0.32278525018269827 0.914437968516566
37512503 0.3240787250622267 0.9140674196046309
37562254 0.3251295529445459 0.9133115145288148
37612005 0.3262378111007781 0.9131278185538728
37661756 0.32735746957737183 0.9131004786737175
37711507 0.3285099327814394 0.9124518816341807
37761258 0.32982901991294084 0.9120504594104843
37811009 0.3307276501239429 0.911758749814803
37860760 0.3317847789312363 0.9116181064389188
37910511 0.3329064706816282 0.9112694940956211
37960262 0.33409652525506645 0.9109758917498656
38010013 0.3354998345929039 0.9102333944003386
38059764 0.33621697725827066 0.9096705351866538
38109515 0.33737913753814275 0.9094334679558357
38159266 0.338282450021976 0.9090299351774244
38209017 0.33944264987669687 0.9088362487699467
38258768 0.34088784046974246 0.9078853648733888
38308519 0.3417456179149812 0.9076380405169359
38358270 0.34288928072407177 0.9073854994521645
38408021 0.34425498189560017 0.9069352240901017
38457772 0.34530713597635276 0.9065975378807231
38507523 0.34623375694720204 0.9063543713043417
38557274 0.34735846905053525 0.9052765134267007
38607025 0.3486753807713144 0.9052374681542593
38656776 0.3496662550327103 0.9041409469258471
38706527 0.3504480091588725 0.9044672792084881
38756278 0.35192660279130633 0.903877573881506
38806029 0.3529192499381094 0.9034655654753149
38855780 0.3539385809150598 0.90290273823867
38905531 0.3551596135587648 0.90253290326298
38955282 0.35655905255613984 0.9019542598356776
39005033 0.3571491214172845 0.9015128400171847
39054784 0.35827669939853224 0.9009045301597145
39104535 0.35911095320518255 0.9005416100706125
39154286 0.3607091988181509 0.9001916005483261
39204037 0.36130218797695784 0.8997722452232804
39253788 0.3628689091002253 0.8995018285192868
39303539 0.3638927771976655 0.8988490246472307
39353290 0.3648891245832351 0.8984437280623598
39403041 0.36601837829605466 0.8977607440067525
39452792 0.366976850078725 0.8974653461562583
39502543 0.36813658894260715 0.8967753801140707
39552294 0.36920244843031047 0.89667289241088
39602045 0.3701719444263303 0.8962198202990668
39651796 0.3709615380549356 0.8960209910524752
39701547 0.3720946467234139 0.8954833918306415
39751298 0.3727265436071791 0.895143769565967
39801049 0.3743429107500958 0.8949757349683239
39850800 0.37500706906143644 0.8942633154742339
39900551 0.3763577398158563 0.8940754431354041
39950302 0.3770919965849434 0.893699814344077
40000053 0.37797574077224044 0.8933676671160024
