# Supplementary material for: Toward a fully wireless endovascular neural interface: Evaluating power transfer efficacy
Source: PLoS One. 2026 Jun 15;21(6):e0351138. doi: 10.1371/journal.pone.0351138 (PMC13268161; doi:10.1371/journal.pone.0351138)
Supplement: S1 File — (ZIP) [file pone.0351138.s004.zip › S1 files/Planar Tx Ferrite core in air.txt]

# HZ S RI R 50
50000 -0.9942499241361049 0.04285772038228557
99751 -0.9894459087556621 0.08668343962311283
149502 -0.9847368331075442 0.1291093867914949
199253 -0.977245738717609 0.17059093631661446
249004 -0.9681192454732894 0.211004933512229
298755 -0.9575380582544891 0.2510543284261342
348506 -0.9460261664394954 0.29023382666024017
398257 -0.9324176203694342 0.3283281849849414
448008 -0.9175761255770255 0.3657983447814067
497759 -0.9017694572716745 0.40245268660229505
547510 -0.8845065571910747 0.43770360014883863
597261 -0.8661729723519594 0.4722660025529269
647012 -0.846448132856345 0.5053640186622089
696763 -0.8260725353684217 0.537593470417393
746514 -0.8047894194591326 0.568719735238982
796265 -0.7824658722187767 0.5984724447956279
846016 -0.7594251959395983 0.627052907635931
895767 -0.7355339533702837 0.6542843764270646
945518 -0.7113128275835199 0.6803729348521739
995269 -0.6865223381463361 0.705321022706051
1045020 -0.6612567670961216 0.7289982995059927
1094771 -0.6352652667618339 0.7512366622855464
1144522 -0.6092697807781361 0.772367423651687
1194273 -0.5831157488237158 0.792362232711339
1244024 -0.5566447418857947 0.810951253767478
1293775 -0.5300833850982453 0.8285433795005446
1343526 -0.5033402614104232 0.8449261965314404
1393277 -0.476597345069594 0.8605314615181004
1443028 -0.450036050337281 0.8745983498483529
1492779 -0.4235979727733112 0.8876097549979337
1542530 -0.39715798765601024 0.8998540874622539
1592281 -0.37081519124705653 0.9108985070223333
1642032 -0.34494628303593233 0.9213075787046069
1691783 -0.318981997723822 0.9306451069479473
1741534 -0.2934127957497651 0.9390327284980959
1791285 -0.2683022057774995 0.9463758787145773
1841036 -0.2433193405389605 0.9533835567105636
1890787 -0.21867707977479256 0.9594076284043618
1940538 -0.19441480124791383 0.9649096832376872
1990289 -0.1705679722084206 0.9696013450440102
2040040 -0.14736085508181182 0.9734439030926555
2089791 -0.12398790073465767 0.9764602856014314
2139542 -0.101275980965682 0.9795145541608613
2189293 -0.0791666428839944 0.9816488652511548
2239044 -0.05701543727462991 0.9832984902923791
2288795 -0.035508154492885566 0.9842936762733597
2338546 -0.014646786989905323 0.9851546482088102
2388297 0.006129884710179664 0.9854451663081595
2438048 0.026482040979129595 0.9851173226810659
2487799 0.04635452498259947 0.9847085790281137
2537550 0.06559003037178057 0.9837190284597098
2587301 0.08466827638665769 0.9822843889814383
2637052 0.10306946127494186 0.9806541616708887
2686803 0.12130935521150951 0.9788294548594597
2736554 0.13910099700025705 0.9763173149418549
2786305 0.15645852786060585 0.9741263504512128
2836056 0.17315750068606875 0.9713930945058079
2885807 0.18992227234624098 0.9684843735479538
2935558 0.20608825373675163 0.9651948659974184
2985309 0.2219478249435255 0.9620233207441274
3035060 0.23737090819818324 0.9582439898238394
3084811 0.2523747718487536 0.9545578793270846
3134562 0.267201162108736 0.9506366406893403
3184313 0.28143576982113444 0.9468173744681573
3234064 0.29541501359538896 0.9425437983822311
3283815 0.30916303224303554 0.9384237644976875
3333566 0.3228586021762442 0.93406445239039
3383317 0.33585939176712426 0.9295613327172855
3433068 0.34862778139472966 0.9251230581787543
3482819 0.3608069596614634 0.9202816136017179
3532570 0.37313641113251644 0.9156457402329183
3582321 0.38488455747230077 0.9110290125269082
3632072 0.39653970449525733 0.906015558630895
3681823 0.4076134570206922 0.9011764536347707
3731574 0.4187997155695256 0.8962576775548672
3781325 0.42963283020298326 0.8912354679836454
3831076 0.44021714928364203 0.8862157705214494
3880827 0.450406691443354 0.8811187660932505
3930578 0.46027581413507285 0.8760454517494148
3980329 0.4701604570658947 0.871115519478837
4030080 0.479514005524153 0.8660891162101272
4079831 0.4890867985170551 0.8607779982312894
4129582 0.4980540500646047 0.855722509270245
4179333 0.5069914140306305 0.8507564778824855
4229084 0.5156187535782584 0.8454320674001137
4278835 0.5242236965293741 0.8405019658290837
4328586 0.5323599657602482 0.8351893858013931
4378337 0.5403586151028981 0.8304224904829067
4428088 0.5483837617369104 0.825040810758185
4477839 0.5561559345999987 0.8203124354053123
4527590 0.5637609957526604 0.8149939566984002
4577341 0.5710990541685741 0.8099874998124222
4627092 0.5783214943682669 0.8049300178444948
4676843 0.5853216043699051 0.8000910727919613
4726594 0.5923309031648306 0.7948949329227806
4776345 0.5989209826089703 0.7901891928068308
4826096 0.6056333423467117 0.7850490892311125
4875847 0.6119062289847501 0.7802255179953607
4925598 0.6182034157464099 0.7752796282475296
4975349 0.624285746516147 0.7706474311610516
5025100 0.6303702841690639 0.7657751830837376
5074851 0.6362461137845088 0.7610336773876394
5124602 0.6419930514780158 0.7563203357092
5174353 0.6473568496776281 0.7517130700853919
5224104 0.6524696333716438 0.7475683794759821
5273855 0.6570080387998278 0.7434754011098675
5323606 0.6617761703713055 0.7394160138862179
5373357 0.6662738236018731 0.7353920661205093
5423108 0.6709755971584406 0.731177221692738
5472859 0.6760520546317386 0.726812846087013
5522610 0.6807051880392053 0.7225363933557492
5572361 0.6855818718925691 0.717910606412538
5622112 0.6904195102828427 0.7134493960802207
5671863 0.6950869413266871 0.7090088594265623
5721614 0.6995563009125393 0.7045848413665449
5771365 0.7042388781322014 0.7000456344191155
5821116 0.7086093144522159 0.6956426333617604
5870867 0.7131284868845387 0.6914958421622814
5920618 0.7171283074213676 0.6870743752767069
5970369 0.7211411814626503 0.6830395577076646
6020120 0.7251394333693439 0.6788402085433745
6069871 0.7292021327710649 0.674667894378669
6119622 0.7330426869078914 0.6703938534665899
6169373 0.7369082812145108 0.6662874293759412
6219124 0.7404862413320238 0.6624400265372664
6268875 0.7442816567956514 0.6584477139325089
6318626 0.747817804625946 0.6544986030220107
6368377 0.7510514570862635 0.6505403942473762
6418128 0.7545370175959157 0.646666774861818
6467879 0.7579241180773855 0.6429022434321923
6517630 0.7612434003229395 0.638949898662851
6567381 0.7641879992356727 0.635234023210623
6617132 0.7676811466287892 0.6316534378539769
6666883 0.7705212367751383 0.6277978588849041
6716634 0.7737533213722247 0.6242661467873887
6766385 0.7766619971283115 0.6207125499999437
6816136 0.7796867372016968 0.6171751484302076
6865887 0.7823485277265868 0.6134836535448394
6915638 0.7851103996339105 0.6101233985560806
6965389 0.7878011080990105 0.6064844586800948
7015140 0.7906191329120482 0.6032315228311493
7064891 0.7931792823682844 0.5997178935471349
7114642 0.7957458367324621 0.5964964302287811
7164393 0.7984409338716912 0.5929963727282903
7214144 0.8008546637966817 0.5897252836778337
7263895 0.8033452636844677 0.5863603249100171
7313646 0.8057985977652137 0.5830731440328828
7363397 0.8081555453683704 0.5798303146332374
7413148 0.8107237747836148 0.5765711196999717
7462899 0.8128230160953618 0.5735572352737202
7512650 0.8151614764292335 0.5702729879438139
7562401 0.8173313701827751 0.5671032206345875
7612152 0.819515180733267 0.5640107584470047
7661903 0.8219040099198932 0.5607823251081672
7711654 0.8239417093334023 0.5578160159672088
7761405 0.8260579606447426 0.5547486480178816
7811156 0.8280872865722267 0.5517081087511805
7860907 0.8301976991854443 0.5486570957945178
7910658 0.8321722832390023 0.5457277225794293
7960409 0.834058139193805 0.5428843451509513
8010160 0.8361390708442203 0.5398605392857297
8059911 0.8378411990109483 0.5370115872849257
8109662 0.8397337709217549 0.5341776624838027
8159413 0.8415428722708842 0.5313654517996058
8209164 0.8434224467531733 0.5285589598593845
8258915 0.8449936847977103 0.5259391321790017
8308666 0.8468550789683222 0.523137351069405
8358417 0.8485608448772507 0.520510781233085
8408168 0.8503633197260869 0.5175285974588765
8457919 0.851833671971427 0.514923759099572
8507670 0.8535320074793251 0.5124139955802444
8557421 0.8552182859355157 0.5096758909878919
8607172 0.8567310913808677 0.5071836339191798
8656923 0.8583887666418791 0.504461183021524
8706674 0.8599188015676325 0.5019708732431477
8756425 0.8614817159336619 0.49923756028287775
8806176 0.8628477919412207 0.49683317162627005
8855927 0.8644663248424677 0.49438064397737697
8905678 0.8657738883352609 0.49186880072440176
8955429 0.8673489922935366 0.4892608313278715
9005180 0.8686261948589976 0.4870062755585063
9054931 0.8700166639461315 0.48448297805265583
9104682 0.8712605346229612 0.482103776709878
9154433 0.8727255462333308 0.4797105055566833
9204184 0.8740409907616703 0.47731507618180485
9253935 0.8754087312225332 0.47504371788931155
9303686 0.8766339500914264 0.47252892417447995
9353437 0.8778668140104812 0.47025731145248545
9403188 0.8791604602074279 0.468018670606811
9452939 0.8804082348788974 0.465739091850223
9502690 0.8815490084270897 0.4634926058790147
9552441 0.8828172803597998 0.46145188935615333
9602192 0.8839610510655803 0.4589397306201334
9651943 0.8851521963391602 0.45693234824798556
9701694 0.8862661797058913 0.45456135346526816
9751445 0.8873923070158816 0.45265456330377984
9801196 0.8885305588268254 0.4502823198894616
9850947 0.8896023353466713 0.4482010937753171
9900698 0.8908067509797754 0.4460950722224126
9950449 0.8916498007846476 0.44409972502948214
10000200 0.892873293791491 0.44207975907374775
10049951 0.8919981580437175 0.4436974562628703
10099702 0.8930264165729752 0.44170660961754116
10149453 0.8940912072088203 0.439630401528492
10199204 0.8951892745653887 0.43757979428344557
10248955 0.8959497630934671 0.4355770073716155
10298706 0.8970484397616294 0.4337056772714466
10348457 0.8979370753932593 0.4315991920827391
10398208 0.8991399099349241 0.42966434667023456
10447959 0.8998675040918136 0.4276924246810342
10497710 0.9008491441617484 0.42587384380867555
10547461 0.9018262879340533 0.4239172534137247
10597212 0.9026787104751463 0.42187982801859253
10646963 0.9036080034706611 0.4200030735152601
10696714 0.9045253259931748 0.41827378436395596
10746465 0.9053338239129907 0.41637237413167033
10796216 0.9062832276136712 0.4144575776584259
10845967 0.9071119399316399 0.412772761957998
10895718 0.9080020799724003 0.4107360681476556
10945469 0.9088618622912148 0.40898930532172
10995220 0.9095551478518203 0.40732713017876304
11044971 0.91045699858298 0.4055215560970517
11094722 0.911226868274956 0.4036728676083015
11144473 0.912121999418276 0.40185066374882566
11194224 0.9129172571064432 0.40016143629353074
11243975 0.9135430346507533 0.39827163726330933
11293726 0.914523163861056 0.3967423815696876
11343477 0.9150714684506347 0.39501574251231614
11393228 0.9159045374886556 0.3932143341186637
11442979 0.9165720523438822 0.3916411819588112
11492730 0.9174333023382883 0.38990034689661257
11542481 0.9180282712609994 0.3881900110882186
11592232 0.918835242264511 0.3865698500485255
11641983 0.9194879005900031 0.38491817240990067
11691734 0.9201600778065195 0.3833971817773819
11741485 0.9209387303381376 0.3817295415771841
11791236 0.9214355918502907 0.3802214939814489
11840987 0.9221658402882069 0.3785427545419376
11890738 0.9228981784557974 0.37701024579635933
11940489 0.9233858917227569 0.3753442591766526
11990240 0.9241449980180244 0.37382688842286455
12039991 0.9248628454419369 0.3723737797107984
12089742 0.9255203699318221 0.37077045407844716
12139493 0.9261203188018421 0.36913836992171833
12189244 0.926796583283682 0.3677642080913495
12238995 0.9271477200964732 0.36614726609407244
12288746 0.9278575720590846 0.36473492042704386
12338497 0.9284668498404112 0.3631960917194143
12388248 0.9289871363162503 0.36178762957027644
12437999 0.929510490246497 0.3603249515445425
12487750 0.9301830254860716 0.3589042557615334
12537501 0.9308712479991864 0.3573208006870294
12587252 0.9314631244958387 0.35607440003818897
12637003 0.9318501585061851 0.3546283499115913
12686754 0.9324039218878346 0.3531439452065434
12736505 0.9328702270516684 0.35198477918837495
12786256 0.933570794748974 0.35047813948825973
12836007 0.9341076728825959 0.34901066524235563
12885758 0.9345944377732203 0.3475553765355575
12935509 0.9350229617698096 0.3462515612978076
12985260 0.9355712839234981 0.3446477253268796
13035011 0.9362242069090044 0.34357763564301474
13084762 0.9365760112951584 0.3420782371890735
13134513 0.9371732799718966 0.34077090949229266
13184264 0.9376737165409297 0.3394512149621337
13234015 0.9380288828259837 0.3383233827020321
13283766 0.938717759300974 0.3367434657006332
13333517 0.9389824776873331 0.335575291440645
13383268 0.939525354769283 0.3341783800974882
13433019 0.939891022509942 0.33298530549959315
13482770 0.9404177744198217 0.3317565150596272
13532521 0.940940788655109 0.3304636786005199
13582272 0.9414813368895392 0.32911025157113666
13632023 0.9418427275068945 0.3279106448113605
13681774 0.9423138918346321 0.32666203844311253
13731525 0.9427733630109185 0.32532346808876866
13781276 0.9431845122576857 0.3242263233761873
13831027 0.9434415167650084 0.3228833897437175
13880778 0.9438651118073381 0.321655185312183
13930529 0.9444128320056505 0.32040258677667754
13980280 0.9448985747094004 0.3193263303859928
14030031 0.9451630484053014 0.31797584918936816
14079782 0.9457658993897538 0.3170045336771572
14129533 0.9459252665966308 0.31583026454676216
14179284 0.946400733863514 0.31456507462481065
14229035 0.9469250846588515 0.3133076764223235
14278786 0.9472754672898801 0.31221237404935237
14328537 0.947728244096827 0.31108057036016623
14378288 0.9479692795578258 0.3099647490304478
14428039 0.9483529287158987 0.3090083243200297
14477790 0.9485819802311792 0.3076098843433385
14527541 0.9490464474791603 0.3065993986904689
14577292 0.9495082858604343 0.30539166823078745
14627043 0.9499846533324334 0.3043143106837664
14676794 0.9503025033927021 0.30324217898867656
14726545 0.9505631480899933 0.3020361616829368
14776296 0.9509889071445332 0.3009810055996375
14826047 0.951289758145515 0.29988832447960084
14875798 0.9515555901007294 0.2989164790316593
14925549 0.9519923969632323 0.29772864839149843
14975300 0.9522688290462492 0.296705710505159
15025051 0.9526148794173949 0.29546793430923163
15074802 0.9529145350985256 0.29454554931331367
15124553 0.9533607313564282 0.29337817391160337
15174304 0.9537699509589019 0.29231630587255514
15224055 0.9540538914377844 0.29129152585443846
15273806 0.9542702200897206 0.2902442570653927
15323557 0.9547169014840842 0.289256366029565
15373308 0.9551038655419744 0.2881326180058181
15423059 0.955271357038709 0.28732661288918043
15472810 0.9556017699222643 0.28626886224845133
15522561 0.9557534748627493 0.2852423262841628
15572312 0.9561449012532398 0.2841792479448662
15622063 0.9565151530540116 0.2831920660487679
15671814 0.9568426799582549 0.2822544708474711
15721565 0.9570618685737851 0.28134386442804066
15771316 0.9573359071990001 0.2803331854256622
15821067 0.9576725552408363 0.2793602332827399
15870818 0.9579395858928991 0.278430957801293
15920569 0.9583462658419483 0.27741559955104306
15970320 0.9584353513983159 0.2764008837703577
16020071 0.9587908512605143 0.27560552136270544
16069822 0.9591871946273485 0.2745489914532651
16119573 0.9591836487321385 0.2735986135799547
16169324 0.9596832242141781 0.27259345634248655
16219075 0.9600858505951769 0.271645655208777
16268826 0.9601036316508773 0.2707598763533802
16318577 0.9605165297797291 0.2699616477868095
16368328 0.9606425558315927 0.2688055023173196
16418079 0.9609901112803021 0.26785237137704865
16467830 0.9611546511208481 0.2670422434544571
16517581 0.9613979147973847 0.2662220866868324
16567332 0.9616925343651088 0.2652245117220295
16617083 0.9619152049260867 0.2643516564145174
16666834 0.9621406583060433 0.26345558182281187
16716585 0.9624055431313154 0.2627004613322428
16766336 0.9628233373711704 0.26167133031636924
16816087 0.9629887943770038 0.26076409477895995
16865838 0.9630586996247347 0.2600233725262207
16915589 0.9633454376573198 0.2589870838800272
16965340 0.9636636474617228 0.25819397590942533
17015091 0.9638683317879347 0.25724715019407546
17064842 0.9640795454076414 0.2564207884813889
17114593 0.9642780496784007 0.2555652135472136
17164344 0.9645793543136797 0.2548796126317543
17214095 0.9649063507869523 0.25395833173061055
17263846 0.964946398509826 0.2531329854225438
17313597 0.9651925791778937 0.25226339687720206
17363348 0.9654908936839113 0.2514540454026643
17413099 0.9656356662789485 0.25060126302116614
17462850 0.9659195752352812 0.2498620200317526
17512601 0.9660092663856185 0.24904688436867747
17562352 0.9662274704275771 0.2482757567164767
17612103 0.966408860142286 0.2473388633244875
17661854 0.9667233841680588 0.24660329612507756
17711605 0.9669842776073964 0.24574986624519116
17761356 0.9671385309105716 0.24495258701242925
17811107 0.9673500344822665 0.24415994910590363
17860858 0.9675033743993519 0.2433418167388326
17910609 0.9676069471519418 0.24265397855911572
17960360 0.9679362339341923 0.24178521734560132
18010111 0.9681213134099541 0.2410622929067044
18059862 0.968385225714275 0.24026918695692204
18109613 0.9685193194516323 0.23947681564098264
18159364 0.9686056521029063 0.2387312714659042
18209115 0.9689126757456687 0.23788146941385557
18258866 0.9690491384440515 0.23714827009655337
18308617 0.9693255709371714 0.2362483593671547
18358368 0.9694217834455039 0.23557031612187682
18408119 0.9698040670094212 0.23487393042833524
18457870 0.9696900066295046 0.23429839531025276
18507621 0.9699789011703859 0.23331063932159335
18557372 0.970134894809764 0.232573686572828
18607123 0.9703905181183101 0.2318630389179178
18656874 0.9704468537663518 0.2311379057208806
18706625 0.9706921525986426 0.23054135690855856
18756376 0.9709282448446402 0.2297247862645731
18806127 0.9711816756738263 0.22906333749466642
18855878 0.9712163952073446 0.22820790227177223
18905629 0.9713944412395186 0.22764842880942326
18955380 0.9714804609484248 0.22676202943157803
19005131 0.9717944801478932 0.22614208441050218
19054882 0.9720378354620036 0.22547507477663598
19104633 0.9720354899845047 0.22461332667951414
19154384 0.9721736983539099 0.2239029065839989
19204135 0.9723719416126625 0.2233690476066126
19253886 0.9725965394489969 0.22249015215612683
19303637 0.9727483318221073 0.2219051198508537
19353388 0.9728872967619019 0.22114483991690487
19403139 0.9731102028546615 0.22044657716599522
19452890 0.9732682651790732 0.21990123240101359
19502641 0.9734347399328993 0.21911436248948943
19552392 0.9735026891517178 0.21839945132523372
19602143 0.9736759325181175 0.2177861430728214
19651894 0.9737207997571522 0.21709921289449363
19701645 0.9740090692497708 0.2162789555160817
19751396 0.9739792894875468 0.21576544611303733
19801147 0.9741896734704208 0.2149673140934586
19850898 0.9744561112440923 0.2144127110994734
19900649 0.9745410015859396 0.21379702633602818
19950400 0.9747413900256583 0.2129730438127925
20000151 0.97461599186771 0.21243469073071353
20049902 0.9749616735337822 0.2121348008348969
20099653 0.9749955106792931 0.21140250972912575
20149404 0.9751623231144646 0.21089187915453247
20199155 0.9752126836926917 0.2101544209253502
20248906 0.9754304817125945 0.20954871073631906
20298657 0.9756696637435017 0.20876393152750072
20348408 0.9757289549543199 0.20837767528245538
20398159 0.9757390470892094 0.20769283486867826
20447910 0.9759404887808677 0.207079970658778
20497661 0.9761665196395654 0.206310484031652
20547412 0.9762251093514943 0.20574007974637548
20597163 0.9764176140630093 0.20520167089955355
20646914 0.9764538864630946 0.20452891306538135
20696665 0.9767466699162721 0.2038713940115801
20746416 0.9768328113421896 0.20326245233926124
20796167 0.9767852468849628 0.20262979412616258
20845918 0.9768646048856633 0.20215970294579047
20895669 0.977126840011535 0.2014620189511022
20945420 0.977073621016982 0.2008527826049169
20995171 0.977437708538573 0.20028644021989847
21044922 0.9774708208332195 0.19965908052842615
21094673 0.9775026643702169 0.19909010951379646
21144424 0.9777105396002023 0.19842767200773007
21194175 0.9778130350558749 0.19794975776411913
21243926 0.9778076687911145 0.19725656442172387
21293677 0.9780012776138659 0.1967434333992377
21343428 0.9780555417507278 0.19606336173217412
21393179 0.9784235960988087 0.1956152622564177
21442930 0.9783357529383278 0.1949585109323935
21492681 0.9786193853796407 0.1943631167202409
21542432 0.9786814513675786 0.19375578851313122
21592183 0.9787799293389262 0.19314234126286414
21641934 0.9789929927427372 0.19254913907721222
21691685 0.9791053182484887 0.19210882420335412
21741436 0.9792159129667724 0.19153357544919913
21791187 0.9792274020935926 0.1909596301217417
21840938 0.9793469889425364 0.19037904552644222
21890689 0.9793867110552099 0.1897518381838648
21940440 0.9795330985158628 0.18929506418244257
21990191 0.9796173803800592 0.18873534499512654
22039942 0.9797637405270103 0.18819840794379722
22089693 0.9797706607834765 0.1874724206511491
22139444 0.9800320668288922 0.18720700874479412
22189195 0.9800096651952642 0.1863481861724817
22238946 0.9801935824613357 0.18590550084291274
22288697 0.9802436086136928 0.18524552679787737
22338448 0.9803378670216221 0.18483216585709883
22388199 0.9805022700602202 0.18444403032914483
22437950 0.9805900624442893 0.18374192370756032
22487701 0.9806516577150054 0.18323406002522796
22537452 0.9806913926675521 0.1827182542675426
22587203 0.9809199696677411 0.18205572582891477
22636954 0.9809772746281985 0.18160132865115627
22686705 0.981098028868535 0.18114076938940865
22736456 0.9810993148172222 0.180504136555463
22786207 0.9813187759801996 0.17993006168972814
22835958 0.981324894344359 0.17952333072607002
22885709 0.9814618096885678 0.17896308033852262
22935460 0.9814508790960591 0.1783992208144369
22985211 0.9814919333955812 0.1779629183179281
23034962 0.9816283522025006 0.17735727514421146
23084713 0.9816965812000957 0.1769288606647476
23134464 0.9819682168090814 0.1762208340184249
23184215 0.98196470254451 0.17595570919379833
23233966 0.9822144147953468 0.17530829664168973
23283717 0.9821959918204254 0.1749374607424831
23333468 0.9822033092296543 0.17440947328731057
23383219 0.9823388602591516 0.1736264995254919
23432970 0.982370386844159 0.17341533274793122
23482721 0.9823810541106686 0.17277849590390779
23532472 0.9825647413266747 0.17236594059750085
23582223 0.9826023574483996 0.17179333338481106
23631974 0.982786733142472 0.17126064391867968
23681725 0.9827847511418454 0.17069149340496617
23731476 0.9829266430447751 0.17011725632701874
23781227 0.9829306128202289 0.16974113928448778
23830978 0.9830598523946652 0.1691755002857728
23880729 0.9831751990276365 0.1687412795835716
23930480 0.9832188402214184 0.1682871530039077
23980231 0.983313535722401 0.1679442617342806
24029982 0.9832738010555828 0.16733136417130903
24079733 0.9834970436873394 0.16686563790635536
24129484 0.9834949069208483 0.16645320834552652
24179235 0.9837035341943907 0.16592004179843423
24228986 0.9837763387472702 0.16551441168115186
24278737 0.983949785054509 0.16510751043090385
24328488 0.9839088590849042 0.1644835186476309
24378239 0.9839818319863133 0.16400462111963854
24427990 0.9840506849972119 0.16361074268110087
24477741 0.9841315790012525 0.16319637313337496
24527492 0.9842139219885514 0.16260456127869707
24577243 0.9842694184660649 0.16213634386416573
24626994 0.9842880681501901 0.16157878754621074
24676745 0.9844624136413707 0.1612189929225471
24726496 0.9845233621559479 0.16074867608986934
24776247 0.984429454924217 0.16033308451853379
24825998 0.9845585059248332 0.1599663863424205
24875749 0.9847170216320476 0.15949839093681864
24925500 0.9848502631687854 0.1588598730122497
24975251 0.9847292644064242 0.15852864832526073
25025002 0.9848326065794968 0.1580529073929108
25074753 0.9849033109196828 0.15759018827437127
25124504 0.9849636545246674 0.1572861160729082
25174255 0.9850499618753796 0.15660260489694844
25224006 0.9851798725042463 0.15624217140419477
25273757 0.9852689084150185 0.15584664276200813
25323508 0.9853235261113228 0.15538049703373621
25373259 0.9853059187144309 0.15494203265937703
25423010 0.9854125181404522 0.1544217219354717
25472761 0.9855142276070336 0.1540439891456701
25522512 0.9855221769603483 0.15368523083147484
25572263 0.9857199930379886 0.1532221216047348
25622014 0.9856784094976042 0.15263392688452002
25671765 0.9857335575647719 0.15216865068276852
25721516 0.9857744047319723 0.15182126906298413
25771267 0.9859284280140298 0.15137740926487558
25821018 0.9857868543583339 0.15094045356919242
25870769 0.9857903611846659 0.15046383625523396
25920520 0.9859857800714863 0.15015481505263265
25970271 0.9862273320445543 0.1497054547241985
26020022 0.9861381141605744 0.14917980324150068
26069773 0.9862656751971982 0.14891661141675716
26119524 0.9862094528289023 0.14842051532824854
26169275 0.9863272430682447 0.1480047370728885
26219026 0.9863629150502276 0.14750688264138534
26268777 0.9865281100229709 0.14711537232976565
26318528 0.986540298383614 0.14665058352016444
26368279 0.9865831887907015 0.1463006780104827
26418030 0.9866600485990609 0.14602177004173572
26467781 0.9866035328331738 0.14543638705427425
26517532 0.9868138546167584 0.14511890508288547
26567283 0.9869645392309789 0.14473518272363167
26617034 0.9868408580213257 0.14431503371411014
26666785 0.9868121172464158 0.14384883703288187
26716536 0.9868374489618705 0.14355360739235984
26766287 0.987053082709919 0.14306358020850882
26816038 0.9870327498250449 0.1425702988210413
26865789 0.9870577196209545 0.1422254730073455
26915540 0.9871428522681995 0.14192413605095816
26965291 0.987198557553114 0.1415162992969991
27015042 0.9874542128237835 0.14104869583594834
27064793 0.9874754853717068 0.14059913415577852
27114544 0.9873350452297899 0.14025236213980596
27164295 0.987469760609831 0.13976924487837664
27214046 0.9874037150379367 0.1395337763728415
27263797 0.9873629756626817 0.1390398615474061
27313548 0.9876691332213196 0.13863582368768151
27363299 0.9876222236619076 0.13814139050420016
27413050 0.9877342051746327 0.137818307112751
27462801 0.9877127792139248 0.13748442619602905
27512552 0.9877740996014284 0.13701445465053416
27562303 0.9877909034713106 0.13665672253833738
27612054 0.9877803757008827 0.13640915246840504
27661805 0.987869216394171 0.13590605154759575
27711556 0.9879858581352915 0.13565651607648505
27761307 0.9882679252401092 0.13518966506747787
27811058 0.9879978607747215 0.13468685663378363
27860809 0.988033521272456 0.13422683514770553
27910560 0.988073286005572 0.1338852289554038
27960311 0.9882956551186661 0.13354906104376527
28010062 0.9883454984257856 0.1332187472505332
28059813 0.9883477831524927 0.13278564584833594
28109564 0.9885084362143085 0.13246485517301473
28159315 0.9883760384693129 0.13221033913224858
28209066 0.9885455439717203 0.1316901393090729
28258817 0.9885077901626305 0.13129285360764512
28308568 0.9885740007330722 0.13096200380242165
28358319 0.988794362742083 0.1305651788597958
28408070 0.9886161862991654 0.1301164009281647
28457821 0.988729921476672 0.12984973391125654
28507572 0.9887985502085193 0.12944692095992613
28557323 0.9887553908775769 0.12909505245128605
28607074 0.9888426138344839 0.1286591097242869
28656825 0.9890367211359307 0.12842908863568928
28706576 0.9889473399817714 0.127873221076716
28756327 0.9888351352002123 0.12767535786293346
28806078 0.9889028223861736 0.12713661010276497
28855829 0.9892239660843651 0.12690400259838006
28905580 0.989106339560332 0.12652321521348212
28955331 0.9891965176867553 0.12604146462953575
29005082 0.9891356065197787 0.1257507569041094
29054833 0.9892442992286414 0.12557955615219157
29104584 0.9892161018369042 0.12501683433194155
29154335 0.9893713965862575 0.12474813464621665
29204086 0.9893289084364127 0.12422671246880698
29253837 0.9894535002234376 0.12390828420877684
29303588 0.9894268898435254 0.12358558839042127
29353339 0.9895089060030356 0.12327750621091892
29403090 0.989525815359632 0.12289293563715288
29452841 0.9896115457160817 0.12251851805482913
29502592 0.9895173964124919 0.1222698258793026
29552343 0.9897503361472375 0.12189387705287903
29602094 0.9897047849157107 0.1214029103783982
29651845 0.98964010035136 0.12118777174597228
29701596 0.9898850454117019 0.12072889425290752
29751347 0.9898146439640796 0.12057055209907046
29801098 0.9899451393729014 0.12006297032899173
29850849 0.9899564967270825 0.11979331757458321
29900600 0.9900193060363929 0.11936023590732035
29950351 0.9900075861179382 0.11909378760909853
30000102 0.9899504073213162 0.11878429684720779
30049853 0.9899242097365781 0.11827713360924474
30099604 0.990104009446847 0.1178376831584515
30149355 0.9901530060469227 0.11768804404092197
30199106 0.9900045685900449 0.11722876644780035
30248857 0.9901679979505137 0.11702434637862119
30298608 0.9902117195850821 0.11650087080661052
30348359 0.9904079814875516 0.1162623551151813
30398110 0.9901141255887914 0.11578448848700357
30447861 0.990322001765969 0.11561060093148216
30497612 0.9902332401865103 0.11523029314465574
30547363 0.9903874954125813 0.11491723334714289
30597114 0.9905028884335592 0.11442324993984769
30646865 0.9905460497230001 0.1141453140041502
30696616 0.9903638762240324 0.11382326014710123
30746367 0.9904888857795099 0.11351504674398936
30796118 0.9905442948651131 0.11326588118984142
30845869 0.9906301065010519 0.11282941772979277
30895620 0.990597332222167 0.11251975745330911
30945371 0.990585696854157 0.11235690707513872
30995122 0.9906230123778405 0.11193129533571751
31044873 0.9906617056131052 0.11149875636432462
31094624 0.9906780187485228 0.11127751482456161
31144375 0.9906932847411051 0.11091065948919822
31194126 0.9908366023527971 0.1105769202095272
31243877 0.9907053281233164 0.11015804344933502
31293628 0.9908463756708035 0.10992408644344233
31343379 0.9908296035164523 0.10958026341897674
31393130 0.9909230255197269 0.10921002690526586
31442881 0.9908608471003295 0.1087750090901807
31492632 0.9910023350149952 0.1086733472151852
31542383 0.9909988644738482 0.10827312332189352
31592134 0.991048213137109 0.10801778831964763
31641885 0.9909428785512431 0.10744073035826776
31691636 0.9909677081753782 0.10725332031641287
31741387 0.9910495459816525 0.10694047883267707
31791138 0.9911539658300321 0.10659661467441872
31840889 0.9911683926306267 0.10624070650973394
31890640 0.9910595826418382 0.10594704344441129
31940391 0.9911693999881539 0.10565873759414408
31990142 0.9912351685841795 0.10531642200065335
32039893 0.9913431226789003 0.10503718218900016
32089644 0.9910799399717966 0.10478792162562614
32139395 0.9913353013768847 0.10444863334912399
32189146 0.9913018948117233 0.10404982808566016
32238897 0.991305140954871 0.1037193405204224
32288648 0.9913469316206445 0.1034070935824231
32338399 0.9915261736729304 0.10323865528609592
32388150 0.9913475764754974 0.10288712514204834
32437901 0.9915790119255454 0.10262757199172776
32487652 0.9914191751313276 0.1021560871055346
32537403 0.9915030855855198 0.1018264527679384
32587154 0.9915731040411925 0.10170864442213218
32636905 0.991623287537119 0.10132773951847421
32686656 0.9916949226867232 0.10085203974276831
32736407 0.9916339172345457 0.10061479408319325
32786158 0.9916598216380633 0.1004590865266432
32835909 0.9916305738188591 0.10009882600667415
32885660 0.9917430794943154 0.09964178208585119
32935411 0.9917412233916809 0.09943102476060262
32985162 0.9917679392760466 0.09923279183808181
33034913 0.9916467507550294 0.09880685861780945
33084664 0.9916578526196422 0.09845214566234738
33134415 0.9918358896876982 0.09825387612237203
33184166 0.9918520685865144 0.09777281680123784
33233917 0.9918374447320022 0.09750767855026173
33283668 0.9917790838236804 0.09715071943068297
33333419 0.9918989092667856 0.0968517462739988
33383170 0.9918935637577849 0.09658889446082067
33432921 0.9920763465110378 0.09627435742648051
33482672 0.991972604386236 0.0959498593684038
33532423 0.9920530280417411 0.09570324046703496
33582174 0.9921054826130246 0.09538213890772022
33631925 0.9920975604903174 0.09507591159992806
33681676 0.9919903277588675 0.09478734339850553
33731427 0.992101786537354 0.09453234494220888
33781178 0.9921535454822314 0.09408769678871536
33830929 0.9921142325198566 0.09385724342423339
33880680 0.9920449920193863 0.09353570512309381
33930431 0.9920931586318251 0.09319762422285972
33980182 0.9921786816470006 0.09306860546374944
34029933 0.9921142456403956 0.09269548880813598
34079684 0.9923676321948126 0.09236053178851816
34129435 0.9921144369216528 0.09205828420062002
34179186 0.9921285831708461 0.09167689337633085
34228937 0.9923147211745843 0.09141541036873492
34278688 0.9922047966623652 0.09112789208916183
34328439 0.9922373920265113 0.09079449083183821
34378190 0.9923645560079792 0.09064174710936287
34427941 0.9922594804812858 0.09029355343267507
34477692 0.9922034335526153 0.09003158298216497
34527443 0.992283370169824 0.08974137611494128
34577194 0.9922742064646843 0.08941807696066606
34626945 0.9924701543169593 0.08908854227955425
34676696 0.9923929318553029 0.08880515223666313
34726447 0.9925039820501407 0.08841236960580119
34776198 0.9923644039071688 0.08828181343012426
34825949 0.9923502918719435 0.08790262532948048
34875700 0.9924874649631249 0.08784826962127554
34925451 0.9924652598016094 0.08719059110136676
34975202 0.9924502488927965 0.08701633290115329
35024953 0.9924355740180905 0.08670203831256218
35074704 0.9925446659366148 0.08652381339606087
35124455 0.9924600768308712 0.0862716018609936
35174206 0.9925606787480256 0.08587962390379703
35223957 0.9924619947013683 0.08559048545747679
35273708 0.9924578130188373 0.0854632795852059
35323459 0.9927066727245868 0.08510686786109903
35373210 0.9924342958662341 0.08488853421637423
35422961 0.9924747442753954 0.08446438541020525
35472712 0.9924075406509735 0.08419234774007969
35522463 0.9925160611243211 0.08387410512193103
35572214 0.9925406479300433 0.08360832894678585
35621965 0.992565240635896 0.08343702794131161
35671716 0.9925413668080397 0.08313955883791685
35721467 0.9926360232540614 0.08271420082749006
35771218 0.9925425364871975 0.08246072202252518
35820969 0.9926150778989634 0.08245844875454711
35870720 0.9926247933647867 0.08192337926135082
35920471 0.9925409121641661 0.08157620435472214
35970222 0.9926415805248082 0.08139453798354308
36019973 0.9925582536364602 0.08125998167810246
36069724 0.992775448734861 0.08090002471213034
36119475 0.9926661483846432 0.08067736512466077
36169226 0.9925524271776136 0.08045885167463043
36218977 0.9925993814447235 0.08012726020541153
36268728 0.9926023728822139 0.07985720713454243
36318479 0.9927421073424132 0.07950670206061446
36368230 0.9926104340875606 0.07944356268295046
36417981 0.9927869646974088 0.07908810489758926
36467732 0.992691720997824 0.0786941617458734
36517483 0.9926033807662962 0.07843527256474594
36567234 0.9927878982910159 0.07834544961126064
36616985 0.9926272161061664 0.0780671298567789
36666736 0.9927181464953821 0.0777689377162773
36716487 0.9927939096611504 0.07748949892813516
36766238 0.9928016321963055 0.07707118934859568
36815989 0.9928008087229991 0.0769899448798806
36865740 0.9928197301687216 0.0766207611057843
36915491 0.9928874123583146 0.07619823641025142
36965242 0.992839026243064 0.07605749581983873
37014993 0.9927971021064812 0.07583410534835285
37064744 0.9928566149406673 0.07565337134607704
37114495 0.9927852921110484 0.07536530187308269
37164246 0.9928791829499785 0.07502702953915293
37213997 0.9929120356279952 0.07475462055221475
37263748 0.9929666868571194 0.07453688414786228
37313499 0.9928625430980849 0.07425928302407153
37363250 0.9929468042414117 0.07399272859744307
37413001 0.9930333363520808 0.07379652861715863
37462752 0.9929534618487164 0.07345600248530759
37512503 0.9930172785250745 0.07324346588276635
37562254 0.9931878225346852 0.07303933593558086
37612005 0.9931996071433676 0.07273065110826646
37661756 0.9929944087795793 0.07245285754609847
37711507 0.9930175443275241 0.07224417665664103
37761258 0.9931877780379436 0.0718937883792218
37811009 0.9931352531803982 0.07156334219927604
37860760 0.9931014896948414 0.07141719076857327
37910511 0.9931190236475456 0.07113116141552871
37960262 0.9932608488406737 0.07096162999442056
38010013 0.993296290332699 0.07042936930187772
38059764 0.9932810176178322 0.07017433675823413
38109515 0.9933589795370886 0.06994289229590755
38159266 0.993190403386059 0.06960666763676253
38209017 0.9933405174804689 0.06946813853845787
38258768 0.9932989385761348 0.06929033784004149
38308519 0.9934317241133506 0.06878514050102598
38358270 0.9934027830540196 0.0685294140938434
38408021 0.9935948990220225 0.06833286510899782
38457772 0.9933319292366236 0.06811780657995961
38507523 0.9934169258939977 0.06781282837381354
38557274 0.9936150395339263 0.06749680143159428
38607025 0.9933672402743767 0.06731268576625596
38656776 0.9935067169394932 0.0669231490664755
38706527 0.9935181848489093 0.06662676286309278
38756278 0.9934088833322321 0.0663734370632524
38806029 0.993377599916064 0.06606808789686912
38855780 0.9934682327654526 0.06574884051512733
38905531 0.993529278698636 0.06548342286560685
38955282 0.9936120708622428 0.06511417878019497
39005033 0.9936089302449115 0.06488244589616642
39054784 0.9935425745502106 0.06463925248172903
39104535 0.9933952496663071 0.06429544493904463
39154286 0.993601993211699 0.06404782108577217
39204037 0.9936291890946671 0.06370812005905728
39253788 0.9935564526500901 0.06351327033808668
39303539 0.9935804239023978 0.06305024862722557
39353290 0.9935841517400797 0.06291323873878603
39403041 0.9936740743593591 0.0626162632892052
39452792 0.993576486404516 0.06252714946435714
39502543 0.9934201805194929 0.06187988289126924
39552294 0.9936420580438889 0.06169116318007867
39602045 0.9935450996559345 0.061359043278462776
39651796 0.9935039779991209 0.06125255616957587
39701547 0.9935611471558357 0.06076097783322309
39751298 0.9935159271776306 0.0604728875246211
39801049 0.9934080470595319 0.060112098016771566
39850800 0.9934443658052983 0.05988784003167547
39900551 0.9935745581720888 0.05952104369212795
39950302 0.9932980754790379 0.05933743119694352
40000053 0.9933511920776387 0.059167137261498956
