# Supplementary material for: Toward a fully wireless endovascular neural interface: Evaluating power transfer efficacy
Source: PLoS One. 2026 Jun 15;21(6):e0351138. doi: 10.1371/journal.pone.0351138 (PMC13268161; doi:10.1371/journal.pone.0351138)
Supplement: S1 File — (ZIP) [file pone.0351138.s004.zip › S1 files/Planar Tx Ferrite core in tissue.txt]

# HZ S RI R 50
50000 -0.9935844242710732 0.04402509710580234
99751 -0.9905669936859784 0.08827588972558846
149502 -0.9844778136760193 0.1313721351345641
199253 -0.9770118102130452 0.17355459994940414
249004 -0.9676846046701105 0.2146634131603705
298755 -0.9562489128880173 0.2552372575777196
348506 -0.9448659554244297 0.2951575369021789
398257 -0.9305032220293754 0.33383140976489767
448008 -0.9152243443079378 0.37173633187965455
497759 -0.8988044039174634 0.4087595980355402
547510 -0.8810835404090465 0.44445829629364936
597261 -0.8621229620185507 0.4794335903054976
647012 -0.8417638187808332 0.5129573403315323
696763 -0.8208291848949623 0.5454936832536009
746514 -0.7988888667085685 0.5769173952436829
796265 -0.7760708811732313 0.6067736569497217
846016 -0.752242367583385 0.6355329170733945
895767 -0.7278011047967564 0.6627833241371274
945518 -0.7027900487524376 0.6890432953634048
995269 -0.6772402416541285 0.7138898478541812
1045020 -0.6515152766892195 0.7375046574241284
1094771 -0.6250369852012926 0.759789235710422
1144522 -0.598439701263793 0.7806821435795422
1194273 -0.5715908581271988 0.8006866974620511
1244024 -0.544565193422134 0.8190430681914603
1293775 -0.5175053638945173 0.8364113857562213
1343526 -0.4903270746633744 0.8525073932068674
1393277 -0.4629899101388251 0.8678130218433272
1443028 -0.4359236676222978 0.8815670436064272
1492779 -0.4090557293328985 0.8943481112165756
1542530 -0.3821090115003227 0.9062269196006034
1592281 -0.3554532375403158 0.9170015569983234
1642032 -0.3291211698169677 0.926911842990095
1691783 -0.3028257089829722 0.9359400041362479
1741534 -0.2769373278162767 0.9438631011884231
1791285 -0.251568304820774 0.9509511525110081
1841036 -0.22624408851441657 0.9575233333976023
1890787 -0.20137053292610355 0.963133502494819
1940538 -0.17683321652232245 0.9682177814332259
1990289 -0.1528231694855991 0.9724750068955931
2040040 -0.12918765179192093 0.9760033063995406
2089791 -0.1059336294936732 0.9786890211855658
2139542 -0.08297143229601195 0.9812269385449028
2189293 -0.060732119602901966 0.9828213257585855
2239044 -0.03845899833700724 0.9841285320112586
2288795 -0.016875562150671892 0.9846960599307172
2338546 0.004113854506859549 0.9851838171641709
2388297 0.02497763978716794 0.9851154251608621
2438048 0.04535117343234764 0.984526505289578
2487799 0.06520413537544083 0.9835710713748335
2537550 0.08445837843339785 0.9822894984200138
2587301 0.10359153336796731 0.9804594606916022
2637052 0.12185657286123279 0.9784537400181296
2686803 0.14012470647162492 0.9762774356221804
2736554 0.15792890930180056 0.9734631551134294
2786305 0.1752029171289113 0.9708359751445325
2836056 0.19203042270478757 0.967736831336571
2885807 0.2085287081441045 0.9643530180431883
2935558 0.2247731786870098 0.9608672857165838
2985309 0.24054944742878023 0.9574805240710602
3035060 0.2560369146190666 0.9534029313103324
3084811 0.27084110612382467 0.949342555744901
3134562 0.2857008954191023 0.9451220746848904
3184313 0.29981657904015235 0.940967586181648
3234064 0.31379860919189356 0.9365826417116644
3283815 0.32737378159236646 0.9320506851376269
3333566 0.34093578886786224 0.9274901343662756
3383317 0.35376985406579836 0.9226785487046804
3433068 0.366495710048684 0.9179536272581087
3482819 0.3786420274622669 0.9130762752927146
3532570 0.3907019354365153 0.9079481177439204
3582321 0.402500882704976 0.9032308788697803
3632072 0.41395535330661787 0.8980151450518874
3681823 0.42498398515310776 0.892957853883451
3731574 0.4360848219719763 0.8878939292603555
3781325 0.44667954545466904 0.8825018176922681
3831076 0.4572401977985923 0.8774705719891501
3880827 0.4672261970721481 0.872140270679592
3930578 0.47713576913921046 0.8669000527224873
3980329 0.4867969237354719 0.8615732248073974
4030080 0.4962062744592069 0.8565293068575831
4079831 0.5054381296704908 0.8510251375152939
4129582 0.5144391914281151 0.8457084321906669
4179333 0.5231977150689624 0.8406560606069624
4229084 0.531664644330923 0.8352432484860688
4278835 0.540160260069561 0.8299697138160571
4328586 0.5483312755723179 0.8245858628890436
4378337 0.5562122001181294 0.8196553295749616
4428088 0.5639752872364289 0.8141267019050831
4477839 0.5718494407822532 0.8091720357322557
4527590 0.5792932476102444 0.8038641455825717
4577341 0.5864165920237846 0.798626492367757
4627092 0.5935577483461343 0.7934969697755946
4676843 0.600408594369547 0.7884071793104239
4726594 0.6073814886283823 0.7831848233965958
4776345 0.6137173325546951 0.7784134394008676
4826096 0.6204271508218915 0.7731627740829428
4875847 0.6267018782931462 0.7681261369963442
4925598 0.6328287044327563 0.7631894873899109
4975349 0.6387893945756661 0.7583015117879388
5025100 0.6448150067423142 0.7533630198098672
5074851 0.6506434134960251 0.7482590937657763
5124602 0.6564352597791784 0.7434777778858448
5174353 0.6617974746102899 0.7385819769354401
5224104 0.6672026599672596 0.7339736903289953
5273855 0.6723466973298952 0.7291905208928795
5323606 0.677733124342082 0.7244159314650452
5373357 0.6827983315700532 0.7197335830961925
5423108 0.6876662203138024 0.7152399093302055
5472859 0.6927368394824095 0.7105284991350259
5522610 0.6972115397425364 0.7059977225722869
5572361 0.7021704526425099 0.7013871923865003
5622112 0.7067872672087917 0.6969391305507122
5671863 0.7111218518123397 0.6923837131675892
5721614 0.7152863435928267 0.688105633664188
5771365 0.7198302698510839 0.6837359380501901
5821116 0.7238522831476547 0.6793193130272787
5870867 0.7279756024720488 0.67492528155209
5920618 0.7319940718336913 0.6705335128250313
5970369 0.7360065674028994 0.6664791191180467
6020120 0.7399040843497413 0.6622759263555884
6069871 0.7438672616065646 0.6580050933619345
6119622 0.7474569315607703 0.6539166925711488
6169373 0.7511047851052214 0.6498322468110557
6219124 0.7544392495927918 0.6457904681314234
6268875 0.7583035519848681 0.6416718036369066
6318626 0.7617489585412558 0.6377281545402486
6368377 0.7648739805034872 0.6337746107704701
6418128 0.768248673034193 0.6297304414677758
6467879 0.7713587228093545 0.6259581492213588
6517630 0.7746816491483732 0.6219350870697957
6567381 0.7775024908757036 0.618210089900874
6617132 0.7808875323563871 0.6144948492751727
6666883 0.7837806394710811 0.6106536248113833
6716634 0.7868914891551768 0.6069661993779712
6766385 0.7896938874590046 0.6033232417527856
6816136 0.7925866965601113 0.5997320981095705
6865887 0.7952382969199712 0.5958583141554536
6915638 0.7980066956840973 0.5924661136254715
6965389 0.8006609407226606 0.5888362044309968
7015140 0.8033862170258655 0.5853414973746551
7064891 0.8058600904631164 0.5818319948769433
7114642 0.8084566618049247 0.5785275122537189
7164393 0.8111282659412525 0.5749438959018109
7214144 0.8134449482297822 0.5716652932442648
7263895 0.8158271999008314 0.5682489684909402
7313646 0.8182719164825901 0.5649041435423355
7363397 0.8204443679557896 0.5615195680685441
7413148 0.822953791353439 0.5581174809840871
7462899 0.8249894256611785 0.555067834433165
7512650 0.8272138487483971 0.5518456748691698
7562401 0.8294186047090983 0.5484888265791865
7612152 0.8312990580552637 0.5455308833050306
7661903 0.8336970867525181 0.5422081911413568
7711654 0.8355316361097151 0.539057009146166
7761405 0.8376659323383419 0.5360281041268161
7811156 0.8397182551356942 0.532876810392764
7860907 0.8417004181914683 0.5299737173275639
7910658 0.8436014341455425 0.5269036061965194
7960409 0.8453476287331668 0.5240301023254522
8010160 0.8473814417180002 0.520996688657229
8059911 0.8490803432363762 0.5180909904965884
8109662 0.8509868716778076 0.5152143847633509
8159413 0.852732790529909 0.512374261781699
8209164 0.8545175511375085 0.5093982223159053
8258915 0.8560657825539597 0.5067153791947826
8308666 0.8579919167601322 0.5038386713535133
8358417 0.8593875514532201 0.500997043123524
8408168 0.8612985392426167 0.498189655457638
8457919 0.8626592131499295 0.4955643218403297
8507670 0.8643761904913385 0.49295230564432146
8557421 0.8659348132535313 0.490221304839345
8607172 0.8674941350576973 0.4875336421330286
8656923 0.8689223067721562 0.48484542224924543
8706674 0.8705019992652769 0.4822276306987893
8756425 0.8719324058677118 0.4794928680852566
8806176 0.8733940964381347 0.4770304899765003
8855927 0.8747004853631873 0.4745645116103472
8905678 0.8761048273182066 0.47197107615985495
8955429 0.8776673107904017 0.4692669041820538
9005180 0.8789039189994275 0.4670209450397003
9054931 0.8802030861483828 0.46451708649118806
9104682 0.8814461110045655 0.4621514607984371
9154433 0.8827367554081246 0.459629857511519
9204184 0.8841897517389942 0.4571808328174687
9253935 0.8854064052778206 0.45485609100019037
9303686 0.8865176473366058 0.45225813621884353
9353437 0.8877481924291586 0.4500386018790464
9403188 0.8889978504004105 0.4477064713669938
9452939 0.8902382581406261 0.4453609099383825
9502690 0.8912630202342723 0.4430885939560166
9552441 0.8925527755309999 0.44099569597507177
9602192 0.8934819201966946 0.4385768737234499
9651943 0.8948448984073184 0.4363717784851224
9701694 0.8959311821169831 0.43399063010392835
9751445 0.8969332669231939 0.4319271190111648
9801196 0.8981271583422858 0.429524396877477
9850947 0.8990685753584787 0.4275251389020155
9900698 0.9002368621887791 0.4253433202969437
9950449 0.9010368290620097 0.42323456436434354
10000200 0.9023099053255176 0.4211418513352558
10049951 0.9028516438764284 0.41987747107243684
10099702 0.9037110965925106 0.4179123423574824
10149453 0.9048042607899351 0.4157006368415051
10199204 0.9056958883283118 0.41354444305283156
10248955 0.9065488214232083 0.4115590928654348
10298706 0.9075652268115176 0.40969171655554465
10348457 0.9084567956583202 0.407597167477535
10398208 0.9095816788726733 0.4054927888061378
10447959 0.9103007201426496 0.40358338660106735
10497710 0.9112198873071583 0.4017136951771503
10547461 0.9121294708214553 0.3996576082292805
10597212 0.9128858901061312 0.3976463180602659
10646963 0.9137489374785821 0.3958373101551134
10696714 0.9146735868068278 0.3939398345085185
10746465 0.9154639933197504 0.39200478124068494
10796216 0.9162924465361476 0.390058206039144
10845967 0.91698308991928 0.388279720057693
10895718 0.9179044572370689 0.3862274197410352
10945469 0.918770173761801 0.38451118761875264
10995220 0.9194471059093419 0.3826863088204882
11044971 0.9202647580446628 0.3808713006793984
11094722 0.9210186676066707 0.3789738263444098
11144473 0.9217558383222809 0.37726380428991557
11194224 0.9224776990694432 0.3754405744961878
11243975 0.9231377971649394 0.37366103286091934
11293726 0.9241190949268796 0.37203724282115197
11343477 0.924488505549603 0.37015688486364656
11393228 0.9254015331510093 0.36836942065124706
11442979 0.9258409857015412 0.3668662884597731
11492730 0.9267924834282301 0.36509131042960485
11542481 0.9272922237998539 0.3632602088827664
11592232 0.928232416678394 0.36164630745598286
11641983 0.9287159339243639 0.35991139602110744
11691734 0.9294149436142978 0.3582396599093942
11741485 0.9300779269532838 0.35670419676843185
11791236 0.9305614510898442 0.35502433109491205
11840987 0.9312426494846078 0.3534201554180585
11890738 0.9319006597418631 0.35169654212154694
11940489 0.9323265090552311 0.35016465233569904
11990240 0.9330411144603099 0.34861230790338016
12039991 0.9336833526389517 0.34698885136051044
12089742 0.9343446628364191 0.34550173852189725
12139493 0.9348306352282674 0.3438559830426411
12189244 0.9354169472044804 0.34234932784652866
12238995 0.9358703014098027 0.34078887738221825
12288746 0.9364997966195612 0.33922992263430957
12338497 0.9370194205880087 0.33768032183234775
12388248 0.9375958447606768 0.33620061161623865
12437999 0.9381698865543981 0.3349150378303764
12487750 0.938637656971741 0.333429018075799
12537501 0.9393503989029914 0.3317351073901196
12587252 0.9398702963018086 0.3303144917667505
12637003 0.9403254110296443 0.32885393869526636
12686754 0.940846547432327 0.3274060984991821
12736505 0.9413161076966244 0.3261304350177996
12786256 0.9419303101535957 0.3247022232674694
12836007 0.9424700107387884 0.32317839613334987
12885758 0.9429365642769367 0.32170463245199005
12935509 0.9432097141145986 0.32022229631007115
12985260 0.9438086625161579 0.31882261543480556
13035011 0.9443579698290946 0.31752116348265697
13084762 0.9448381440841259 0.3160433391089187
13134513 0.9453347614692571 0.31465249972591514
13184264 0.9458255725562842 0.3133239504048233
13234015 0.9462289065790104 0.3120454739466331
13283766 0.9467844513855446 0.31071724730080447
13333517 0.9470867236247109 0.30939010333074846
13383268 0.9475355892613199 0.30784657491759526
13433019 0.9480038122364114 0.3065662796713407
13482770 0.948344579626502 0.3054111663474498
13532521 0.9489836425113609 0.30415190676900916
13582272 0.949285526572664 0.30271195163275666
13632023 0.9497552313478356 0.30140612566021135
13681774 0.9502043973711237 0.30004519077314007
13731525 0.9505220531164381 0.29884408248511113
13781276 0.9509753864757494 0.2975391831727568
13831027 0.9512614298854521 0.2962009687369497
13880778 0.9516381393803093 0.29498907961798815
13930529 0.9521947501424394 0.2937217805937811
13980280 0.9526670325566209 0.2924489705639094
14030031 0.9528588820364903 0.2912112186754427
14079782 0.9534212088279229 0.290045391002412
14129533 0.9536156372737007 0.28879580773663993
14179284 0.9540849515238887 0.28750152042500116
14229035 0.9545024272500447 0.2862469828578554
14278786 0.9547849515319143 0.2850570091324755
14328537 0.9552301583178152 0.2840060157696344
14378288 0.9555717141743555 0.2827946587888532
14428039 0.9558393284909238 0.281673288430094
14477790 0.9561298038342326 0.28038034736648815
14527541 0.9565098003948925 0.27920883643766276
14577292 0.9569518745663331 0.2779523745963731
14627043 0.9573474345927667 0.27686052740072836
14676794 0.9576020243569447 0.2758750207899341
14726545 0.9578967234032558 0.274463634630826
14776296 0.95829613641622 0.2734900535178521
14826047 0.9585010287450887 0.2722753451597848
14875798 0.9587622870694062 0.27131494399409534
14925549 0.9592174570149409 0.2699846744783574
14975300 0.9594551760867074 0.2689993560625893
15025051 0.9598014743418447 0.267746502700762
15074802 0.9599862666263647 0.26663350749999054
15124553 0.9603262257390646 0.2654479139530705
15174304 0.9607692864336222 0.26437596909597083
15224055 0.9611703853420981 0.26334060429207884
15273806 0.9613403282453307 0.2622026880570362
15323557 0.9616567759262882 0.26113734405534705
15373308 0.9620388526282991 0.26011534976673856
15423059 0.9621956768134942 0.25915864973431824
15472810 0.9625531905664528 0.25803904408862244
15522561 0.9626163307221971 0.2569563502080627
15572312 0.9631665500919568 0.25584386409805193
15622063 0.9633273102469853 0.254826797468468
15671814 0.9637069877854318 0.2537412818855919
15721565 0.9637782916306562 0.25280239441464747
15771316 0.9640906258499639 0.2516488372366459
15821067 0.9644392252252001 0.2508035875122128
15870818 0.9646843453589933 0.24973485313867072
15920569 0.9649809876216514 0.24874402873812987
15970320 0.9652158168165194 0.2477552151274552
16020071 0.965537123694954 0.24673939108894447
16069822 0.9658623831186921 0.2457188356775541
16119573 0.9659050945557982 0.24468432125808093
16169324 0.9662028748301715 0.2437897844563221
16219075 0.9664765681438293 0.24276861789663945
16268826 0.9667525779868205 0.24178390444218456
16318577 0.9669467375443909 0.2408912588921575
16368328 0.9671649363669088 0.23985881919923147
16418079 0.9674681329648634 0.23870291888546508
16467830 0.967636783922708 0.23785312004333656
16517581 0.9678949768464307 0.2369377918249418
16567332 0.9681558115233814 0.23594769084709957
16617083 0.9683923975076687 0.2350087294376228
16666834 0.9684416690999522 0.23405319793595158
16716585 0.9686750845714741 0.2331325337143328
16766336 0.9690796684858275 0.23208593559086702
16816087 0.969374192451688 0.23124178721361976
16865838 0.9692306299882526 0.23031170650224375
16915589 0.9695919646519706 0.22931180762622652
16965340 0.9698627188699087 0.22840396809812785
17015091 0.9700243801814824 0.2275927330227808
17064842 0.9701579662449249 0.2267156809121271
17114593 0.970363821936119 0.2257716159082101
17164344 0.970674078576893 0.22483656902479401
17214095 0.9708552878881094 0.22399060278404276
17263846 0.9710182248152777 0.22308441217194774
17313597 0.9711979271652554 0.22218909575867626
17363348 0.9715568532456321 0.22127745291237202
17413099 0.9716088505933905 0.22049270686992625
17462850 0.9718776533718355 0.21959600485958658
17512601 0.9719654812026696 0.21879583530713018
17562352 0.9722906195848073 0.21794493377938798
17612103 0.9723183275356522 0.21703303386660797
17661854 0.9726495468331664 0.21615430683141243
17711605 0.9727714762365921 0.2152963189617421
17761356 0.9730734684363581 0.21449754576296018
17811107 0.973121014528228 0.2136290424306867
17860858 0.9734312037755641 0.21291946714977694
17910609 0.9734749485388307 0.21190884731264734
17960360 0.9737717285049815 0.21112797499021654
18010111 0.9738118179485403 0.21019909191845484
18059862 0.9741794888499232 0.20943482594307114
18109613 0.9741742554878159 0.20864487631834808
18159364 0.9743710803981673 0.2078103926669348
18209115 0.974583498178308 0.20689399516562584
18258866 0.9747470972318345 0.20616686381337662
18308617 0.9748813933645017 0.2051623895753224
18358368 0.9751066112415747 0.2045647939645189
18408119 0.9754247756775354 0.2037545805736475
18457870 0.9754498656047964 0.2029661050801775
18507621 0.9754721922180913 0.20210253934139255
18557372 0.9756348518692002 0.2014404451050322
18607123 0.9758734908736619 0.20042101162255058
18656874 0.9759906522519535 0.19985698248398992
18706625 0.9762945134949317 0.19895986785422845
18756376 0.9764752990562845 0.1982121880348817
18806127 0.9766943389850334 0.19758699847638359
18855878 0.9767503317392788 0.19665964587859125
18905629 0.9767613745368614 0.19590544940634783
18955380 0.9768749169639444 0.1949920180741507
19005131 0.9772032824044017 0.1943628281680224
19054882 0.9773562999784063 0.1935951320492521
19104633 0.9774789103724744 0.19281362520627027
19154384 0.9776804303633817 0.1918970209404551
19204135 0.9778601651545626 0.1912963551969546
19253886 0.9779946519452143 0.19045542440807814
19303637 0.9781004533282928 0.1897803798969825
19353388 0.9782051280036617 0.18895864195152587
19403139 0.9784236964115375 0.18815746672432346
19452890 0.9784541562305065 0.18750424517194672
19502641 0.9786838549630996 0.1867406196443754
19552392 0.9787308427761006 0.18618337163653778
19602143 0.9788931880316836 0.18531154835319888
19651894 0.9789643687357878 0.18453216990462745
19701645 0.9792261934273694 0.18364153934138666
19751396 0.9791212624705847 0.18310866091171263
19801147 0.9793912641888934 0.18226019366600266
19850898 0.9794851247386738 0.18169403363374673
19900649 0.9797827692615236 0.1809564025536791
19950400 0.97977284631299 0.1800630025791159
20000151 0.9799371215551377 0.17947952635550213
20049902 0.9798997955969619 0.17932819305384592
20099653 0.9800779384866597 0.17856862537052523
20149404 0.9802032795899243 0.17803086259642414
20199155 0.9802461232914559 0.17716148408208918
20248906 0.9803926201973533 0.1766449970449259
20298657 0.9805894544564079 0.17577238241857848
20348408 0.9806321729145949 0.17531828716018757
20398159 0.9807986243418954 0.17450102117274485
20447910 0.9806703471248617 0.17392350178566077
20497661 0.9810999043000076 0.17308318713304321
20547412 0.981034263738081 0.17242418454985303
20597163 0.9812944445864815 0.17176841320593664
20646914 0.9813418442602017 0.17097902768901815
20696665 0.9815473908339966 0.17038083512345548
20746416 0.9814803475215219 0.1697616138651847
20796167 0.9817356516635933 0.1692431125009692
20845918 0.981650151322052 0.16840626273249823
20895669 0.981877694912275 0.16779476347938066
20945420 0.9818493094999646 0.1670806659598204
20995171 0.9821564788094603 0.16646882917903158
21044922 0.9822302793623132 0.16572653893748018
21094673 0.9821581879654959 0.16513367747577976
21144424 0.9824905522201053 0.16459443596899223
21194175 0.9823951162696759 0.16382998488704797
21243926 0.9825565151475069 0.1631577801061279
21293677 0.9827018695163385 0.16251859164960897
21343428 0.9827919184088018 0.16190369740033683
21393179 0.9829461109194931 0.16111811087905348
21442930 0.9830199440221609 0.16065813469548235
21492681 0.9831285481807499 0.15989017805695613
21542432 0.9832040449156795 0.15935105480456432
21592183 0.9832806171744995 0.15863305244732856
21641934 0.9834499242735015 0.1579481184006223
21691685 0.983635637976418 0.15737360347797785
21741436 0.9836296774263231 0.15672938929752042
21791187 0.9837779780383229 0.1560394405695391
21840938 0.9838597571541445 0.1554824503617339
21890689 0.9838980704108171 0.15478334889234052
21940440 0.9838379793824585 0.15433989352008437
21990191 0.9841261443829327 0.15361804970368065
22039942 0.9840799812530571 0.15302764802742938
22089693 0.9842098200603081 0.15224525047947626
22139444 0.9844020805331305 0.1517643341489474
22189195 0.984422107397148 0.15115199505338228
22238946 0.9844645547726573 0.15049218413196358
22288697 0.9846432437270709 0.14994348301374882
22338448 0.9846801685930776 0.14921215702211324
22388199 0.9847798590035819 0.14892761454204997
22437950 0.9847938770111337 0.1479773362577621
22487701 0.9849187104531135 0.14756123165221569
22537452 0.9849073722192392 0.14680957382711374
22587203 0.9851497615326273 0.14629650583015474
22636954 0.985215650188194 0.1456455697906504
22686705 0.9852046338682297 0.14507995616279679
22736456 0.9853289725363311 0.1444440981936445
22786207 0.9855021088497615 0.1438933644908415
22835958 0.9855440987626715 0.14330997011444865
22885709 0.9854686229094985 0.14282625649711891
22935460 0.9856732116729676 0.14201864511376167
22985211 0.9855749165569246 0.14160882445820813
23034962 0.9858340236863622 0.14093826273191384
23084713 0.9857667134986522 0.14032772093080087
23134464 0.9858612809343278 0.13977559109865575
23184215 0.9859720518314047 0.13925912120339923
23233966 0.986207613409988 0.13870806198975585
23283717 0.9861677846757776 0.1380687105159822
23333468 0.9862164959839897 0.13768608819168046
23383219 0.9862579642975658 0.1367451920827934
23432970 0.9863553854422297 0.13652125656560066
23482721 0.9864528888631673 0.13584206622672937
23532472 0.9864851461509732 0.13522795797641698
23582223 0.9865957623037285 0.13469365239800027
23631974 0.9866280045642964 0.13403375933604472
23681725 0.9868915673424989 0.13343432972823288
23731476 0.9867790080028062 0.13296710382440774
23781227 0.9868685618701002 0.13241225281146984
23830978 0.9868182004933914 0.13179503555590358
23880729 0.9869603112167312 0.13122417945654202
23930480 0.9869003111552925 0.13065616799237478
23980231 0.9871111306884196 0.13030919866228963
24029982 0.9869912521508396 0.12972606529336972
24079733 0.9871259807616064 0.12917563958741674
24129484 0.9872553711097355 0.1285593575908091
24179235 0.987364711871285 0.12813726502071515
24228986 0.9873949001015047 0.1274982444169231
24278737 0.987528921530288 0.1269733103378464
24328488 0.9874456241802029 0.1262501891614627
24378239 0.987549091908266 0.12587223900200722
24427990 0.9876805678192409 0.1253183099804965
24477741 0.9876816220288566 0.12478357022873836
24527492 0.9877729110297643 0.12424227172267593
24577243 0.9877518194101953 0.12377098325992553
24626994 0.9879294981885132 0.12316986244564958
24676745 0.9878876929225713 0.12263884156994338
24726496 0.9879911313714658 0.12199152291011166
24776247 0.9877903544766385 0.12159451442712907
24825998 0.9881423852695527 0.12111660803481006
24875749 0.9880532372702713 0.12057282248586101
24925500 0.988230151134255 0.11980942465994607
24975251 0.9881196803488955 0.11952094679747129
25025002 0.9882730919811527 0.11900067894524424
25074753 0.9883371480588726 0.11837289581589391
25124504 0.9883407877556599 0.11793753629381415
25174255 0.9884337895713099 0.1172862314651882
25224006 0.9884369074096103 0.11687144524537522
25273757 0.988585745999889 0.11633790988403662
25323508 0.9884838810840717 0.11583207485060709
25373259 0.9886879770079291 0.11527939480698192
25423010 0.988503235083386 0.11471004584481874
25472761 0.9888344641368074 0.11424074646039842
25522512 0.9887115703427405 0.11369619396118859
25572263 0.9888068655016684 0.11323872318475119
25622014 0.9888527015209877 0.11268916661080054
25671765 0.9888037565232303 0.11224072017218188
25721516 0.9887683512041531 0.11163507584406958
25771267 0.988939966795832 0.1112502360877273
25821018 0.9888532470181657 0.11069155388538497
25870769 0.9888792729181519 0.11014473626721082
25920520 0.9890138378998055 0.10965799071964283
25970271 0.9891340917543712 0.10938823832425382
26020022 0.9891717045275261 0.10865803689413653
26069773 0.9891716859512751 0.10826453306012727
26119524 0.9892559869277449 0.10772727450234812
26169275 0.9892585820209836 0.1072626152793512
26219026 0.9893003871310967 0.1067770464298337
26268777 0.989323811574044 0.10623147233507757
26318528 0.9894339524310899 0.1057024706765555
26368279 0.9894045471465945 0.10513688948433833
26418030 0.9896564273108491 0.10484237009054259
26467781 0.9893495621574304 0.10422515741657293
26517532 0.9897203552815691 0.1038424566156614
26567283 0.9895291273217319 0.10334022986400494
26617034 0.989646369314877 0.10293218292856567
26666785 0.9895188468753024 0.10240948692574327
26716536 0.9895264770699241 0.10214579711864837
26766287 0.9897357409324488 0.10142499122109142
26816038 0.9896837588865843 0.10091349499225122
26865789 0.9899837794103095 0.10047372319703228
26915540 0.9897716180871884 0.10017816131111877
26965291 0.9899318288540184 0.09961892820624761
27015042 0.9898597093146231 0.09892066111194042
27064793 0.9900037154389049 0.09844449273732507
27114544 0.9898739524849006 0.0980444261155269
27164295 0.9899986128304139 0.09750608741816962
27214046 0.9898619601170348 0.09710934223468767
27263797 0.9899511853608413 0.09668089907280168
27313548 0.9901226984108089 0.09613931182127078
27363299 0.9900035880437087 0.09561167667296024
27413050 0.9900188590714905 0.09518384452230312
27462801 0.9902131680692803 0.09478330772758196
27512552 0.9900204690490757 0.09430806057231783
27562303 0.9901067493329511 0.0938920354098111
27612054 0.9902856855413037 0.09335523036574891
27661805 0.9902054994832001 0.0929505167637125
27711556 0.9903185188528957 0.0924803479485157
27761307 0.990290276724865 0.0920457988704541
27811058 0.9902980450268919 0.09158114602255765
27860809 0.9902083616082722 0.09095382839711756
27910560 0.9903257202617249 0.09054948950263923
27960311 0.9903838380694084 0.09001711190147087
28010062 0.9904230789403182 0.08970715692339061
28059813 0.9903000953157308 0.08920701323834364
28109564 0.990567117948078 0.08875965929804318
28159315 0.9904191182716789 0.08822118783037147
28209066 0.9904201064670263 0.08797984254540193
28258817 0.9904696051848211 0.0874282564135142
28308568 0.9905518212884711 0.08706911968382428
28358319 0.9906650019118008 0.08653212347432604
28408070 0.9904532384035496 0.0861564842667716
28457821 0.9905910064448742 0.08554073258715177
28507572 0.9905655780009973 0.08531581443447546
28557323 0.9906281263162577 0.08466216855124903
28607074 0.990716085226823 0.08427084296353965
28656825 0.9908845132288782 0.08395306619914966
28706576 0.9905595996375607 0.08340957908849347
28756327 0.9907150710830448 0.08303321717219353
28806078 0.9905474939079124 0.08250651034750944
28855829 0.990766755564974 0.0820904382773416
28905580 0.9908721584003988 0.08155159823577657
28955331 0.9908006166642357 0.08123080653661018
29005082 0.9908997871141187 0.08082559751114197
29054833 0.9908552365585476 0.08053547480532741
29104584 0.9908007579431709 0.07980175085001406
29154335 0.9909139062451401 0.07957395476134098
29204086 0.9908948986702657 0.07908064196266161
29253837 0.9908790453445544 0.07856402654842018
29303588 0.9909479856274511 0.07808171878716766
29353339 0.9908993655719655 0.0778016558992794
29403090 0.9910841293131228 0.07731839964151746
29452841 0.9910135175727868 0.07683956615453308
29502592 0.9910323858189154 0.07647082061464008
29552343 0.9910150267976904 0.07604834839204773
29602094 0.9910821439331365 0.07562732555773251
29651845 0.9910306008315807 0.07509406803944133
29701596 0.9913244768788588 0.07466068149484793
29751347 0.9912100789586293 0.07439722654715061
29801098 0.9912296585652883 0.07389522253416814
29850849 0.9912232718409242 0.07344654268544101
29900600 0.9912313280783926 0.07304329216871085
29950351 0.991266406801626 0.07245124484515961
30000102 0.9910982978186986 0.07212801945545162
30049853 0.9908106743090391 0.0715650988447072
30099604 0.9908764077329489 0.07106379262622713
30149355 0.9909068963382821 0.07064076147298386
30199106 0.990774850243882 0.07021971005930601
30248857 0.9909606932770677 0.0699688143790846
30298608 0.9908747571672845 0.06927501667786971
30348359 0.9910546662352904 0.06889911989614014
30398110 0.9908672823097107 0.06850887335717723
30447861 0.9909956220728804 0.06805811892196209
30497612 0.9907933393484352 0.06771989419434832
30547363 0.9909308529120662 0.06723586949196525
30597114 0.9910793056682181 0.06666382442288825
30646865 0.9910131962660564 0.0663320740093958
30696616 0.9909626634727471 0.06589401613627288
30746367 0.9909175136705202 0.06548263762112852
30796118 0.9909911866797758 0.0651591996607578
30845869 0.9910985189653724 0.06468003195721887
30895620 0.9909255872071504 0.06423127758645791
30945371 0.9908743273040237 0.06396633105213526
30995122 0.9910302021074641 0.06341551854327347
31044873 0.9909764051757018 0.06299065174960242
31094624 0.9910113870853556 0.062462797499143956
31144375 0.9909265323364751 0.062090549067481085
31194126 0.9911195042596663 0.06168876730200748
31243877 0.99101152604203 0.061230009749380136
31293628 0.9910225980957449 0.060990263691713606
31343379 0.9910231090488024 0.06046179140934227
31393130 0.9910924360149477 0.05998424948920708
31442881 0.9909294998303799 0.059443399295092875
31492632 0.9912601081351352 0.05915955645035447
31542383 0.991076178095729 0.058703464700467195
31592134 0.9909931905347464 0.05837618506711994
31641885 0.9909111255058156 0.057718183068605905
31691636 0.9909499939286831 0.05744876009254426
31741387 0.9909488774918072 0.05694921759242368
31791138 0.9909975997624182 0.05672251047512345
31840889 0.9909708641294087 0.056045841810091715
31890640 0.9909136788139444 0.055747551895992266
31940391 0.9909752630707501 0.05529745353224668
31990142 0.9908899397441451 0.05497522890847252
32039893 0.9909797097379174 0.054476472575272245
32089644 0.9908203512613396 0.054066329425124834
32139395 0.9909537448756525 0.053784439266993805
32189146 0.9908067211154368 0.053221662320855345
32238897 0.9907614482589239 0.05280353017182865
32288648 0.9907983377038384 0.05244115219121051
32338399 0.9909480810921993 0.05207968728108121
32388150 0.9907120800169876 0.05163624996933955
32437901 0.9908497656101244 0.05123821722380484
32487652 0.9907807489684723 0.05081579108869739
32537403 0.990757302652422 0.05024611241426459
32587154 0.9907861458467744 0.05002347237346184
32636905 0.9908157749972345 0.049588769081986464
32686656 0.9907025420949447 0.04909066072542292
32736407 0.9907247537666773 0.04879832963019064
32786158 0.9905772609206037 0.048405506017060874
32835909 0.990564587491858 0.04795372480818018
32885660 0.9906430530727417 0.04744728951762075
32935411 0.990480378308041 0.04706105356850864
32985162 0.9907399258417008 0.04679316962766733
33034913 0.9904429598924849 0.04621252849558628
33084664 0.9904506753166222 0.04582790388654576
33134415 0.9904590209808608 0.04539793070826475
33184166 0.9903264692323235 0.04494161335848379
33233917 0.9903493792821066 0.04451542397709307
33283668 0.9903015155151783 0.04417848335906162
33333419 0.9902203325361161 0.04374005489341915
33383170 0.9902921003853477 0.04350940275040837
33432921 0.9903284612764385 0.042977054713218124
33482672 0.9902824339610085 0.04258160969722856
33532423 0.9901918480750578 0.0422063174177697
33582174 0.9901472606530415 0.041702022040780946
33631925 0.9901029790989377 0.04129638261675398
33681676 0.9899762221860532 0.04103135542979566
33731427 0.9901149521395375 0.04055642136309579
33781178 0.9899888508091601 0.04005635406460186
33830929 0.9900448645261622 0.03978263427430862
33880680 0.9898173787756187 0.03925787933692419
33930431 0.9899215156643771 0.038884776559973966
33980182 0.9897494880881395 0.038633546304340814
34029933 0.9898465623626208 0.0381305263705795
34079684 0.9897867614499681 0.03766314711165888
34129435 0.9895308224685084 0.03744176682331824
34179186 0.9894987068830012 0.0367573700516824
34228937 0.9896905292487853 0.03657326195485559
34278688 0.9894944312380893 0.036159238809046756
34328439 0.9894894133616043 0.03576289482769252
34378190 0.9893907703210796 0.0354186245501098
34427941 0.9893416728803754 0.03506986102550192
34477692 0.9892367573912184 0.03457418004962496
34527443 0.9892485616821121 0.034330077390647605
34577194 0.9891757442547823 0.03381404126487511
34626945 0.9892232501449967 0.03338767932580825
34676696 0.9891471789956923 0.03313184059968483
34726447 0.9889640042597212 0.032562640488453455
34776198 0.9889261412479097 0.03234875048261893
34825949 0.9888702326394125 0.031917854507099816
34875700 0.9889243265055042 0.031756383683141126
34925451 0.9888933130289582 0.031096023189786534
34975202 0.9888845038916094 0.030835668858612345
35024953 0.9887562051575857 0.030312500143490965
35074704 0.9886776778157013 0.030074930103476658
35124455 0.988674647339492 0.02965697905111826
35174206 0.9885652511905872 0.029282129881940597
35223957 0.9883697248846794 0.028779605403739916
35273708 0.9884045070733024 0.02857268154997787
35323459 0.988535639484019 0.028248766349613073
35373210 0.9883036839379126 0.027766622128753256
35422961 0.9882965175830335 0.027371339138514243
35472712 0.988052850179108 0.02706690449940598
35522463 0.9881960913959904 0.026646426861727628
35572214 0.9879546333536704 0.026331293841134345
35621965 0.9880962241040824 0.025960155627973068
35671716 0.9878897015258079 0.02558378906810114
35721467 0.9879835391450912 0.025220407874774472
35771218 0.9878098685361344 0.02490504395795385
35820969 0.9878404919379157 0.024734810186565124
35870720 0.9878384157719378 0.024156835768788187
35920471 0.9876033880747083 0.02370823174394564
35970222 0.9877036619053279 0.023479770177784975
36019973 0.9874001285515825 0.023278325777454523
36069724 0.9876191957607461 0.02286839986096757
36119475 0.9875529761889883 0.022553100712775387
36169226 0.9874653912351932 0.02215299122208267
36218977 0.9873698189629205 0.02170383950558837
36268728 0.9875210372906439 0.021304079253655718
36318479 0.9872934449282061 0.020879222066077313
36368230 0.9872678760643936 0.020890457372118827
36417981 0.9873429188718721 0.020324050915231415
36467732 0.987166406889884 0.02000767302422625
36517483 0.9870254791749614 0.019620595579302683
36567234 0.9873642983764936 0.019372409999936512
36616985 0.987022010642232 0.018932625414446704
36666736 0.9871940308927005 0.018763500246817548
36716487 0.9871471366303513 0.0181915804438026
36766238 0.9869831593949093 0.017874906221783483
36815989 0.9870919837675284 0.017408440416189903
36865740 0.9869431460387426 0.017210792963789592
36915491 0.9870555879594983 0.016813400849909444
36965242 0.9869619354634881 0.016550480803815465
37014993 0.9869104339161718 0.016205811795672296
37064744 0.9869717330720947 0.01582043714192215
37114495 0.9869656266217977 0.015419780818188
37164246 0.986815522643021 0.015042800914877653
37213997 0.9869991325908555 0.014682004074616553
37263748 0.98688803735125 0.014440204477738144
37313499 0.9869997837303583 0.013879691390376177
37363250 0.9869299182807194 0.013536847863457446
37413001 0.9871310355788148 0.013159209492301472
37462752 0.9870649884973752 0.012719503355927446
37512503 0.9870209101515316 0.0124391568730075
37562254 0.9870594119554373 0.01196885412228334
37612005 0.987108710988749 0.011634354903170092
37661756 0.9870050592517923 0.011167664296837942
37711507 0.9870511262234313 0.010944361379597308
37761258 0.987206080519236 0.010238404343127375
37811009 0.9870732623696404 0.009948823856147131
37860760 0.987140020081681 0.009561666873630184
37910511 0.9869987522666178 0.009255609968746388
37960262 0.9871238911405235 0.008796245634110748
38010013 0.9871378210497028 0.008144743832675053
38059764 0.9872210995613111 0.007858585071312815
38109515 0.9870527451727458 0.007272812868887678
38159266 0.9870139047837444 0.006897768931799629
38209017 0.9870265309174358 0.00646275923157136
38258768 0.987113719459049 0.006077957366908324
38308519 0.9870257006066155 0.005409425166129244
38358270 0.9870756989868485 0.00500928573157162
38408021 0.9870536701500298 0.004567864077191736
38457772 0.9869275389911777 0.004122303505723207
38507523 0.9870225614093703 0.0036710851713463244
38557274 0.9869924975855601 0.0032383061180934697
38607025 0.9869133257026201 0.002778203036794546
38656776 0.9866943127038522 0.0021962680940152916
38706527 0.986746622564585 0.001683937834877972
38756278 0.9865934335578339 0.0012926134521811768
38806029 0.9864454293880939 0.0006654555062032536
38855780 0.9864543866305918 0.0001369136250815337
38905531 0.9865011056639812 -0.0003762389211231682
38955282 0.986499335890671 -0.0008869410877646671
39005033 0.9864591179209752 -0.0012752801368469313
39054784 0.9861876497785665 -0.0018332804895142745
39104535 0.9861216585905261 -0.0023089340725367456
39154286 0.9860283001336468 -0.0028482080392309784
39204037 0.9859625346959925 -0.003453128949832079
39253788 0.9858584044785913 -0.004042799415644292
39303539 0.9857393588351013 -0.004506750372117043
39353290 0.985587720103449 -0.004950787632719518
39403041 0.9855548276672602 -0.005662632824141186
39452792 0.9854208105433419 -0.0060254809811109205
39502543 0.9850798860624785 -0.006621357118084542
39552294 0.9851436582568621 -0.007056436216152209
39602045 0.9848839004612387 -0.007604340431654428
39651796 0.984734294161252 -0.008147805120267285
39701547 0.9844170748362074 -0.008723033260922795
39751298 0.9843913204388827 -0.00925143380051564
39801049 0.9840411141196161 -0.009762284283611979
39850800 0.9839575860498837 -0.010272600055308981
39900551 0.9837827396907199 -0.010877025758588036
39950302 0.9835113914478786 -0.011303380266017935
40000053 0.9833178126229989 -0.011892315113599264
