# Supplementary material for: Toward a fully wireless endovascular neural interface: Evaluating power transfer efficacy
Source: PLoS One. 2026 Jun 15;21(6):e0351138. doi: 10.1371/journal.pone.0351138 (PMC13268161; doi:10.1371/journal.pone.0351138)
Supplement: S1 File — (ZIP) [file pone.0351138.s004.zip › S1 files/Planar Tx Air core in air.txt]

# HZ S RI R 50
50000 -0.9949698751209576 0.03213212563405465
99751 -0.9924759391942812 0.06477521455525496
149502 -0.9890322894194752 0.09655786847507128
199253 -0.9857790839739515 0.12823594852643025
249004 -0.9805476102688717 0.1592634878151884
298755 -0.9743165189569691 0.1899077799869927
348506 -0.9673746459193031 0.22035221918967732
398257 -0.9594513083250488 0.2502886548821943
448008 -0.950692843448783 0.2797871811074217
497759 -0.9413241871251767 0.3088231984810899
547510 -0.9310400889620216 0.33726252971359566
597261 -0.9199943211390063 0.36546836054260473
647012 -0.9081168686246242 0.39282991826705793
696763 -0.8956269923262672 0.41996777308617605
746514 -0.8825431477147998 0.4464878744256144
796265 -0.8686805744636366 0.4722717661143305
846016 -0.8542375909040221 0.49746122380548075
895767 -0.8391308165892564 0.5219331702720625
945518 -0.8235838864059445 0.5460388335222136
995269 -0.8074286495954517 0.5691765314905988
1045020 -0.7909554257914456 0.5918828121538733
1094771 -0.7736336896801373 0.6136890544416187
1144522 -0.7561982202785492 0.6348257576001024
1194273 -0.7382476999235431 0.6554296272681843
1244024 -0.7201395105024389 0.6752205758516728
1293775 -0.7014680050782016 0.6942590201666976
1343526 -0.6825973847290554 0.7125700967079897
1393277 -0.6634703312000289 0.7305457128699029
1443028 -0.6442437681530255 0.747455260912567
1492779 -0.6248358140677671 0.7635288006418642
1542530 -0.6050881944861406 0.7793949072968114
1592281 -0.5852204393021989 0.7941280171771361
1642032 -0.5654542623071793 0.8084726628740363
1691783 -0.5453056477335756 0.8220838654152129
1741534 -0.5252839872659615 0.8348816826036709
1791285 -0.5053361036518947 0.8469774551884358
1841036 -0.48514865145931185 0.8589208443117209
1890787 -0.465179169868783 0.869912665697759
1940538 -0.44506702013396376 0.8804270371682026
1990289 -0.4251275504808204 0.8903783010141898
2040040 -0.40542883879726 0.8995658527029244
2089791 -0.38539503037862194 0.9080079192527472
2139542 -0.3657075949569108 0.9163185026548093
2189293 -0.34626513207997217 0.9237927845824897
2239044 -0.32661251691695636 0.931147517158914
2288795 -0.30715478789132744 0.9374141130418091
2338546 -0.2883211547687289 0.9438341849422448
2388297 -0.2691647717246078 0.9495362792665233
2438048 -0.2502649832837362 0.9546477842321069
2487799 -0.23156148454160996 0.9595172963446551
2537550 -0.21335003914056241 0.9639126099991965
2587301 -0.19492380280873295 0.9676999314268999
2637052 -0.17705298794561505 0.9711215513770289
2686803 -0.15928347097191917 0.974443436535691
2736554 -0.14142596064367965 0.977002407897443
2786305 -0.12398483757155658 0.9796726104424899
2836056 -0.10719862261395582 0.9816849032418693
2885807 -0.09001705014323615 0.9833820859399737
2935558 -0.07340125809373971 0.9849419450490833
2985309 -0.05691172021997358 0.9862702686549094
3035060 -0.04058183646051668 0.9868716399651409
3084811 -0.024769628023246656 0.9875547862812218
3134562 -0.008776694614938938 0.9878151273143181
3184313 0.006524160091220885 0.988140223822817
3234064 0.02189158992588453 0.9878026183012768
3283815 0.03687294943744862 0.9876405629467393
3333566 0.051907287740304266 0.98713201835386
3383317 0.06638900778910027 0.9863562718010928
3433068 0.08084193042604895 0.9854669788167159
3482819 0.09464531079926644 0.9841147495354688
3532570 0.10860427322702323 0.982808277133149
3582321 0.12206072307508287 0.9815341466642773
3632072 0.13571276667277773 0.9796111838386259
3681823 0.14859031116668694 0.9777737755261645
3731574 0.1616683018774795 0.9759840911234826
3781325 0.17452283865892212 0.9737490509581836
3831076 0.18710308791044936 0.9716699908726438
3880827 0.19930748929045433 0.9691208655655185
3930578 0.21136189134583175 0.9667590264403427
3980329 0.22317678773958294 0.964092740626885
4030080 0.23477179140440507 0.9616533876565805
4079831 0.24630212212511537 0.9585963174605899
4129582 0.25762708571217885 0.9558267645444569
4179333 0.2685392521188462 0.9529769964033592
4229084 0.279349134114755 0.9498139326027721
4278835 0.2900325764214405 0.9468131033361831
4328586 0.30051981354755214 0.9434078420480182
4378337 0.3106866708481903 0.9404679339578225
4428088 0.32075541261828916 0.9368613827796214
4477839 0.33094084724248773 0.9336928257133246
4527590 0.3404887369611765 0.9302193575017352
4577341 0.3501505717625337 0.9266894085902702
4627092 0.35946588156750153 0.9230802084748931
4676843 0.3687328657004683 0.9196776663254592
4726594 0.3778665486575891 0.9159988715341479
4776345 0.38652267128795964 0.9126189620517131
4826096 0.39550195947977906 0.9087073509158825
4875847 0.4039155923645785 0.9050683090023143
4925598 0.41232878445300464 0.9012428062713533
4975349 0.42035895861982814 0.8976182464564991
5025100 0.4287849459312832 0.8939363138960268
5074851 0.43655452288671426 0.8899936464332338
5124602 0.44463509222996894 0.8862079904082071
5174353 0.45219117510188706 0.8824262981332708
5224104 0.4597443976470163 0.8785974345104901
5273855 0.4669197812872486 0.874627243951591
5323606 0.47451307533970993 0.8707760116046209
5373357 0.48150630385009324 0.8669738900054151
5423108 0.48836409475195236 0.8632699379277231
5472859 0.4955345638956209 0.8594203672222713
5522610 0.5022177639017972 0.8555923352845017
5572361 0.5089736323643999 0.8515381397517944
5622112 0.5155836758216692 0.8478373708111973
5671863 0.5219365237689807 0.8438923122258011
5721614 0.5279280295685617 0.8401803308506808
5771365 0.5343586805257021 0.8362111655060446
5821116 0.5403042893259916 0.8324923166347511
5870867 0.5464578528770384 0.8285848260680327
5920618 0.5522006874869305 0.8246769094365226
5970369 0.5580194774608188 0.8208573421758577
6020120 0.5637074069591184 0.8171313570233094
6069871 0.5694924809049091 0.8132827443449622
6119622 0.5746990995130292 0.8093500642829726
6169373 0.5803001802533003 0.8056446303982565
6219124 0.5854358431712604 0.8018841752845741
6268875 0.590876403773437 0.7982658512037387
6318626 0.5959215804687422 0.7944668556088958
6368377 0.6007362511037894 0.7906710266873044
6418128 0.6058103816188308 0.7868010729497783
6467879 0.610612588294042 0.7833486411360069
6517630 0.6155664315805535 0.7793584370033622
6567381 0.6199952483223317 0.7758728182914887
6617132 0.6249325795933248 0.7722877637123334
6666883 0.6293963004907366 0.7685555483999412
6716634 0.6340293832484928 0.7649810759588778
6766385 0.6384167704508015 0.7613415795514398
6816136 0.6429402253751672 0.7578519536433871
6865887 0.6468989595464321 0.754099711674461
6915638 0.6511666142545963 0.7507092134631699
6965389 0.6552508280980864 0.7470411839758727
7015140 0.6593593714684594 0.7437187043520189
7064891 0.6633291843014273 0.7400686914255079
7114642 0.6671321242672922 0.7368117329367516
7164393 0.6710463324440056 0.733131094078643
7214144 0.674868610911876 0.7298845893169147
7263895 0.6784580765677907 0.7263457304793766
7313646 0.6823565365074795 0.7229581452604212
7363397 0.6858414556379545 0.7195555985990546
7413148 0.6897012986990955 0.7161695121543852
7462899 0.6929463098751294 0.7130065659797832
7512650 0.6964299385700154 0.7097553095906742
7562401 0.6999361727169991 0.7063215082237752
7612152 0.7030014957120602 0.7030075157680584
7661903 0.706577977577337 0.6996556599020325
7711654 0.7096777611595373 0.6964762231395767
7761405 0.712992868436255 0.6933032788447174
7811156 0.716078617812941 0.6900929544469656
7860907 0.7192538747184426 0.6869671941952934
7910658 0.7223733217188023 0.6836838297863166
7960409 0.7252647275512798 0.6807106148047352
8010160 0.7283506109999709 0.6775169119307914
8059911 0.7311773234704473 0.6743404489921269
8109662 0.7340807572897985 0.6712532714204243
8159413 0.7368431933596103 0.6684388728750486
8209164 0.7396852744027899 0.6652076386993572
8258915 0.742131964643797 0.6623355898392886
8308666 0.7452459569789939 0.6592067546333124
8358417 0.747677442334668 0.6561862064255115
8408168 0.7507893041378592 0.6531471847443259
8457919 0.7529716695596229 0.6501927579034016
8507670 0.7556206347638029 0.6474330637407119
8557421 0.7580802322011863 0.6445025498371524
8607172 0.7606765727023608 0.6418697056965456
8656923 0.7630507343346467 0.6388299839544355
8706674 0.7654202577384561 0.6358778094509945
8756425 0.7678419294758454 0.6329431765022425
8806176 0.7702040841499236 0.630299000697311
8855927 0.7724531037338038 0.6275772392847189
8905678 0.7748343467548212 0.6248561324204321
8955429 0.7771057795291996 0.621886709263552
9005180 0.7792209655007012 0.6193082914897207
9054931 0.7814227186966718 0.6164949704815145
9104682 0.7834382729651361 0.6138923504363211
9154433 0.7857488451629246 0.6112537644581328
9204184 0.7877906399737308 0.6085714538069084
9253935 0.7898894354813648 0.6059167942445775
9303686 0.7918626981558249 0.6031910234496518
9353437 0.7938929647925314 0.600502838334347
9403188 0.7958542530473945 0.5980386637758213
9452939 0.7978713828937319 0.5954502432868034
9502690 0.7996260479136449 0.5928640258219979
9552441 0.8016406751246294 0.5906345161787016
9602192 0.8034557998653231 0.5877277104148292
9651943 0.8054389704914202 0.5854182300392821
9701694 0.8072638740512279 0.5827814434110864
9751445 0.8090666426042977 0.5805876257966015
9801196 0.8110201876073573 0.5777717334479057
9850947 0.8125765260044969 0.5755117944406554
9900698 0.8145003161103479 0.5730500959215852
9950449 0.8159447046736649 0.5706938866821576
10000200 0.8178921592663663 0.5684138694922325
10049951 0.8195823640697671 0.5659967299903333
10099702 0.8211036814188446 0.5636042277144556
10149453 0.8226956531659791 0.5613728668386734
10199204 0.8244048818830576 0.5590094369634127
10248955 0.8257742169986495 0.556592812058066
10298706 0.8273429111439065 0.5544837952340541
10348457 0.8289161133636909 0.5521423324939659
10398208 0.8305927944735595 0.5498021003260272
10447959 0.831909590516869 0.5475637061800771
10497710 0.8335942474100936 0.5454543625386826
10547461 0.8350922483526332 0.5432185566146445
10597212 0.836502088396644 0.54084508948306
10646963 0.8377864415567592 0.5389268899673744
10696714 0.8392489447164087 0.5367115066119458
10746465 0.8406794083990817 0.5344195095264606
10796216 0.8421163883394399 0.5322982156663356
10845967 0.8434786831516389 0.530249471720309
10895718 0.8448797286180683 0.528031117076898
10945469 0.8461694991430413 0.5258858304657604
10995220 0.847399530528799 0.5239935372892032
11044971 0.8486898414376526 0.5218220896378799
11094722 0.8500346705281364 0.5197783637098794
11144473 0.8513138324592764 0.5176241232455147
11194224 0.8525577618246518 0.5157847951329934
11243975 0.8538253469464379 0.5136998488057997
11293726 0.8552215708240892 0.5117816204114909
11343477 0.8562512242203031 0.5096348612675611
11393228 0.8574544556599816 0.5076782090533228
11442979 0.8585402951830463 0.5056469815963133
11492730 0.8598420455978196 0.5038965308700398
11542481 0.8609949937170241 0.5017630857971965
11592232 0.8621420557779246 0.49990614063714955
11641983 0.8633158077928335 0.497883397995178
11691734 0.8643580546868598 0.4960913236202074
11741485 0.8655157206942282 0.49401155115304524
11791236 0.8664941056927989 0.4922859073625776
11840987 0.8676627648386227 0.49038531566688576
11890738 0.8685520096771863 0.48853441994614477
11940489 0.8697316874763175 0.4867468113765833
11990240 0.8707247723577466 0.48486590848551125
12039991 0.8717791766678902 0.4830843097027311
12089742 0.8729110257334629 0.48137953851588494
12139493 0.8738924926439573 0.47935459647423234
12189244 0.8747820254159494 0.47759547692775683
12238995 0.8757078085025906 0.47588747248381424
12288746 0.8768502396280947 0.4740866787669205
12338497 0.8777049995772963 0.4721553589615552
12388248 0.8786178895032868 0.4704489246413124
12437999 0.8795101212777445 0.46893072226589244
12487750 0.8804576735724392 0.4672271376784045
12537501 0.8815937799073978 0.46530857127620684
12587252 0.8825567337172865 0.46384868249986827
12637003 0.8833327876920075 0.4620811949255788
12686754 0.8842208073660982 0.4604602955411453
12736505 0.8850179625870277 0.4588634364832021
12786256 0.8860292177943451 0.45716575022038014
12836007 0.8868464936560729 0.455430142568281
12885758 0.8877568837526905 0.45370460600902773
12935509 0.8884011549016493 0.45216314909784355
12985260 0.8893541208790878 0.45047441031447694
13035011 0.8901890717774232 0.44889530783202386
13084762 0.8910215935841966 0.44736366854133125
13134513 0.8918565794872575 0.44573840539616766
13184264 0.8926764373341322 0.44399795376143725
13234015 0.8932867535446094 0.4426951823413085
13283766 0.8942408671910781 0.44101220578604183
13333517 0.8949266666993505 0.4394714871312925
13383268 0.8956796406079242 0.4377537394192501
13433019 0.8965196282575155 0.43642413449110123
13482770 0.8971742886745255 0.43487711539174667
13532521 0.8981240544685094 0.433532314720549
13582272 0.8988447133826745 0.43185035717020787
13632023 0.8995095567230097 0.43040947460847817
13681774 0.9001218095715552 0.42876359882382264
13731525 0.9009883953181729 0.4273782860600931
13781276 0.9017858051542644 0.42593727204952203
13831027 0.9021489307748235 0.42436851124716435
13880778 0.9030082844891805 0.4228381860006506
13930529 0.9037457288369534 0.42143750689069853
13980280 0.9044337528942913 0.4200447008186735
14030031 0.9051230990872706 0.418568334385522
14079782 0.9058389103501461 0.41733700050727274
14129533 0.906346133957453 0.41582201203406205
14179284 0.9070498035481254 0.41427103079710886
14229035 0.9077352416171881 0.4129284214265599
14278786 0.9083502297443037 0.4115376195365155
14328537 0.9090605635480762 0.4102275851491405
14378288 0.9095744761317972 0.4088085426578604
14428039 0.9101768006694894 0.40756915100600855
14477790 0.9108708564182252 0.4061399849928486
14527541 0.9113863503743711 0.4047625867374918
14577292 0.9122169679056713 0.4033500513867387
14627043 0.912796333248508 0.40201632037727153
14676794 0.913250143209301 0.40073582447210565
14726545 0.9138872039305066 0.3993726964439334
14776296 0.9145144284704843 0.39810494207259184
14826047 0.9150054183083054 0.3966613084633739
14875798 0.9155151510338347 0.3955446228002841
14925549 0.9162193357153505 0.39409983017952793
14975300 0.9167523187819535 0.3928005154845058
15025051 0.9172603683424064 0.3914846928259731
15074802 0.9177562112277217 0.3902805536633516
15124553 0.918422167075676 0.38901142257736887
15174304 0.9189953253329174 0.3876616143343322
15224055 0.919484709752545 0.3865442736443237
15273806 0.9201201419349926 0.38518591192264706
15323557 0.9205342553077531 0.3840309528612543
15373308 0.9212144565803896 0.3826458618360513
15423059 0.9215747974968521 0.381732376207966
15472810 0.9221404970404814 0.3804423917805317
15522561 0.9224472452100239 0.3791683484190165
15572312 0.9231352300770885 0.3779250089636564
15622063 0.9235353235528116 0.37672160499058316
15671814 0.9241997157396903 0.3755099433501059
15721565 0.9245625832362208 0.37445679115161185
15771316 0.9250753019100348 0.3731358424970112
15821067 0.9255720321998759 0.37207216073510063
15870818 0.9261095679832895 0.3709130260544076
15920569 0.9265642351956507 0.36975182049812927
15970320 0.9270148427663044 0.36843066135538316
16020071 0.9275400240754864 0.36742874858565666
16069822 0.9279941089874837 0.3662845457258702
16119573 0.9282863230379585 0.36519959305415306
16169324 0.9289299660744016 0.36400514354622815
16219075 0.9293687834599704 0.3628748819026973
16268826 0.9297376521536495 0.3617790640436244
16318577 0.930267315916875 0.3607556581807954
16368328 0.9306079281389843 0.35944568995248566
16418079 0.9310928282813877 0.35834285435397245
16467830 0.9314362828338072 0.3573575057441016
16517581 0.9318700346623631 0.35624979928478434
16567332 0.9323124757111292 0.3551449242571815
16617083 0.9327891753586295 0.35398577387668373
16666834 0.9330675204661804 0.352970802101213
16716585 0.9336542626821311 0.3518229496761617
16766336 0.9340650139710912 0.35076513073194343
16816087 0.9344591341486757 0.34977274392568386
16865838 0.934736318098299 0.34867588830875995
16915589 0.935220883548967 0.3475915505695498
16965340 0.9357182360880398 0.3465882831763137
17015091 0.9360193060587977 0.34546317094163226
17064842 0.936326181307262 0.34441616542451825
17114593 0.936649961019373 0.3435020503808106
17164344 0.9371426017159274 0.34243044841069986
17214095 0.9374948374994022 0.3413974520407061
17263846 0.9378912400538802 0.3403246105990085
17313597 0.9382604496377887 0.33935755483601443
17363348 0.9386841299557841 0.3384729575183914
17413099 0.938982946514072 0.33749817849101243
17462850 0.9394579905395168 0.33641002916792995
17512601 0.9396315028370301 0.3354429782627
17562352 0.9401140343433585 0.3345772237725367
17612103 0.9403971118185711 0.3334619108675836
17661854 0.9407659235766189 0.332572824544721
17711605 0.9411312559729565 0.33142086868787274
17761356 0.9415513197259086 0.33053753768073607
17811107 0.9417189357567495 0.3295083169471542
17860858 0.9421320660507503 0.32863433786864965
17910609 0.9425183014934182 0.32754298475485294
17960360 0.9427859429415087 0.3267431700851611
18010111 0.9431661108022392 0.32574714468541
18059862 0.9434949187163748 0.32487684897094826
18109613 0.9438147398727824 0.32393406818680853
18159364 0.9440727198212028 0.3229415409913793
18209115 0.9445082797082586 0.3220381662384746
18258866 0.9447004529848659 0.3210839578425888
18308617 0.9450709376872487 0.3201864921941176
18358368 0.9453352199782885 0.31929708979851823
18408119 0.9458002588768816 0.31843900514589263
18457870 0.9460275321852032 0.3175363061010291
18507621 0.9462314540700081 0.31651671428942507
18557372 0.9466188865507785 0.31566327441053293
18607123 0.9469540513209752 0.3147411838634032
18656874 0.9471464109689273 0.3138913881013733
18706625 0.9475576640846892 0.3130355313077616
18756376 0.9480259290023033 0.31220721002714014
18806127 0.9482156013185769 0.3114372535938703
18855878 0.9485410290648745 0.3103013982687277
18905629 0.9487414965508141 0.3095885744335138
18955380 0.9489803251512712 0.30850252435880043
19005131 0.949364162505208 0.3077394364484478
19054882 0.9496764498825443 0.30697704702415907
19104633 0.9498443891959577 0.3059630658502601
19154384 0.9501347718759413 0.30513024005738293
19204135 0.9504936103710262 0.3043967671741231
19253886 0.9507773332580054 0.303527960273918
19303637 0.9510841985816101 0.3026590045371764
19353388 0.9512023082570437 0.3018421589440311
19403139 0.9515768471256052 0.3009014388479603
19452890 0.9516839853325574 0.3003055327389451
19502641 0.952124005480658 0.29935776697456357
19552392 0.9522620584003688 0.2986411568278106
19602143 0.952667855603937 0.2976777501604462
19651894 0.9527446291682655 0.296883791109905
19701645 0.9531231430893335 0.2959886730455215
19751396 0.9532825175367038 0.29529815192027725
19801147 0.9536199461900251 0.2944118106058913
19850898 0.9539041176898937 0.29375038770729806
19900649 0.9542012544874977 0.29291931517418124
19950400 0.9543609523900102 0.2919269127390142
20000151 0.9545689033456374 0.29128814068014774
20049902 0.9549535389130339 0.2903353097828131
20099653 0.9550411312714517 0.2895704739134349
20149404 0.955349047899726 0.2889732954922484
20199155 0.9554904672234996 0.2880577516281419
20248906 0.9557353158756742 0.2873909211345253
20298657 0.9561893622830326 0.28644779503823403
20348408 0.9562193357668487 0.2858773420769007
20398159 0.9564887961810624 0.2850179765430018
20447910 0.9566355341388187 0.28424191426124623
20497661 0.9569891471843094 0.28348890719030745
20547412 0.9571088966196056 0.28273210895730844
20597163 0.957422402125086 0.28213844753970146
20646914 0.957621103527225 0.2811789196468634
20696665 0.9579088599861041 0.280518802307378
20746416 0.9581241017599532 0.27973647885527486
20796167 0.9582297977547466 0.27913721912366707
20845918 0.9585053839114533 0.2782759228648457
20895669 0.958755292676523 0.2775527184713617
20945420 0.9587561544939773 0.2768891141308433
20995171 0.9591398759684883 0.27620493709094035
21044922 0.9593338707088837 0.2753615979637415
21094673 0.9594802513332463 0.2747005995906857
21144424 0.9598668077957615 0.2739260948213458
21194175 0.9599864741837574 0.273313666089762
21243926 0.9601225816004445 0.27252549194741804
21293677 0.9603824904610868 0.27191500808448976
21343428 0.9605802821843537 0.2711330483319447
21393179 0.9608674706016953 0.27030759099334856
21442930 0.9609479307377777 0.2697655908210828
21492681 0.9611623848933596 0.2689755620110949
21542432 0.9613001208072042 0.26828356853583235
21592183 0.9615900090650162 0.26753864546969447
21641934 0.9618180191591541 0.2668632026131072
21691685 0.9622096858157674 0.26621318564499197
21741436 0.9622102498453476 0.2656566738882655
21791187 0.9624244068558345 0.2649158119520519
21840938 0.9626030389921691 0.2643181546506927
21890689 0.9628018989820294 0.26344817818318983
21940440 0.9627943940059982 0.26298170700000123
21990191 0.9631532031699908 0.26221823320364407
22039942 0.9633358403937617 0.2615608585077015
22089693 0.9635591342300578 0.2607588985054567
22139444 0.9637089439824571 0.2603280758760623
22189195 0.9638641885775302 0.2595330232669319
22238946 0.964085276124018 0.25872740360115637
22288697 0.9642700178511342 0.258215677364076
22338448 0.9643586708679404 0.2574326539244002
22388199 0.9647138834327844 0.25700777616758635
22437950 0.9647984925484834 0.25614242219406885
22487701 0.9648797718582535 0.255752803160763
22537452 0.965003519514189 0.25485604900716563
22587203 0.9653707396149398 0.25428614871669464
22636954 0.9656193972478279 0.2536453635863527
22686705 0.9655691104772466 0.25292350492269305
22736456 0.9657879312729515 0.2524059077872029
22786207 0.9660126801288389 0.2516257025393451
22835958 0.966123751094601 0.2510766884657287
22885709 0.9662687708014773 0.25053865686449284
22935460 0.966475547263432 0.24973409211776312
22985211 0.9664664918302583 0.2492043467578023
23034962 0.9668389733305119 0.24863575371547036
23084713 0.9669891002254594 0.24793336209457834
23134464 0.9671787055383877 0.24728214422118275
23184215 0.9671987926313383 0.24671420518258097
23233966 0.9676178937335947 0.24620748870475392
23283717 0.9677363750816744 0.24568446781682218
23333468 0.9677940959112402 0.24501342193733075
23383219 0.9679079600727125 0.24417687890420942
23432970 0.9681217145540082 0.24376372870909846
23482721 0.968228022168657 0.24309838468052816
23532472 0.9683490782492413 0.24250745562042714
23582223 0.9685090334529162 0.24194546335482287
23631974 0.9687881236785875 0.24124815190346055
23681725 0.9689737618646722 0.24061388003238673
23731476 0.9690165388141456 0.23999493535388974
23781227 0.9690994219797808 0.23961291104004068
23830978 0.9692077765456452 0.23875102193791198
23880729 0.9694697032836198 0.23828919253684874
23930480 0.9695729100774171 0.2376431962085175
23980231 0.9697805775125758 0.23720615272917284
24029982 0.9696599903902711 0.23658036978264912
24079733 0.9700515230683052 0.23606882496002618
24129484 0.9700722052347317 0.23541701454221758
24179235 0.9703791854739423 0.23490288741261958
24228986 0.9704757637268201 0.234304776544651
24278737 0.9706018386227617 0.23380971792505167
24328488 0.9708196590979 0.23315981695324284
24378239 0.9708342171188012 0.23254830725974718
24427990 0.9710247360603992 0.23209036763718513
24477741 0.9711713493655376 0.2315502858183576
24527492 0.9714123012718376 0.2309780371464052
24577243 0.9713293354408304 0.23036354393178157
24626994 0.9716891849682111 0.2297864378208942
24676745 0.9715972707562971 0.22919961943778192
24726496 0.9719476777746027 0.22866804580337136
24776247 0.9717479455461393 0.22799251013553237
24825998 0.9721173541558402 0.2276681414478067
24875749 0.9720954473562943 0.22713793929847687
24925500 0.972366378936765 0.22642856981962636
24975251 0.9723626308456327 0.22595601533359785
25025002 0.9724635656088735 0.22543634803326135
25074753 0.9727360864361859 0.2248134259008119
25124504 0.9727791683873109 0.22444536962005288
25174255 0.9729261817299781 0.22368654552676304
25224006 0.9730171097460739 0.2233595474927721
25273757 0.9732025965856951 0.22273665412784993
25323508 0.9731954991967446 0.22220724340567474
25373259 0.9734550691018194 0.22184678050258572
25423010 0.9735049992716557 0.2211310551091147
25472761 0.9736735717052902 0.22066700498320255
25522512 0.9737037496210788 0.22021852596607502
25572263 0.9739501426392071 0.21961808700773444
25622014 0.9740088610766063 0.2190703033078026
25671765 0.9741489939779268 0.2184795684862797
25721516 0.9741987837448227 0.21791529988525374
25771267 0.9744484953911315 0.21747619513839841
25821018 0.9743390666829463 0.21691928227657842
25870769 0.9744091106978456 0.2163988875822972
25920520 0.9746536187681322 0.21587432684281857
25970271 0.9748863040555757 0.2155227955134175
26020022 0.9750757000890206 0.21483984368433098
26069773 0.9749780080614566 0.2144504219098657
26119524 0.9751999617869233 0.21399518722844543
26169275 0.9752468278239291 0.21346323336553158
26219026 0.975367275495204 0.21300990169259656
26268777 0.9754418125309433 0.2123847302361449
26318528 0.9756564958479934 0.21188050586034285
26368279 0.9757109856842954 0.2112543115343331
26418030 0.9759252734849924 0.21103295178312872
26467781 0.9759092601259612 0.21047485991225037
26517532 0.9761532454380857 0.20995796315481383
26567283 0.9762509692938055 0.20946173934975967
26617034 0.9761887041577273 0.20907060234368596
26666785 0.976159397182307 0.20854876099480166
26716536 0.9762951802556499 0.2081404251094551
26766287 0.9766568483689191 0.20753206403659172
26816038 0.9766157734244276 0.20710149674382072
26865789 0.976882234293214 0.2065850761912214
26915540 0.9769150585034813 0.20622106721319866
26965291 0.9770120432155848 0.20566260191178495
27015042 0.9770992305519253 0.20515544474061254
27064793 0.977398614652378 0.20463120089319192
27114544 0.9773031870243101 0.20408679049657275
27164295 0.9774174839135368 0.2037024071519916
27214046 0.9773210096273697 0.20326889797182196
27263797 0.9775364930910367 0.20275519634628966
27313548 0.9776459585460597 0.20221670893954716
27363299 0.9777727533680245 0.20172103099856065
27413050 0.9778685399597498 0.20125508395047947
27462801 0.9780254235292046 0.20092121127460222
27512552 0.9782085694124455 0.2002248197139009
27562303 0.9780507511779396 0.199895928419039
27612054 0.9783232048672139 0.19942906223935258
27661805 0.9784537048875277 0.1989881231855733
27711556 0.978530050753364 0.19865510688586993
27761307 0.9786691414118487 0.19817132137118823
27811058 0.9787132671570943 0.1976436835988847
27860809 0.9787473343756881 0.19710104160101552
27910560 0.9788515978748477 0.1966207916036333
27960311 0.9788917787932442 0.19626089196054347
28010062 0.9791431414363266 0.19579784241765485
28059813 0.9790966920301036 0.19532645912018448
28109564 0.979267048789108 0.19488269722801657
28159315 0.9793298039881836 0.19438831775768975
28209066 0.9793698798196326 0.1940910283658647
28258817 0.9793913691865046 0.19352713726904566
28308568 0.9794860394649173 0.19318386065348456
28358319 0.9797456409011324 0.1927112359835323
28408070 0.9795703318235701 0.1922922612162886
28457821 0.9798732826821331 0.19186878328511522
28507572 0.9797960593499262 0.19135492838065377
28557323 0.9799900684753567 0.1908886948994599
28607074 0.980119374107412 0.19053700368241877
28656825 0.9803219387055512 0.19014959925623848
28706576 0.9801068251729038 0.18954742874756186
28756327 0.980369480034136 0.18923883387604046
28806078 0.9802786416709363 0.18865493534977948
28855829 0.9805498092771329 0.1884669612585443
28905580 0.9804298067352839 0.18787406973543394
28955331 0.9806623923596455 0.18755122592040338
29005082 0.9807140915786724 0.18708429898162288
29054833 0.9806647556277306 0.18677931851728916
29104584 0.9808810901327328 0.1860854583962628
29154335 0.9808808514072427 0.1859406439038822
29204086 0.981045264231435 0.1854731357380127
29253837 0.9808941724724747 0.18500583306082496
29303588 0.9812329409840038 0.1846632984811288
29353339 0.9812341763330792 0.18423741081032363
29403090 0.9814548222831005 0.1837949875717739
29452841 0.9814859677449668 0.1832024287684085
29502592 0.9814996513776834 0.1830054267717446
29552343 0.9815321997295285 0.18250897840383126
29602094 0.9816521095313681 0.18211648947121883
29651845 0.981576098396016 0.18166449128572945
29701596 0.9819779254940212 0.18121952062946653
29751347 0.9819154914050312 0.18096825691704158
29801098 0.9819527115890693 0.18052498955598573
29850849 0.9820585655572716 0.1802259272309046
29900600 0.9821483853743014 0.17968803459912772
29950351 0.9821683912168686 0.17910556325459687
30000102 0.9822164825219601 0.17888558318195652
30049853 0.9821966871762404 0.17833980121825616
30099604 0.9824820677042011 0.1777785399013276
30149355 0.982406076704849 0.17754009088740655
30199106 0.9824384215523188 0.17724651749054574
30248857 0.9826202352526497 0.17687904250128367
30298608 0.9826581665402739 0.17625490322892143
30348359 0.9828177739189727 0.17595268755904545
30398110 0.9825794279990246 0.17554713254070345
30447861 0.9828795841754099 0.17528016463381296
30497612 0.9828281828843651 0.17482025015448258
30547363 0.9830087159132408 0.17436766726297803
30597114 0.9832923854765946 0.17389461551170127
30646865 0.9831623356906037 0.1736315053618426
30696616 0.9831409791322044 0.17315067785362714
30746367 0.9832815833741605 0.17283583790248194
30796118 0.983323812704377 0.17244750495064148
30845869 0.9835674624256654 0.17210843406738488
30895620 0.9834339673737219 0.17162388893177857
30945371 0.9835646132815922 0.17132917723988716
30995122 0.9836263084099556 0.17095563150814863
31044873 0.9836930711339865 0.17040782039340763
31094624 0.983651457269248 0.17009596966723786
31144375 0.9837853026078683 0.1697435191607031
31194126 0.9839437239697966 0.16932428229547886
31243877 0.9838445833695494 0.16892507221589395
31293628 0.9839390595197407 0.16863528771798142
31343379 0.9840488810167942 0.16821676678667632
31393130 0.9842273195254243 0.1677962324179364
31442881 0.9842601212034012 0.16720992352627392
31492632 0.9843717768699448 0.16709622649890174
31542383 0.9843340050615728 0.16664699059168075
31592134 0.984453611640185 0.16640904273323148
31641885 0.9844421874140126 0.16574767323849524
31691636 0.9844702712397773 0.16551380009857164
31741387 0.9845479678541956 0.16506921769337946
31791138 0.9847456795922974 0.16468552896494573
31840889 0.9847044979687326 0.1643456941294669
31890640 0.9848310928844421 0.1640564080395942
31940391 0.984885237338695 0.16373876250916475
31990142 0.9848002399340597 0.16326252629237395
32039893 0.9848639511037611 0.16282196736588522
32089644 0.9849539989698053 0.1624966694658719
32139395 0.9850846812048117 0.1621573534137477
32189146 0.9851024628916644 0.16179288022499352
32238897 0.9852171233943027 0.16151799807670447
32288648 0.9851657880291936 0.16102311803174507
32338399 0.9853999428755948 0.16085806246835
32388150 0.9852729659761871 0.160352190290321
32437901 0.9854735232483604 0.16016408296451112
32487652 0.9853899656390541 0.15963989539584428
32537403 0.985406003756294 0.15917400586894861
32587154 0.9855755177057438 0.159024002030263
32636905 0.9857993496986946 0.15866107199406423
32686656 0.9856586114058059 0.1580930984033643
32736407 0.9857746361668919 0.15801985098059293
32786158 0.9858479922455364 0.1576553700648609
32835909 0.9856727999447951 0.15725481484526246
32885660 0.9858730058883899 0.15673298858038562
32935411 0.9858159254646679 0.1564467213023
32985162 0.986045731645806 0.15616811092418356
33034913 0.9859288816100437 0.15564981993642318
33084664 0.9859406042954288 0.15538903032074497
33134415 0.9861614079974844 0.15514293083248026
33184166 0.9861984413131768 0.15451976274476714
33233917 0.9862026003172331 0.1543991274577884
33283668 0.9862543044929791 0.1538988303072027
33333419 0.9863386095887541 0.15364845193141968
33383170 0.9862884095041506 0.15331583709638769
33432921 0.9865973535845619 0.15305036736284014
33482672 0.986557840243888 0.1525663609954721
33532423 0.9866087096006178 0.1523663592517794
33582174 0.9866853125669647 0.1519306317127025
33631925 0.9867003512132834 0.15153423923113443
33681676 0.9867045852406983 0.15125651554257433
33731427 0.9867368976894333 0.15093696337415077
33781178 0.9869047582983651 0.1505229124952501
33830929 0.986810726272208 0.15013461711378348
33880680 0.986827492470205 0.14992816120223756
33930431 0.9869136351414768 0.1494896599819608
33980182 0.9869553435982951 0.1493411791097324
34029933 0.9870195288410275 0.1489692010402841
34079684 0.9871122019217501 0.14846631117373427
34129435 0.987122345981778 0.14816263245778685
34179186 0.9870308337943253 0.14762968513499666
34228937 0.9872828543439451 0.14750540354513406
34278688 0.9871005252229059 0.14728233573026456
34328439 0.9872894821144333 0.14683793766122746
34378190 0.9873259309668949 0.1465760108956729
34427941 0.9874065597984394 0.14624849736378182
34477692 0.9872853096458334 0.14588381342959197
34527443 0.9874259293425393 0.1455898841092094
34577194 0.9874458664965836 0.14514345127305656
34626945 0.987563248856151 0.1449118298916631
34676696 0.9874932100279408 0.14458265322458438
34726447 0.9877215038771433 0.14416671264173805
34776198 0.9876113254817278 0.14400028514030228
34825949 0.987570911432824 0.14364687258594014
34875700 0.9877646864190692 0.14342684254516747
34925451 0.9877264255516416 0.142968270877571
34975202 0.9878529534309076 0.1425489534561657
35024953 0.9878577098592577 0.14229265030971217
35074704 0.9878657452113049 0.14204115643983256
35124455 0.9879974300022969 0.14180472764332647
35174206 0.9880674476619503 0.14139250339706858
35223957 0.9878014855218796 0.14107419720999365
35273708 0.9879621651044947 0.14085087847998112
35323459 0.9881382728125947 0.14058320921745157
35373210 0.9880754117189732 0.14016993568956254
35422961 0.9881290557939163 0.13980520869024454
35472712 0.9880937755012309 0.13944981886718064
35522463 0.9882280562381065 0.13911561673803313
35572214 0.9881923359731671 0.1387205265417503
35621965 0.9883073870375308 0.13853829968330642
35671716 0.9884229094625038 0.1382524899447256
35721467 0.9883807651218637 0.137893573800445
35771218 0.9883985611186347 0.13759862634174724
35820969 0.9884613488896106 0.13737577033695642
35870720 0.9885884816288047 0.13690969979828796
35920471 0.9884834376295619 0.13650654912938534
35970222 0.9887284245874312 0.13632908424774498
36019973 0.9884423943405921 0.13624045585193753
36069724 0.9887951999633836 0.13574840309608802
36119475 0.9887621053044521 0.13546821875117446
36169226 0.9885675532032538 0.13516870830294253
36218977 0.9887130739142022 0.13486202113774015
36268728 0.9887513995526831 0.134411462807787
36318479 0.9888600554453199 0.13415753081127987
36368230 0.9887689703143241 0.1339955130254165
36417981 0.9889065849134195 0.13365985406175526
36467732 0.9888231123723353 0.13322553271409826
36517483 0.9888258847580287 0.1329274485786069
36567234 0.9890386458216656 0.13273184528584606
36616985 0.9888988937922881 0.1324247433664481
36666736 0.9891071803635804 0.1320442882917836
36716487 0.9891384314868527 0.13173804842075235
36766238 0.9890997956116145 0.13141575951585174
36815989 0.9892465668692759 0.13110673607168077
36865740 0.9891726311588745 0.13089388967007798
36915491 0.9892619063256848 0.13048542097686935
36965242 0.9893119039971362 0.1302711445178676
37014993 0.9892668426510683 0.13001504720061546
37064744 0.9893344504282044 0.12969619178829894
37114495 0.9892704145376521 0.12946776466679916
37164246 0.9893825901553113 0.12908399146463237
37213997 0.9894965625526938 0.12886150828336304
37263748 0.9894566665609086 0.12851805334225863
37313499 0.9895567588838836 0.12823208430109564
37363250 0.9895780562485305 0.1279239177218007
37413001 0.98965869386665 0.12760981950440883
37462752 0.9896185966278246 0.12728763757186204
37512503 0.9896895705111404 0.12709708686409293
37562254 0.9897860036552291 0.12683377327353876
37612005 0.9898447395284419 0.1264290794557937
37661756 0.9896780767731499 0.12622399657030586
37711507 0.9898208910944687 0.12592604329594426
37761258 0.9900699278108616 0.12555839486349982
37811009 0.9899773904491455 0.1253114737971633
37860760 0.9899462222437535 0.1248755237829159
37910511 0.9900098331856289 0.12473243119784408
37960262 0.9900535943565566 0.12456443321286674
38010013 0.9900982473953654 0.12403527581699306
38059764 0.9901851262357504 0.12362684080365914
38109515 0.9900676403552686 0.12339499471298282
38159266 0.9901620601782076 0.12310251176513247
38209017 0.9902539180627273 0.1229175561809626
38258768 0.9903517913396382 0.12263234058709409
38308519 0.9903457531784419 0.12225417117007904
38358270 0.9903438648560512 0.12199362560556705
38408021 0.9904654378628989 0.12174120834577594
38457772 0.9904807048545475 0.1214120859158129
38507523 0.9904187905211127 0.12106129326321924
38557274 0.990528806071698 0.12094198516030673
38607025 0.9905213984239634 0.12046865936897821
38656776 0.9904498004170649 0.12011997132543653
38706527 0.990726719679344 0.11998959249551042
38756278 0.9905155409613741 0.11964822052676966
38806029 0.9905625376871126 0.11930396594853403
38855780 0.9906748075459892 0.11899718818151148
38905531 0.9908458225903268 0.11861338559213752
38955282 0.990737592330258 0.11822221809856387
39005033 0.9908718003428388 0.11802842743745487
39054784 0.9907844100028647 0.1178617111783687
39104535 0.990769193395245 0.11734720722499263
39154286 0.9908907351126243 0.11712669509961428
39204037 0.9910035655281535 0.11681331714810188
39253788 0.9908654416262473 0.11652925014190804
39303539 0.9910633503734124 0.1161137650142953
39353290 0.9910235361379153 0.1160191198579793
39403041 0.9911265883790381 0.1155973299638235
39452792 0.9910126455626677 0.11538355272255527
39502543 0.9909191257653803 0.11480928392958356
39552294 0.9911437779103804 0.1147508596959159
39602045 0.9911093870228499 0.11445945434156975
39651796 0.9910900892201784 0.11412574047201898
39701547 0.9910912184679583 0.11371980333441808
39751298 0.9911458618427269 0.11335764540874772
39801049 0.9910396374965829 0.11311709508763379
39850800 0.9911695579918488 0.11285466082405145
39900551 0.9911339223177253 0.1125479375563426
39950302 0.9910838263563502 0.11225664377536192
40000053 0.9912089463705054 0.11204572063495426
