# Supplementary material for: Toward a fully wireless endovascular neural interface: Evaluating power transfer efficacy
Source: PLoS One. 2026 Jun 15;21(6):e0351138. doi: 10.1371/journal.pone.0351138 (PMC13268161; doi:10.1371/journal.pone.0351138)
Supplement: S1 File — (ZIP) [file pone.0351138.s004.zip › S1 files/Figure-8 Tx Ferrite core in air.txt.txt]

# HZ S RI R 50
50000 -0.991385164102358 0.046880699159833894
99751 -0.9883319285358703 0.09415000301531093
149502 -0.9800580376437074 0.13907667184791725
199253 -0.9720367264232739 0.1833172012434229
249004 -0.9617576776968967 0.22656152280867542
298755 -0.9494939994736449 0.2689156451740623
348506 -0.9358333993992364 0.31047337578215284
398257 -0.920599623259731 0.3505778449974537
448008 -0.9038482383673954 0.39004576249663003
497759 -0.8857272356870699 0.42801498841441643
547510 -0.8661847390918781 0.46502719459100933
597261 -0.8455295089229531 0.5005738011316616
647012 -0.8234713204567574 0.5351042795969451
696763 -0.8004062111248994 0.5679863892261372
746514 -0.7766679356214797 0.5997750351414384
796265 -0.7520230838816091 0.6301026359777907
846016 -0.7263276280991263 0.6589276418000933
895767 -0.7002358919986336 0.6861895455047883
945518 -0.6734333909238535 0.7123110797319921
995269 -0.6461914732848831 0.7367888482470528
1045020 -0.6186659296745463 0.7600314853645995
1094771 -0.5906554377434001 0.7819042486594137
1144522 -0.5625665594027413 0.8020563284245974
1194273 -0.5343357985892325 0.8212375851625401
1244024 -0.5056722316879286 0.8388097085344606
1293775 -0.4773248769005261 0.8557527380761774
1343526 -0.4489312588314164 0.870824232324411
1393277 -0.42068725004618673 0.8849060132444071
1443028 -0.39256251819849247 0.8975952511960245
1492779 -0.36463019127277096 0.9094021641235941
1542530 -0.3369623700835832 0.919971737318497
1592281 -0.30948730913059685 0.9297927423681526
1642032 -0.28223942307690064 0.938531223436057
1691783 -0.2558044115567813 0.9463309434378236
1741534 -0.22893956109740793 0.953260174917267
1791285 -0.20343185136683561 0.9592718311157037
1841036 -0.1776218775922175 0.9644101538385195
1890787 -0.1524830516492802 0.9688998915501227
1940538 -0.12787567656251106 0.9726058091332274
1990289 -0.10368256111700354 0.975640441512952
2040040 -0.07975208090946401 0.9781452262343414
2089791 -0.05628971028850375 0.9796856528616777
2139542 -0.03348556508136342 0.9811964139375495
2189293 -0.011165157463581973 0.9815586402645617
2239044 0.010799881220060831 0.9821023733572248
2288795 0.03215516917137887 0.9818383383970231
2338546 0.05301715427140412 0.9809493037888446
2388297 0.07351121193065334 0.9799310527494062
2438048 0.09360807818963912 0.9784297850873617
2487799 0.11312099000385203 0.9765471639806075
2537550 0.13212914259364267 0.9745597352389919
2587301 0.15079230135022054 0.9717806318331693
2637052 0.1687294557598973 0.9689561337508696
2686803 0.18631944355380528 0.9660286056767559
2736554 0.2038181734600311 0.9626593109320087
2786305 0.22092348518004176 0.959160369864475
2836056 0.23711371096245157 0.9553628583757927
2885807 0.25332614087136585 0.9516523785376221
2935558 0.2689857789708756 0.9473372156707864
2985309 0.28407358879728883 0.9431144288667308
3035060 0.29892931113459464 0.9388417182546984
3084811 0.3133821260374797 0.9343799857337686
3134562 0.327513002562585 0.9295539470114674
3184313 0.3411387913107982 0.9248317469999243
3234064 0.35460894597652354 0.9199892449190756
3283815 0.3675759129148266 0.9150608885571806
3333566 0.3804676163638316 0.9098649176479756
3383317 0.39266743154565453 0.9051270616196154
3433068 0.4048013712113414 0.89970441594448
3482819 0.41648093472311 0.8946055968499161
3532570 0.42784365373450894 0.889230440891433
3582321 0.4390385512338276 0.8840262405900204
3632072 0.4502064884668531 0.8787441213577921
3681823 0.4606405131476826 0.8733584195798477
3731574 0.4711591048876086 0.8681666667793149
3781325 0.48102245754365297 0.8626555023405721
3831076 0.49086076740913515 0.8572109218641257
3880827 0.5004433826755759 0.8516533302738692
3930578 0.5097797250641528 0.8465944746198129
3980329 0.5190190776642059 0.8410618566237008
4030080 0.5279662698819549 0.8357733860428233
4079831 0.5365164741808095 0.8301615063975561
4129582 0.5448878164240974 0.8250560359876579
4179333 0.5532991222884992 0.8197768903221182
4229084 0.5610812742252046 0.8143546328603385
4278835 0.5693106946814728 0.8088807328785165
4328586 0.576703732288177 0.8037372624851834
4378337 0.5843919762574891 0.7984866971192435
4428088 0.5915075638064603 0.7931307197227561
4477839 0.5988713797264476 0.7880943123738234
4527590 0.6055494177127633 0.7827018069678083
4577341 0.612494314578719 0.777641037943891
4627092 0.6191290062939663 0.7724742151608581
4676843 0.6254376485849942 0.767416313483666
4726594 0.6318056864909314 0.7623687129156058
4776345 0.6380530132076695 0.7574591824229109
4826096 0.6441923112330847 0.7524214375212422
4875847 0.6499234089299143 0.7474191753025475
4925598 0.6555896536073956 0.7424726066777242
4975349 0.6613792409462111 0.7376218879938853
5025100 0.6668599971762355 0.7328423047382738
5074851 0.6722670667115582 0.7279351120192279
5124602 0.6776194135705061 0.7233498891390676
5174353 0.6825973919612366 0.7183184762287833
5224104 0.6878971182755029 0.7138824348492262
5273855 0.6927101651869692 0.7091013095318823
5323606 0.6974603001648869 0.7044712000903712
5373357 0.7020762016507699 0.6999157320178052
5423108 0.7067635526739714 0.6954854371094574
5472859 0.7112287769860507 0.691076798913435
5522610 0.7155859799237699 0.6867179754378586
5572361 0.7200348275371385 0.6821381247872624
5622112 0.7240909030987059 0.6778829714862356
5671863 0.7282934809525012 0.6735039582465049
5721614 0.7322406152604474 0.6692456857464419
5771365 0.7363462786685635 0.6648901145925051
5821116 0.7402598807347104 0.6606538626843257
5870867 0.7440233529599206 0.6565852123972669
5920618 0.7476838475577827 0.6524509271471032
5970369 0.7513405100472925 0.6484599037513126
6020120 0.7549491095584189 0.6444121785818876
6069871 0.7584940106156011 0.6404260726083302
6119622 0.7617807147840976 0.6363605970491041
6169373 0.765358747819605 0.6324021773350083
6219124 0.768363599051971 0.6286133509872569
6268875 0.7715305026570104 0.6247976210561706
6318626 0.7749034815071768 0.6207035240089892
6368377 0.7779502982023527 0.6168729045141037
6418128 0.7809579468297494 0.6133603525602584
6467879 0.7840158521888564 0.6097790084343354
6517630 0.7869880116864928 0.6059728606065211
6567381 0.7896819469942609 0.6023742339584168
6617132 0.7926096653711696 0.5985879033344376
6666883 0.7953331905455775 0.5951600971236128
6716634 0.7982089301863551 0.5916331139731034
6766385 0.8006949482090452 0.5880798480771705
6816136 0.8033942817442422 0.5846534780836441
6865887 0.8057028911624393 0.5812083655843651
6915638 0.8083812317119559 0.5777560132424949
6965389 0.8108009720722825 0.574443683165573
7015140 0.8134033816991086 0.5712137178516831
7064891 0.815619778288121 0.5677163455162397
7114642 0.8180643909523398 0.5645928475217504
7164393 0.8202715349327483 0.5612008938722937
7214144 0.8223272027555816 0.5580501626964075
7263895 0.8247085899800194 0.5549206150502614
7313646 0.8268258714969527 0.5517935556507501
7363397 0.8291192593999063 0.5485222716649116
7413148 0.8310002890203928 0.5455160491464609
7462899 0.8332660650162854 0.5426186817600427
7512650 0.8352026266580659 0.5394704189300562
7562401 0.837264406231155 0.536588378277223
7612152 0.8391342706118002 0.5335149313161197
7661903 0.8410008227731948 0.5304990823990227
7711654 0.8429024158871158 0.5276574190137396
7761405 0.8448574160583154 0.5249184030526945
7811156 0.8465824385654596 0.521837822452231
7860907 0.8484120907239526 0.519074956003052
7910658 0.8501622481151266 0.5161056872592884
7960409 0.8518785790625808 0.5134744373142974
8010160 0.8535207609395689 0.5105968805692177
8059911 0.855323865494807 0.5080935974615519
8109662 0.8569182960495397 0.5051749584379137
8159413 0.8584710364959146 0.5025873810109089
8209164 0.8600964256835665 0.4999458089771204
8258915 0.8616302256089425 0.4973070111566154
8308666 0.8632272713827904 0.4946558979719753
8358417 0.864619662981573 0.4921453932833321
8408168 0.8660931917700154 0.48955612400219317
8457919 0.867777685100698 0.4869943067213762
8507670 0.869220523017111 0.4845405668641175
8557421 0.8704721330626302 0.48198412310143357
8607172 0.8719116837086013 0.47958433884498386
8656923 0.8733242582748 0.4771534046927929
8706674 0.8747628867446576 0.47462015371548527
8756425 0.8760130399696646 0.4722565532824634
8806176 0.8773121118052662 0.469950936855734
8855927 0.8786744367812575 0.46749502411198446
8905678 0.8799057056134777 0.46507869354806397
8955429 0.8810837502423645 0.4629324475251688
9005180 0.8823010116350333 0.4606559528583635
9054931 0.8837474995496424 0.4582210687899076
9104682 0.8849149833675258 0.45608131160192544
9154433 0.8860585661262987 0.4537854473926977
9204184 0.8870426285643797 0.4515127292009971
9253935 0.8882971348704419 0.4493318125304002
9303686 0.8893873085497349 0.44728734842208995
9353437 0.8906901947280645 0.4449899942400824
9403188 0.8916824437977912 0.44280467669037304
9452939 0.89283577386142 0.4407529249961593
9502690 0.8937512205420072 0.4386437694253879
9552441 0.89500963629141 0.43657301654450686
9602192 0.8958701703454827 0.4345529852271625
9651943 0.8969802901412799 0.4322282473565319
9701694 0.8979524109623144 0.4303480847846811
9751445 0.8989911908974061 0.42835081049861806
9801196 0.9001219965322477 0.4262794121926997
9850947 0.9009883251286379 0.42440657132131715
9900698 0.9020028825374128 0.42226602087296067
9950449 0.9027505908552086 0.4203410589250531
10000200 0.9036481295486791 0.4184876107352225
10049951 0.9048055280799289 0.41606890794801576
10099702 0.9057946630601298 0.4142096673581371
10149453 0.9066879769783871 0.4123225173169671
10199204 0.9076471391234023 0.4103726774637719
10248955 0.9084725389128381 0.40857381634463474
10298706 0.9093597413713222 0.40668126364631696
10348457 0.9099844186349 0.4048392345805915
10398208 0.9108817231803759 0.402888418439399
10447959 0.9117493421752734 0.40129184684797814
10497710 0.9125459253576645 0.39957101478773416
10547461 0.9133339234674843 0.397601317839846
10597212 0.9141516189878534 0.39597214957870636
10646963 0.9148668792026838 0.3941158850204941
10696714 0.9156713779542169 0.39245931162892866
10746465 0.9164518330009082 0.39064993552246446
10796216 0.9172668664896149 0.3890185136636147
10845967 0.918107955192113 0.38732705595101885
10895718 0.9187291660109858 0.38566049554872733
10945469 0.9194752871773859 0.3839159222781827
10995220 0.9201017249278152 0.3822613343318743
11044971 0.9207591370522507 0.38065293526923655
11094722 0.9214141661827271 0.37902944830472024
11144473 0.9221924058417518 0.3774428443529558
11194224 0.9228626304299475 0.37575920469386165
11243975 0.923467051464305 0.3740410311285551
11293726 0.9241708657866965 0.3726037555121392
11343477 0.9246948503612196 0.3710617807973943
11393228 0.9253692435501496 0.3695109472758141
11442979 0.9261213061788485 0.3680887136995208
11492730 0.9265563936868568 0.3664458888526999
11542481 0.9274244952576843 0.3649781221175047
11592232 0.9280793433019817 0.3634483139028871
11641983 0.9285104328733599 0.36196548667223244
11691734 0.929209745237175 0.3603566148843181
11741485 0.9296471998875665 0.3589419181863455
11791236 0.9303402448805815 0.35758754654900027
11840987 0.9308370649258102 0.3560519286391555
11890738 0.9314325114964815 0.35461694248380393
11940489 0.9320663774130719 0.3532478600160811
11990240 0.9325827026144324 0.3517564125830716
12039991 0.9330733141375535 0.3501820801923239
12089742 0.9337172882121315 0.3488987134215532
12139493 0.9342632627878051 0.3475252999207494
12189244 0.9347301937573216 0.3460140263795548
12238995 0.9351278209114826 0.34466743958576374
12288746 0.9358854838955145 0.34337819758333293
12338497 0.9362635806303464 0.3420039339159299
12388248 0.9367407312805125 0.34079301795847605
12437999 0.9372952918599137 0.3393907636991583
12487750 0.9377160847512552 0.3380623259953376
12537501 0.938329023753352 0.3367174020638397
12587252 0.9387755892679165 0.33542847599877856
12637003 0.9392653311941102 0.3340394497620659
12686754 0.9397653718547508 0.3328727064569741
12736505 0.9403186819687771 0.331462923969052
12786256 0.9407112035333409 0.33027966325022257
12836007 0.9410846434258767 0.32907945782968134
12885758 0.9415424467251593 0.3277400274153768
12935509 0.9418924056242949 0.32645670360543744
12985260 0.9424036815437608 0.3252418083849532
13035011 0.9429586619971825 0.323977261743563
13084762 0.9433484170832923 0.32275065733989083
13134513 0.9436605539942019 0.3216737725832461
13184264 0.94425649905059 0.3202421216686307
13234015 0.9445823404528216 0.3191892370872614
13283766 0.945064179949454 0.31801790475242686
13333517 0.9454137822773389 0.31674086896900555
13383268 0.9457464066729033 0.3155140687574803
13433019 0.9461087502329973 0.31440314396770686
13482770 0.9465872903311515 0.3132262640126952
13532521 0.9469607113199399 0.3120435764499433
13582272 0.9473429244295335 0.3110116068159002
13632023 0.9477672442040247 0.30992710632643916
13681774 0.9480307707687493 0.3087582515960653
13731525 0.9485771409312624 0.30752496955643066
13781276 0.9490037459257677 0.3063538709979908
13831027 0.9491625667328583 0.3053218470861912
13880778 0.9495859842751266 0.3044288162949966
13930529 0.9500255905074074 0.3031599237744894
13980280 0.9503839491160889 0.3019979374508886
14030031 0.9507132798454444 0.3009090067692551
14079782 0.9510593067669884 0.29984364657620666
14129533 0.951340409899624 0.2987236426839677
14179284 0.951742232065462 0.2978700116641578
14229035 0.9520953267750919 0.2966560507346517
14278786 0.9524668218365703 0.2957072048974938
14328537 0.9527685617164304 0.2945072419992862
14378288 0.953079990768593 0.2935409289020719
14428039 0.9535059852315929 0.2925834774932008
14477790 0.9536981353931729 0.2914289172655089
14527541 0.9540691551502847 0.29057048515999856
14577292 0.9543065207082806 0.28944251009227523
14627043 0.9546184013711664 0.28848318944194207
14676794 0.954932217583227 0.2874498556194262
14726545 0.955271517453653 0.2865084022318932
14776296 0.9554929425967166 0.28546410172777625
14826047 0.9558608123435185 0.28449557762960337
14875798 0.9562686486759461 0.28369228529750345
14925549 0.9564608258318341 0.2825302460525072
14975300 0.956880557130868 0.28154781660777106
15025051 0.9571001350145877 0.28067660954396645
15074802 0.9573016976253006 0.2797499829554275
15124553 0.9576922865712885 0.27867607604623157
15174304 0.9579613421207305 0.2778088197174965
15224055 0.958078917656413 0.2767893861981812
15273806 0.9584206970235026 0.2758828609538435
15323557 0.9586974421994836 0.27493711288995415
15373308 0.9590839099384305 0.27397213609065446
15423059 0.9592418769747102 0.27310328142733603
15472810 0.9595436690435599 0.27235759317701747
15522561 0.9598351611057506 0.27141364825544567
15572312 0.9601819834179189 0.27052821833741225
15622063 0.9603455706092004 0.26952358861939596
15671814 0.960536719501506 0.268633854633523
15721565 0.9607610651352374 0.26783933350027145
15771316 0.96108552892609 0.26694399364468746
15821067 0.9612879048946801 0.2661154738913142
15870818 0.9616568703679916 0.2653662067938636
15920569 0.9618337995010855 0.26440181828971804
15970320 0.9620317955994708 0.2634483616512778
16020071 0.9623079170670757 0.2625573360184316
16069822 0.962560740299565 0.26168448772899205
16119573 0.9628118698188358 0.2609083485907042
16169324 0.9631186190036818 0.25992201038051654
16219075 0.9631985684614418 0.25920241811194644
16268826 0.9633697287708899 0.25834794445147796
16318577 0.9636668735655041 0.25764802290646355
16368328 0.9638468766966128 0.25674060382547204
16418079 0.9642273552468729 0.25587776868818707
16467830 0.9644942250364413 0.2550803753627599
16517581 0.9645258572716797 0.2544305295044187
16567332 0.9648803681449634 0.25348122562809194
16617083 0.9649861407161262 0.2527436008842481
16666834 0.9652473294118338 0.2518726648407159
16716585 0.9654299519787302 0.25130715389330316
16766336 0.9656401987329996 0.25022395058741903
16816087 0.9659948233755974 0.24951880196981008
16865838 0.9661004983883877 0.24866886935404073
16915589 0.9662035362116745 0.2478665436974227
16965340 0.9664361356276575 0.24725181538926416
17015091 0.9666682583352966 0.24648210044394955
17064842 0.966905506036168 0.24558168520313137
17114593 0.9671766632654382 0.24483394836629335
17164344 0.9671894657874801 0.24419615288238378
17214095 0.9674418821514309 0.2434430250832944
17263846 0.9677040514981526 0.24258097346651064
17313597 0.9677728241503888 0.2417429190327765
17363348 0.9679178741474141 0.24120066458038752
17413099 0.9682138402485264 0.24044097738190998
17462850 0.968518073094102 0.23973875949593088
17512601 0.9685054914570023 0.23892369817432982
17562352 0.9687288703590186 0.23831372842168866
17612103 0.9690148827885687 0.23751927239581588
17661854 0.9691487684817475 0.2368833566061867
17711605 0.9693660970833793 0.2360748665947806
17761356 0.9694465001556924 0.23529464744527495
17811107 0.9695723633402125 0.23477425727797194
17860858 0.9698122843436916 0.23398254662228254
17910609 0.9700952952429761 0.23335289742949517
17960360 0.9700985798662113 0.23264012594684563
18010111 0.970245129545941 0.23176319902902565
18059862 0.9705565907312846 0.2311546239677715
18109613 0.9707037653031383 0.23044544250875695
18159364 0.970749364544939 0.2297140496215157
18209115 0.9709640039739572 0.2292035948851198
18258866 0.9712117897776477 0.22839641588487228
18308617 0.9712190346054812 0.22779263205621925
18358368 0.9716341721646762 0.22706118853595858
18408119 0.9715832225679668 0.22655237336492184
18457870 0.971827668297559 0.22566303272625807
18507621 0.9719474935943913 0.22507427658959847
18557372 0.9722168536437467 0.2243872272949607
18607123 0.9721000782036079 0.22371887300211266
18656874 0.9723644021056079 0.22308230460230685
18706625 0.9725904373852324 0.2225457634912963
18756376 0.9727179149369328 0.2218852696264635
18806127 0.9728429108388246 0.2212735495067343
18855878 0.9730873871181173 0.22056716132464274
18905629 0.9731688423062598 0.2199140096016598
18955380 0.9733352376019665 0.21922472331821857
19005131 0.9735435685249049 0.21862532238558802
19054882 0.9735629011147267 0.21807933411717076
19104633 0.9737948358290827 0.2174031410068915
19154384 0.973744456331457 0.21690810676335662
19204135 0.9739710575281494 0.21604458771486193
19253886 0.9741560817051104 0.21546662116799506
19303637 0.9742637533505297 0.2150041394649174
19353388 0.974423725695288 0.21434988708402783
19403139 0.9746416790132839 0.21371412854849683
19452890 0.974508458145498 0.21313824013518617
19502641 0.9747750042918762 0.21256779289302313
19552392 0.9749400268110631 0.21187966184030324
19602143 0.9752495913288772 0.21131997880118567
19651894 0.9753235774065473 0.21084475228881716
19701645 0.9754308122001467 0.21018281146557616
19751396 0.9755821554234533 0.20956413144774005
19801147 0.9755922339020818 0.20907410005359117
19850898 0.9757545773056344 0.20832533239424433
19900649 0.9757102051181492 0.20792530026149506
19950400 0.9760719642762168 0.207281555946805
20000151 0.9760651937910464 0.20664904991731875
20049902 0.9762124570162694 0.20614541019162572
20099653 0.9763252803394518 0.205599386911625
20149404 0.9764190773636233 0.20505220941416227
20199155 0.9765896603182861 0.20439860516997166
20248906 0.9767266856859488 0.20377986940443563
20298657 0.9768020677506709 0.20334359563663532
20348408 0.9770908769948393 0.202707798387461
20398159 0.976955040252792 0.20221889812142316
20447910 0.9770665647079804 0.20149305244454543
20497661 0.9772214077660688 0.20103379113035455
20547412 0.9773751961450036 0.20040700755172913
20597163 0.9774838885860845 0.1999780417293015
20646914 0.977677605205115 0.19932158351558069
20696665 0.9776172215277483 0.1989565508456219
20746416 0.9778097745518356 0.19833186652697074
20796167 0.9779498323470202 0.19789388354438014
20845918 0.9780542661152812 0.1971025539916191
20895669 0.9779869524707648 0.19668494016446306
20945420 0.9783540047278229 0.19622584171595198
20995171 0.978367613750583 0.1956941321287565
21044922 0.9784352934805478 0.19518876015502828
21094673 0.9785259567302846 0.19465374044089165
21144424 0.9787686620149643 0.1941620175385237
21194175 0.9787061161591285 0.19353211451609462
21243926 0.9789405808690393 0.1930023261688458
21293677 0.9790436239062529 0.1925823796060088
21343428 0.9790105314866937 0.1921364170667307
21393179 0.9791087913878178 0.19149217812581815
21442930 0.9791815064777745 0.19105567132226015
21492681 0.9793479736746323 0.19055861825301174
21542432 0.9794836592005386 0.1901397933470592
21592183 0.9793584773666699 0.1893894594646705
21641934 0.9796559765836801 0.18904387331585668
21691685 0.9798688883885645 0.18850847898434414
21741436 0.9798055217414354 0.18803921310404598
21791187 0.9799860318108383 0.18766406089040333
21840938 0.9799720386710314 0.18719018174018393
21890689 0.9802165854394032 0.18659750846534864
21940440 0.9801260874690568 0.18605441347162202
21990191 0.9803611842638339 0.18545761363490762
22039942 0.9804122546974343 0.18508271393633421
22089693 0.9804686837390356 0.18456013549161726
22139444 0.9804632734718678 0.18418072480801104
22189195 0.9807377824669742 0.18358873367951548
22238946 0.9808303242453705 0.1832355490127258
22288697 0.9808067182352842 0.182745278112935
22338448 0.9809964683954276 0.1821214250662665
22388199 0.9811252058373909 0.18168930444897874
22437950 0.9810989980247798 0.18126334113551812
22487701 0.9812061722891121 0.1809479969892955
22537452 0.9812148547691645 0.18030165019221503
22587203 0.9813421594783774 0.17999068113212485
22636954 0.9814427524531117 0.17944253326523932
22686705 0.981465286127615 0.179048863041776
22736456 0.9816975630171879 0.17858305303229094
22786207 0.9817348292663772 0.1781729539780824
22835958 0.9818151142911636 0.17756561943345117
22885709 0.981949895463749 0.17712379054979455
22935460 0.9818418533587039 0.17680181211483445
22985211 0.981926973167202 0.17604810852450134
23034962 0.9818972860308771 0.17599095213496158
23084713 0.9821966756540155 0.1753722811687897
23134464 0.9822791959771288 0.17501659553285745
23184215 0.982307313193424 0.1744566086943528
23233966 0.9823329886119195 0.17420003700435685
23283717 0.9823755540018874 0.1735697456465973
23333468 0.9825115203318345 0.17309267012881138
23383219 0.982637048096645 0.1726805721572758
23432970 0.9827244255275843 0.1723749553740161
23482721 0.982792637852442 0.17179912280763263
23532472 0.9827759541293776 0.17144686480643792
23582223 0.9830047021437892 0.1711254915505124
23631974 0.9828663545908799 0.17057881409047468
23681725 0.9831660091044615 0.17011599399101057
23731476 0.9831269304415916 0.1698081529027588
23781227 0.9831989363776542 0.1693215023995752
23830978 0.9830725783846598 0.16879827584678686
23880729 0.9834395740108532 0.16854571532293208
23930480 0.9834433821057409 0.16800722766702808
23980231 0.983318295078885 0.16776824474062027
24029982 0.9835055821667388 0.16705868879561614
24079733 0.9835827815529677 0.16664376035349504
24129484 0.9837350985975208 0.1663364443963891
24179235 0.9838107194107989 0.16598914216926064
24228986 0.9838331776199946 0.16562054044044835
24278737 0.983777210033492 0.16504577598506645
24328488 0.9839822808481342 0.16482661104760865
24378239 0.9840085070249778 0.16419601997873232
24427990 0.984187641584435 0.16397297493350058
24477741 0.9842328778215953 0.16347012529279917
24527492 0.9843240308275384 0.16321994717091518
24577243 0.9842327555328638 0.16259112366035333
24626994 0.9844673808589246 0.16238781917723344
24676745 0.9843260893766124 0.161764283833401
24726496 0.9844799330104188 0.161708938490461
24776247 0.9845875384442394 0.16103837837306242
24825998 0.9846543298448814 0.16070729073227719
24875749 0.9846055436354687 0.16024371976490184
24925500 0.9847327658408263 0.1600292819718213
24975251 0.9847823350336322 0.15949213778124074
25025002 0.9847853684602055 0.15919442625789296
25074753 0.9849868909423657 0.1588003184396055
25124504 0.98481524834776 0.15832571923993058
25174255 0.9848949113024973 0.15808612054133842
25224006 0.9850071881538636 0.15761436239942594
25273757 0.9851391150568052 0.15715249494966818
25323508 0.9851757150498898 0.15680945568744423
25373259 0.9851788180920081 0.15650519616304603
25423010 0.9852490395444644 0.15611609572388435
25472761 0.9853865519981648 0.15586604710821828
25522512 0.9853804652235422 0.15519810106660553
25572263 0.9853840115105222 0.15498386160780006
25622014 0.9856585079795332 0.1546056034718054
25671765 0.9855330508531237 0.15436595442891946
25721516 0.9856316797284421 0.1537564397698157
25771267 0.9856755061214156 0.1536562749530582
25821018 0.9858050009545745 0.15307956431574868
25870769 0.985864600354635 0.15266161433062003
25920520 0.9859114845876121 0.1523844532693978
25970271 0.9859722896047254 0.15209974292607126
26020022 0.9860837747109942 0.1516355679184215
26069773 0.9860472423515763 0.1511065989280578
26119524 0.9862413587554425 0.15091991364894963
26169275 0.9859865360280212 0.15060070705789566
26219026 0.9861781952168636 0.15020995237000664
26268777 0.9861974061338227 0.14985369350768055
26318528 0.9862478871426739 0.1495988169050747
26368279 0.9863140768341694 0.1490655517991846
26418030 0.9864136978598713 0.14878759876014178
26467781 0.9863348083569862 0.1483615207617318
26517532 0.9864272729739215 0.1481111228757677
26567283 0.9866708755651349 0.14780688920818127
26617034 0.9865402666499284 0.14747812096271964
26666785 0.9866475052386738 0.147170168925201
26716536 0.9864612659362317 0.14670023453200565
26766287 0.9866489366407248 0.14636926624682153
26816038 0.9868261346520031 0.14598867046189487
26865789 0.986938611680382 0.14572487219316752
26915540 0.9867998098921503 0.1453535334966443
26965291 0.9868928496368853 0.14520137813244174
27015042 0.9869705526128633 0.14467887184856112
27064793 0.9870621594528959 0.14435943663519982
27114544 0.986936832207359 0.1439918941580319
27164295 0.9870488701426549 0.1435529566163487
27214046 0.9871247227996923 0.14330533327704814
27263797 0.9872012503176935 0.14300855000288526
27313548 0.9874077371113458 0.14254990518011265
27363299 0.9873443713231255 0.1423653564203624
27413050 0.9874082793682601 0.14194834240844081
27462801 0.9874396617420185 0.14166524996236346
27512552 0.9875280032021054 0.14141197597534172
27562303 0.9874418962156238 0.14102603837218022
27612054 0.9875557939129764 0.14065720978606683
27661805 0.9875106090615682 0.14029080607182093
27711556 0.9875780788182489 0.14008029300506794
27761307 0.9876164860515808 0.13969514688048207
27811058 0.9876579157428685 0.13938816786046762
27860809 0.9877962329395976 0.13893442669967623
27910560 0.9878232685244283 0.13866489153398542
27960311 0.9877471692327524 0.13844347079654548
28010062 0.9878306081142895 0.13810629436879904
28059813 0.9878581737668921 0.1378193373877892
28109564 0.9879311410720262 0.13744484385298256
28159315 0.9879909747781482 0.13709951641521342
28209066 0.9879862313524879 0.13686743220818406
28258817 0.9881091736252205 0.13652895313781113
28308568 0.9881267668958418 0.1360614735922472
28358319 0.9882448236411397 0.1358831158396532
28408070 0.9881451916888503 0.13564644488597066
28457821 0.988338591316891 0.13523811757774423
28507572 0.988293179892353 0.13504238226183385
28557323 0.9882558911030993 0.13463770160803348
28607074 0.988418293705107 0.13418124666742853
28656825 0.9885112259351861 0.13399314848364713
28706576 0.9884962914716565 0.1336461127521178
28756327 0.988621643538026 0.13334352640684743
28806078 0.9885230448720971 0.1329888553000474
28855829 0.988524657604246 0.1327834657684661
28905580 0.9885463148717369 0.13244732496835518
28955331 0.9885785586979154 0.132209807726821
29005082 0.9887184845478656 0.13182921679256607
29054833 0.9887744703861999 0.13164001035435569
29104584 0.98888379082342 0.13123842488985382
29154335 0.9887674660936923 0.1309747959494336
29204086 0.9889312595010263 0.13080200430624836
29253837 0.9888303639710421 0.1303169317724222
29303588 0.9890711892038677 0.1300712142016857
29353339 0.9887651653978269 0.12980319719087047
29403090 0.9890079307450041 0.12947616638115284
29452841 0.9888109187073109 0.1291721753713497
29502592 0.9891675627707865 0.12888229835052706
29552343 0.9890466856260272 0.12849878699071132
29602094 0.9891555765929814 0.12830438688862117
29651845 0.9891391824934466 0.12795979022448103
29701596 0.9892112545615825 0.12771922795473295
29751347 0.9892013184618623 0.12735931422598007
29801098 0.9892121229474877 0.1270702649329254
29850849 0.989366242980081 0.1267226205510311
29900600 0.989309707650557 0.12649773332175254
29950351 0.9894136227551265 0.1262223562239787
30000102 0.9894640841174459 0.12596643135122557
30049853 0.9895214949015282 0.12564365261101587
30099604 0.9894821445116491 0.12539347042659288
30149355 0.9895402571418904 0.12508200155258878
30199106 0.9894598650532687 0.12472077150870942
30248857 0.9896701374596292 0.12455568734904521
30298608 0.9896258573273121 0.1241501987467561
30348359 0.9896048669337139 0.12401002996003983
30398110 0.9897588616287123 0.12370316719738832
30447861 0.9896970079853945 0.12331529094302314
30497612 0.9898303641425369 0.1230607803960304
30547363 0.9897305944012063 0.12283735736488192
30597114 0.9897973929309328 0.12247777471158379
30646865 0.9899606564910957 0.12222256335281236
30696616 0.9898728161420287 0.1219623090790825
30746367 0.9899436918628901 0.12175133426752323
30796118 0.9899758538944508 0.12150275968387206
30845869 0.9900900028896763 0.12113059238375697
30895620 0.9900037092204258 0.12085133932743461
30945371 0.9900182538260196 0.12054932281732662
30995122 0.9899771481179305 0.12027824955001508
31044873 0.990134212567837 0.12000408173685802
31094624 0.9901376696605529 0.11976798523621689
31144375 0.9903097676387654 0.11957483940987212
31194126 0.9901993558402925 0.11917853951658479
31243877 0.9902297602656555 0.11879600073365663
31293628 0.9903408552002234 0.1186885798019615
31343379 0.9902129292509773 0.11836300466215927
31393130 0.9904653754580796 0.11818123701896638
31442881 0.9904165780542915 0.11791530198632398
31492632 0.9904004418312458 0.1176082108604051
31542383 0.9903333113504862 0.1171253672890879
31592134 0.9905058278099135 0.1170555231578214
31641885 0.9903731295370702 0.11664097304523288
31691636 0.9904240713807938 0.11649101844924685
31741387 0.9904211728801012 0.11623775173623123
31791138 0.9903939608166201 0.11606368696496115
31840889 0.9906156795700635 0.11564552982403994
31890640 0.9906587103806356 0.11554248945500536
31940391 0.9906862421006863 0.11519528495986446
31990142 0.9907327781963322 0.11487380162973183
32039893 0.990757754007373 0.11460475868537918
32089644 0.9907435731609192 0.11428183572370167
32139395 0.9907631258812055 0.11403226800029569
32189146 0.9907638418774538 0.11399861190272968
32238897 0.9908648314414732 0.11362256024695903
32288648 0.9908275438783714 0.11322902747949605
32338399 0.9907436904708347 0.11310627377890765
32388150 0.9907753229591301 0.11285569937864876
32437901 0.9909116419160551 0.11255327286986873
32487652 0.9909670471452805 0.11238460525559811
32537403 0.9908696015536443 0.11205373193827846
32587154 0.9909444896462161 0.11182307723702796
32636905 0.9910645505815658 0.11166572032633545
32686656 0.9909573123101856 0.11127378912700321
32736407 0.9909697835342418 0.11111420540141942
32786158 0.9910999164640171 0.11072041809602574
32835909 0.9910292425651157 0.11053758951718681
32885660 0.9910350795437135 0.11034558120923843
32935411 0.9909832311619517 0.11004154288300574
32985162 0.991073654843276 0.10970223110515662
33034913 0.9911498218005727 0.10955611702703033
33084664 0.9910832076390242 0.10919634302348552
33134415 0.9913195521209914 0.10899575479164383
33184166 0.9910860820476964 0.10866927995451822
33233917 0.9913446418542919 0.10845408952932559
33283668 0.9912776517269486 0.10832340577311421
33333419 0.9911935742029985 0.10799279277092244
33383170 0.991237515736569 0.10771443282032368
33432921 0.9913598556939807 0.10763653110265577
33482672 0.9912481513786717 0.10740321263347252
33532423 0.9913612330564949 0.10700819832201966
33582174 0.9913183994374477 0.10667406531439222
33631925 0.9914688798309983 0.106667368535222
33681676 0.991341992149079 0.10628737727102953
33731427 0.9915876500927432 0.10604067710616147
33781178 0.9914141936146618 0.10574386119944991
33830929 0.991591399727141 0.10539774110664804
33880680 0.9915729946015365 0.1052994633746276
33930431 0.99145697133438 0.10507676669389403
33980182 0.9915657741454238 0.10482376207987737
34029933 0.9916079864269101 0.10453700496312535
34079684 0.9915373775198884 0.10426722708269738
34129435 0.9916836477671909 0.10421747678994557
34179186 0.9915822448540232 0.10384282164854142
34228937 0.9917244503857028 0.10373146536444579
34278688 0.9917682152429884 0.10343009458538067
34328439 0.9917195064073923 0.10310395249849996
34378190 0.9918653976414387 0.10289461434044878
34427941 0.9916432768923965 0.10270944190965446
34477692 0.9917826182643312 0.10242366602633864
34527443 0.9918518090683263 0.1023002756269559
34577194 0.9917462984818685 0.10206356014637377
34626945 0.9918087705670098 0.1015726755840872
34676696 0.9918975464866181 0.10155623766221435
34726447 0.9920284275366774 0.10123856849147257
34776198 0.9919395255867078 0.10104717689433189
34825949 0.9918094936173636 0.10087528332660993
34875700 0.991887317847092 0.10058411558939212
34925451 0.9919114354148728 0.10030555692455609
34975202 0.9919759109648499 0.10009328922096952
35024953 0.9919806878036973 0.09975956815866531
35074704 0.9919430552825942 0.09958951736784688
35124455 0.9920686877545137 0.09943529659108184
35174206 0.9920372535756389 0.09915138778221895
35223957 0.99195946556159 0.09886832846733247
35273708 0.9919838557459736 0.09873431234185034
35323459 0.9920099015977583 0.09841726323256923
35373210 0.9919963981310619 0.09820189539354347
35422961 0.9919999539942604 0.09799947863057899
35472712 0.9921954672708962 0.09772893995119983
35522463 0.992044862494342 0.09761160456199841
35572214 0.9921669072765875 0.09733685511017612
35621965 0.9921584132654039 0.0970681910855272
35671716 0.9921351478715691 0.09686493831800067
35721467 0.9921980678763412 0.09658543731128513
35771218 0.9923578303404733 0.09645130651620931
35820969 0.9922785699970973 0.09611430088784816
35870720 0.9922223994625198 0.09587662236886482
35920471 0.9922227402302304 0.09574482332433158
35970222 0.9924045173638909 0.09534704591075119
36019973 0.9922499591921738 0.09516467193167252
36069724 0.9923672888788276 0.09523356952115979
36119475 0.9922929356735413 0.0948652420622322
36169226 0.992473843977078 0.09462463117005279
36218977 0.9923878528007933 0.09440276380729866
36268728 0.9922990048024265 0.09408007698413573
36318479 0.9924459650926659 0.09400680116571071
36368230 0.9924500158285509 0.09374042478140181
36417981 0.9923976941423297 0.09348547358264783
36467732 0.9924971149556938 0.09326741260315607
36517483 0.9923814109550761 0.09298255393785393
36567234 0.9923995113005061 0.09287831878850775
36616985 0.9925351836266059 0.09265369552650522
36666736 0.9923604198147172 0.09234421310453825
36716487 0.9923715529716853 0.09204387564441237
36766238 0.9925372558935764 0.09188397808447761
36815989 0.9925411076687746 0.09179372309387772
36865740 0.9925164303425029 0.09136504941119851
36915491 0.9925900781744704 0.09136569710322995
36965242 0.9924347796505162 0.09112972742512963
37014993 0.9925418917215724 0.09084493939843236
37064744 0.9925247503061383 0.09054997645106319
37114495 0.9926992435622547 0.09039428563966107
37164246 0.9925683426762156 0.09011925492702272
37213997 0.9926063242762303 0.090047065539332
37263748 0.9925961915325625 0.0897182074611129
37313499 0.9927704319310837 0.08944214240635621
37363250 0.992668129288535 0.08918167040053954
37413001 0.9927874933015549 0.08901026464681017
37462752 0.9927935953974161 0.08878499479430214
37512503 0.9927407755850879 0.08848664033070541
37562254 0.9928402088875266 0.08842228139296114
37612005 0.9927759800574896 0.08820333702985979
37661756 0.9927941605518972 0.08788378117722119
37711507 0.9928438263388137 0.08771530161099551
37761258 0.9928843666918097 0.08765492979570215
37811009 0.9928894596682442 0.08705266619788071
37860760 0.992837752338259 0.08710203071560423
37910511 0.9928278848284003 0.08671152264343998
37960262 0.9929565486901772 0.08667864500707362
38010013 0.993059663270935 0.08635518804654993
38059764 0.9930601279659568 0.08613975040892394
38109515 0.9931266838218492 0.08582077021432813
38159266 0.9928351249486004 0.0856758644656918
38209017 0.9930001879294443 0.08559372282053455
38258768 0.9929382679273085 0.08523842992728245
38308519 0.9930070509428782 0.08495223285053259
38358270 0.9929939302974531 0.08486597292980383
38408021 0.9930870136172585 0.08453384043367818
38457772 0.9930715605024047 0.08440822362331131
38507523 0.9930589389523342 0.084239274809851
38557274 0.9930477489899747 0.08401119219240898
38607025 0.9930423312160199 0.08369334895994558
38656776 0.9930463147031754 0.08338021974992751
38706527 0.9931089677735565 0.08327771610880956
38756278 0.9930917275881289 0.0830312976423606
38806029 0.9931807434636297 0.08290639437999547
38855780 0.9931343438862521 0.0826138841672321
38905531 0.99305317903552 0.08231540461676377
38955282 0.993068710902988 0.0821478382074894
39005033 0.9931687117885794 0.08192460591361292
39054784 0.9931901207435863 0.08179554063128107
39104535 0.9931991723603065 0.08145709883377444
39154286 0.9931585934547426 0.08133314224545857
39204037 0.993258044262972 0.08122318715629313
39253788 0.9931834268901572 0.08098898011090831
39303539 0.9932548928627853 0.08055008662191204
39353290 0.9932579097877297 0.0803774518632483
39403041 0.9932131504402757 0.08026096353543402
39452792 0.9932316439424345 0.07996481299175216
39502543 0.9932198410792199 0.07972047096956503
39552294 0.9932369489076163 0.07956176442372791
39602045 0.9932717902233945 0.07924247766928845
39651796 0.9932116238368665 0.07920762531119525
39701547 0.9932121139927809 0.07882910265382759
39751298 0.993321833284127 0.07866132105829976
39801049 0.993207636007218 0.07838273127174493
39850800 0.9932468520081091 0.07823899260936178
39900551 0.9933124581555579 0.07796981849007406
39950302 0.9931607719140718 0.07787080368408476
40000053 0.9932055454625385 0.07752032241905149
