# Supplementary material for: Toward a fully wireless endovascular neural interface: Evaluating power transfer efficacy
Source: PLoS One. 2026 Jun 15;21(6):e0351138. doi: 10.1371/journal.pone.0351138 (PMC13268161; doi:10.1371/journal.pone.0351138)
Supplement: S1 File — (ZIP) [file pone.0351138.s004.zip › S1 files/Flux-pipe Tx Ferrite core in tissue.txt]

# HZ S RI R 50
50000 -0.9411942284487718 0.28642537396426493
99751 -0.8267781562545858 0.5349280046276551
149502 -0.6620842288547505 0.7267355485667284
199253 -0.47834293909653386 0.8588683629505374
249004 -0.29532735126803705 0.9380047488385618
298755 -0.1267261237844355 0.9763435719750416
348506 0.023329020075804195 0.9852041813799006
398257 0.1531459326282727 0.9741498664685793
448008 0.2638962768090567 0.951498662613568
497759 0.3572055484013519 0.921505780983044
547510 0.43623399535981544 0.8877636661756891
597261 0.5031013961766271 0.8528838123495791
647012 0.5594049125272775 0.8178650900264843
696763 0.6079874706244339 0.7836146281083637
746514 0.6490073448211459 0.7504357173210916
796265 0.6845675396089382 0.7192548558092516
846016 0.7150740608000082 0.6893135504108814
895767 0.7414969837127701 0.6613994766631652
945518 0.7647231740183617 0.6351201090003797
995269 0.7849844593320182 0.6104859949644609
1045020 0.8027600480706694 0.5873542565226181
1094771 0.8186836384554703 0.5656284970410016
1144522 0.8325004800512125 0.545229691867335
1194273 0.8451694155920105 0.5260147544160023
1244024 0.8561860952787838 0.5081933049472885
1293775 0.8663997829424995 0.4913716089295813
1343526 0.875437842386578 0.475284868964729
1393277 0.8836151886485083 0.46024051816490524
1443028 0.8909335273199408 0.4461303743388709
1492779 0.8976023878658889 0.43281305639813833
1542530 0.9038967541179439 0.4201280962746302
1592281 0.9095023984869437 0.40812622991627984
1642032 0.9147529797081371 0.3967671193284729
1691783 0.9192192509508592 0.38601683684573934
1741534 0.9236591321123744 0.37569282346379707
1791285 0.9276186148487027 0.36588092570323255
1841036 0.9315142639603228 0.35667687322034297
1890787 0.9349355362195831 0.3477024434825409
1940538 0.9381629399001277 0.3392061735473072
1990289 0.9410254719401943 0.3311528528106243
2040040 0.9437870317282333 0.32339773020407336
2089791 0.9463737244350111 0.31586776236542513
2139542 0.948838789743581 0.30891693317797775
2189293 0.9510940097350787 0.302090165286671
2239044 0.9531463225800471 0.2956906613983709
2288795 0.9550643640313574 0.2893355826363872
2338546 0.9569395726485257 0.2832556033399854
2388297 0.9587933273357742 0.2775167668604815
2438048 0.9603935568642376 0.27192037583041023
2487799 0.9620311001120644 0.26657260414121203
2537550 0.9633389808459435 0.2613315012465637
2587301 0.9645648446862713 0.2564254510822728
2637052 0.9659558948446715 0.2515197147348197
2686803 0.9672645753406497 0.2470497216077233
2736554 0.968464674908326 0.24256573237874812
2786305 0.9697066224548186 0.23813364130417952
2836056 0.9706236424916433 0.23392805941028957
2885807 0.971641627657068 0.23003129728239272
2935558 0.9726057646208137 0.22595876760657743
2985309 0.973475535790051 0.22207610304839037
3035060 0.9744856878629254 0.2184550756235606
3084811 0.9752184178057209 0.2148563415554873
3134562 0.9759256355663346 0.21153279964260838
3184313 0.9766174080990542 0.20811866793405898
3234064 0.9775244464724034 0.20476656480743843
3283815 0.9780224256788979 0.20157362458399194
3333566 0.9788977528432724 0.1985978523188014
3383317 0.9793677605913889 0.19555112248601944
3433068 0.9800260710078902 0.1925360248416862
3482819 0.980515625181373 0.18971617361710252
3532570 0.9811120286918603 0.1869181295098475
3582321 0.9815802222392309 0.18407889436488922
3632072 0.9822870674776706 0.18168142147995803
3681823 0.9825608028490713 0.17900755637637814
3731574 0.9831735025395134 0.17654455467037544
3781325 0.9835988951636394 0.17409615759008407
3831076 0.9839897747045323 0.17177107060787364
3880827 0.9843802798042087 0.1694482371752534
3930578 0.9847565812217177 0.16717906147714934
3980329 0.9852075063144826 0.16489001038581225
4030080 0.9855435135750515 0.16275869039696964
4079831 0.9859700858913508 0.1605685291703809
4129582 0.9861733656407886 0.1585746403182261
4179333 0.9866255551364239 0.15660144762281392
4229084 0.9869159111659465 0.1545927556031537
4278835 0.9873591471504699 0.15250890542885448
4328586 0.9875372683654258 0.15076419233578747
4378337 0.9878598907740416 0.14885683351214365
4428088 0.9881467338924254 0.14706359941156807
4477839 0.9883746020920345 0.14532993761635632
4527590 0.9886544337472968 0.1436807991623097
4577341 0.9889311765306242 0.14191458584353162
4627092 0.9891151131082103 0.14022856601241743
4676843 0.9893274667748826 0.13854106237369018
4726594 0.9895259542397637 0.1367959242665442
4776345 0.989888222695927 0.1354405489046991
4826096 0.9901459775109694 0.13384814509887916
4875847 0.9902303860369138 0.1323187619044153
4925598 0.9903270158186628 0.130862837219463
4975349 0.9907811670718876 0.12943377715910473
5025100 0.9909259883528257 0.12798234483781987
5074851 0.9910283483585491 0.1266623085326817
5124602 0.9912545600769079 0.12510474936075056
5174353 0.9913658016034871 0.12394422854293453
5224104 0.991419571938431 0.12265740153808863
5273855 0.9918113965261189 0.12116433212364384
5323606 0.9919324999760989 0.11992315822335764
5373357 0.9921307314420899 0.1186615090464022
5423108 0.9921801236654119 0.11744704285211961
5472859 0.9923100145956574 0.11613436822277858
5522610 0.9924696741138245 0.11512454594455795
5572361 0.9927183684957923 0.11384493920512095
5622112 0.9928389647315705 0.1128387323189952
5671863 0.9929048524571615 0.11164188280807871
5721614 0.9929739899769527 0.11037210515780134
5771365 0.9933268338757474 0.10938522913309319
5821116 0.9931726706365347 0.10830356028587862
5870867 0.993331420674369 0.10715038752159373
5920618 0.9935602696794802 0.10615622642389119
5970369 0.9937925137311654 0.10495817372754043
6020120 0.9936943258290696 0.1040486655695028
6069871 0.9938865374357228 0.10320313561355901
6119622 0.994080066168403 0.10209467988848382
6169373 0.9941601435176048 0.1010159451964495
6219124 0.9940728275701864 0.10010334112770931
6268875 0.9942341365499974 0.09909780320373607
6318626 0.9943438588141152 0.0982435722559789
6368377 0.9946527343609342 0.09728060906492532
6418128 0.9945040457616091 0.09642891133729609
6467879 0.9947019997068054 0.09547432844885485
6517630 0.9947980217637411 0.09467608136408256
6567381 0.9946483627415119 0.09378561646580778
6617132 0.9948392418142958 0.0927976755968818
6666883 0.9948878287734656 0.09200367964485047
6716634 0.9951078102510811 0.09118976755356474
6766385 0.99497478597115 0.0904169639277492
6816136 0.9952013059781046 0.08960364251227858
6865887 0.9952294293137193 0.08872831410571053
6915638 0.9954759157733057 0.08786548754881583
6965389 0.9954887615992469 0.08706837604852034
7015140 0.9955559529418887 0.08632202959750457
7064891 0.9954752664658819 0.0854415672754282
7114642 0.995575373748891 0.08487278115478937
7164393 0.9957663491814098 0.08411122585564314
7214144 0.9959518708781963 0.08345483463661975
7263895 0.9958992209567423 0.08260387870973232
7313646 0.9958449270001537 0.08187485486258432
7363397 0.9960179300849097 0.08115636331955697
7413148 0.9960561729129381 0.08050054598419133
7462899 0.9960327436239416 0.07970581527976112
7512650 0.9960240933281322 0.07904609420140145
7562401 0.9963782546822354 0.07824120759546926
7612152 0.9961852533448103 0.07769497733373582
7661903 0.9962854782292765 0.07698132061954188
7711654 0.996296414366228 0.07633350280277904
7761405 0.996350613735798 0.07571207564846574
7811156 0.9964089864797664 0.07514200782573037
7860907 0.996524593652752 0.07441477634392851
7910658 0.996602155576533 0.07379666967216113
7960409 0.996573640864643 0.0732448180529171
8010160 0.9964805734610427 0.07260213789574836
8059911 0.996712151800676 0.0720794436903743
8109662 0.9966775723779415 0.07148806525130173
8159413 0.9966685456418203 0.0708026837646588
8209164 0.9967555622649268 0.07023972064713692
8258915 0.996862488774503 0.0696479672973092
8308666 0.9969741929672291 0.06895001552464061
8358417 0.9970616559975339 0.06841375532241216
8408168 0.9970563332058411 0.06787692140568799
8457919 0.9969400644986554 0.06742372268042315
8507670 0.9970773830560691 0.06679982207301072
8557421 0.9970632849418772 0.06623342570114532
8607172 0.9971314649699109 0.06566117781179999
8656923 0.997038979066961 0.06509027051393393
8706674 0.997176090645031 0.06461301483626467
8756425 0.9971585181369957 0.06411192307712546
8806176 0.9972655903435764 0.06350623437643713
8855927 0.997299638237041 0.06304707213976093
8905678 0.997354025389025 0.06246253254927593
8955429 0.9973079130131683 0.06191844396848422
9005180 0.9973254164480896 0.06150294341755175
9054931 0.9973686010445121 0.061086865749585245
9104682 0.9972857827488675 0.06059814140764478
9154433 0.9974114167194007 0.059966029939778745
9204184 0.9974859572077667 0.059480357399508244
9253935 0.9976697256640907 0.0590314769625821
9303686 0.9975522696874829 0.05846674262774291
9353437 0.9975538578767079 0.0582154911024843
9403188 0.9975099898578431 0.05758771272719244
9452939 0.9975667954411964 0.057133930748744656
9502690 0.9976309957829548 0.0566252364824455
9552441 0.9976602095153572 0.056178915468847096
9602192 0.9976422350834991 0.0556589054111289
9651943 0.9977303382405273 0.055312492806665135
9701694 0.9977622567788557 0.05475031864876916
9751445 0.9978167481204387 0.05447550916408825
9801196 0.9977238218338704 0.0539127573884325
9850947 0.9977928900391914 0.05357137315563828
9900698 0.9979044795885805 0.05313133484508994
9950449 0.9977980018235033 0.05275107623184946
10000200 0.9979148839363052 0.05222002089918662
10049951 0.9978515425187432 0.05189538215052146
10099702 0.997906476127699 0.05131297937308744
10149453 0.9979284719962556 0.050953675980728155
10199204 0.9977940491280634 0.05061441609592366
10248955 0.9979213779485074 0.05014916601134528
10298706 0.9979079059434425 0.04974134413368684
10348457 0.9980546711009233 0.049350513616546035
10398208 0.9980384568360356 0.04879230397563554
10447959 0.9979105468898917 0.04860287063252548
10497710 0.9980209164120443 0.048109028618255105
10547461 0.9980595969642927 0.04778628724702539
10597212 0.9980485191310294 0.04742084235233832
10646963 0.9981301241130445 0.04709009690898674
10696714 0.9980687234870913 0.0464090103234776
10746465 0.9981782524896531 0.04621945400765991
10796216 0.9980542637774287 0.045789197635788176
10845967 0.9981697016123782 0.04545296766482524
10895718 0.9981518175368086 0.04513978647061985
10945469 0.998107932161942 0.04477053281043877
10995220 0.9982256867373558 0.044356495618190356
11044971 0.9982389278001448 0.043925915095898625
11094722 0.9981815967662381 0.04372839218775376
11144473 0.9983283738791692 0.04313320397003421
11194224 0.9983459912103383 0.0427759467586489
11243975 0.9982902096389211 0.0424237593258783
11293726 0.9983072896668703 0.04207467736550756
11343477 0.9983191378062306 0.04186720991075349
11393228 0.9982731299126265 0.04148028953671696
11442979 0.9982857483841814 0.04119633185052595
11492730 0.9982984274199421 0.04068005588485109
11542481 0.998410931114614 0.040426556142401045
11592232 0.9982575576620589 0.03993223578686099
11641983 0.99835617028975 0.039748389861132015
11691734 0.9983489587863381 0.03926060721964777
11741485 0.9982600942826114 0.03914307570339236
11791236 0.9983306126334285 0.03875672061069563
11840987 0.9983158297008211 0.038410532446275895
11890738 0.9983725451054474 0.03811192078252393
11940489 0.9984742063031441 0.03776991695383773
11990240 0.9984072141993438 0.03745871185269632
12039991 0.9984187081821204 0.037227248439390494
12089742 0.9984126514168405 0.03672927322224102
12139493 0.9984711898624633 0.03647476853551087
12189244 0.9985325098027212 0.03609878664005607
12238995 0.9984068323280513 0.03585640096832823
12288746 0.9984483633263016 0.03557078120253196
12338497 0.9983480461403779 0.035064896796770925
12388248 0.9983592077039972 0.03497078993460983
12437999 0.9983850387898994 0.03453945391505044
12487750 0.9984184690767935 0.03428047825395257
12537501 0.9984720349028915 0.03403600373570081
12587252 0.9984673035444751 0.03371527601516523
12637003 0.9984344054403613 0.03333952656170103
12686754 0.9984541088117811 0.03311904281211566
12736505 0.9984873894389312 0.03277039311805778
12786256 0.9984049616788112 0.032517064380488944
12836007 0.9984221723450935 0.03213578310419854
12885758 0.998548833178842 0.03188333200405114
12935509 0.998721395445554 0.03160274278386319
12985260 0.9984960892576864 0.031377857936933456
13035011 0.9986287256421812 0.030992205382910663
13084762 0.9985860409622876 0.030803252546340813
13134513 0.9985092333667239 0.030359685087939133
13184264 0.9985677579871627 0.03023375795295427
13234015 0.9986053778676779 0.029824401158434682
13283766 0.9985032871783953 0.02969568203416346
13333517 0.9984760487866973 0.02937385473194825
13383268 0.9985659715787896 0.028985547530634998
13433019 0.9986444834445384 0.028764386893192825
13482770 0.998659113270735 0.028392566793074555
13532521 0.9986094791982335 0.028173679175237217
13582272 0.9986399135881747 0.027866459452270117
13632023 0.998660359716305 0.02771277666690476
13681774 0.9985370327165259 0.027353528334445324
13731525 0.9987167289512732 0.027104148590027466
13781276 0.9986930490318976 0.02679872884594242
13831027 0.9985978657822436 0.026608811480002298
13880778 0.9986820823540564 0.02646006051790877
13930529 0.998788398641788 0.025957361968759505
13980280 0.998699979734392 0.025748569772488964
14030031 0.9987040037301556 0.025478286573529445
14079782 0.9985691216232656 0.02520322077297759
14129533 0.9986983809350728 0.02500554141056174
14179284 0.9985744291310041 0.024684653667911498
14229035 0.9985908489332831 0.024373567896291436
14278786 0.99867112064375 0.02428223188765957
14328537 0.9987396381234145 0.02381968793540034
14378288 0.9987066738191204 0.023712871502282042
14428039 0.998709660231388 0.02339033608344685
14477790 0.998507013220954 0.02316438971522607
14527541 0.9986975889640252 0.022843796280306913
14577292 0.9988259965246734 0.02264787960926756
14627043 0.9987005212468252 0.02251994576726262
14676794 0.9987291463003296 0.02227466947448446
14726545 0.9988065409104373 0.021809516229477428
14776296 0.9986751435586961 0.02175374086363081
14826047 0.9986925302792903 0.021389650125067758
14875798 0.998687384464368 0.0210764191892866
14925549 0.998699287891478 0.021016090721605523
14975300 0.998640382287681 0.020706656787629316
15025051 0.9986206329008881 0.02051503754472056
15074802 0.9986941457918316 0.020162531261382226
15124553 0.998672691541762 0.01999510556622498
15174304 0.9985601149451826 0.019649924341722677
15224055 0.9987243679531649 0.019510759125632174
15273806 0.9986569711338102 0.019220136383758128
15323557 0.9986057025762768 0.019032836991562233
15373308 0.9986154801285201 0.018682930665768642
15423059 0.9985909166455641 0.01855275954969854
15472810 0.998741532063627 0.018311764469782516
15522561 0.9986367565192511 0.017947274974011596
15572312 0.998667481377611 0.01771325848031118
15622063 0.9986415247908712 0.01750851894264651
15671814 0.9986586185631541 0.017362296291877296
15721565 0.9986250923050337 0.01712528028287995
15771316 0.9985457594098137 0.016875011953881497
15821067 0.9985730561011789 0.01647936268843492
15870818 0.9987177826622131 0.016500767623662864
15920569 0.9987088855042652 0.016205183627683563
15970320 0.9985272289678159 0.01600381329416378
16020071 0.9985928007318574 0.015746901037273373
16069822 0.9984932712219773 0.015559609723166574
16119573 0.9986541956930998 0.015277153964745065
16169324 0.9985495359110929 0.015040178550262531
16219075 0.9986680111456094 0.014823030389860208
16268826 0.9985276503241349 0.01464682096031471
16318577 0.9985691103733583 0.014332675134758088
16368328 0.9985183772501048 0.01413529535780519
16418079 0.9984782871287513 0.014078425965793296
16467830 0.998627669166239 0.013729735580468706
16517581 0.9986304418982186 0.013422751499368361
16567332 0.9985546696034219 0.013126460159923399
16617083 0.998403280811534 0.013069326405615036
16666834 0.9984644075202164 0.012737571834706599
16716585 0.998500059962002 0.012748152310310594
16766336 0.9985331538384848 0.012492430842390219
16816087 0.9985283746748211 0.01228371002222859
16865838 0.9984903194062119 0.011984777624863014
16915589 0.9984586394423017 0.011762604363746794
16965340 0.9984550208287462 0.011588764113257582
17015091 0.9984391846869015 0.011416017222064721
17064842 0.9984938428700162 0.01118440707622823
17114593 0.9982985907724079 0.010924066081933402
17164344 0.9983783734485749 0.010786835855060526
17214095 0.9983448294885838 0.010541925801882263
17263846 0.998403308646105 0.010173409677855638
17313597 0.9984804461496342 0.01018019921899997
17363348 0.9983749058154235 0.009896836002474648
17413099 0.9983377295111765 0.009741909464014776
17462850 0.9983234266098524 0.009502906360124675
17512601 0.9982658222508392 0.009145804303721571
17562352 0.9983903561620276 0.009112586920702164
17612103 0.9983375034539176 0.008932308202019604
17661854 0.9983878369655738 0.008738118540438234
17711605 0.9983110916630515 0.008458777022141244
17761356 0.9982049366197729 0.008200117294191478
17811107 0.9982660960300788 0.008165778616872687
17860858 0.9982614881527977 0.007983271575912323
17910609 0.9983663268166338 0.007510954870788802
17960360 0.9981547106018822 0.007621473349831154
18010111 0.9983707170482269 0.0072588063373731195
18059862 0.9981183376842774 0.00696769558791564
18109613 0.9983100080498674 0.006900773810924137
18159364 0.9980882457823593 0.006692695299326548
18209115 0.9981560702732315 0.0065763941743147555
18258866 0.9982494915736152 0.0062766520346255366
18308617 0.998292710120294 0.006163180315186502
18358368 0.998092146299037 0.0058669557476929875
18408119 0.9981451030354649 0.005751403028939343
18457870 0.9982023690138161 0.005440997666188423
18507621 0.9981449554225447 0.005379517783130029
18557372 0.9981423987279212 0.005192691573416538
18607123 0.9981415661826243 0.004925148921615871
18656874 0.9982348612795826 0.0047462108378493505
18706625 0.9980220258859895 0.004611356407655251
18756376 0.9980715279696186 0.004462118325732156
18806127 0.9980890484482351 0.004127439714760372
18855878 0.9981925241893782 0.00398151963935091
18905629 0.9980770949551161 0.0038008406382083193
18955380 0.9980366195994796 0.00369919963970146
19005131 0.9980060218930017 0.0034242808905964005
19054882 0.9981227703465723 0.003275678663799214
19104633 0.9979732229600313 0.003046966887558431
19154384 0.997859763077973 0.002910004446783078
19204135 0.9980485647994995 0.00255226315542074
19253886 0.9980117167319109 0.002500660094039257
19303637 0.9979668535788767 0.0023203860655181424
19353388 0.9980381237090916 0.002156111398554376
19403139 0.9979995753511534 0.001950693172684069
19452890 0.9978132613599672 0.001813480674906974
19502641 0.9978988489859505 0.0016455792011942894
19552392 0.9979005376150578 0.0013870842347040886
19602143 0.9979668517660569 0.0011345832517317205
19651894 0.997906628968776 0.0010820853260262511
19701645 0.9978552753664549 0.0009345583010125315
19751396 0.9978053965346382 0.0006208633879156108
19801147 0.9978768184439377 0.0004351977252376656
19850898 0.997836100107851 0.0002651604928782582
19900649 0.9978889942272174 0.00017490248084301674
19950400 0.9979262756286335 -8.623697188403287e-05
20000151 0.9976989064395289 -0.00033069934361146627
20049902 0.9976127621572611 -0.0006124474546043666
20099653 0.9976535366565559 -0.0006229881946321011
20149404 0.9976726748292967 -0.0007031844574863239
20199155 0.9976571154330355 -0.0009496528997110102
20248906 0.9976882263256888 -0.0011382018031799856
20298657 0.9976379422038645 -0.0013523501826838442
20348408 0.9975614009689268 -0.0015439157460721345
20398159 0.99769045320481 -0.0017267058819149842
20447910 0.9977083868981749 -0.0018502743843028797
20497661 0.9976385497432833 -0.0020090036763033997
20547412 0.9975457643968695 -0.0021064322038528236
20597163 0.9975334154066143 -0.0023393410204132626
20646914 0.9976591154702286 -0.0024825006265590645
20696665 0.9973384358471651 -0.0027258160460659647
20746416 0.9974370156472901 -0.0029815531695328583
20796167 0.9972868230819404 -0.0030665779500963584
20845918 0.9974601884062387 -0.0032326402402686476
20895669 0.9974732908710948 -0.003421191577245046
20945420 0.9974034914178205 -0.003423164244139573
20995171 0.9974071497522579 -0.0038004870767145266
21044922 0.9973400188103745 -0.003879278777429192
21094673 0.9973449176721666 -0.0040651467644668765
21144424 0.9973852439748649 -0.004336229772001281
21194175 0.997326846946224 -0.004562942964265068
21243926 0.9973682192615864 -0.004499783357238302
21293677 0.9973917828905832 -0.004814474706635758
21343428 0.997347145490474 -0.004900521704575072
21393179 0.9973366693688295 -0.00502192629085324
21442930 0.9973250522774906 -0.0052597555274934565
21492681 0.9973037164303188 -0.005348449859888143
21542432 0.9972685504603301 -0.0055964492905015715
21592183 0.9972078007507355 -0.00576294202218034
21641934 0.9971835604157175 -0.005849354481027782
21691685 0.9971081968800627 -0.006158313925546274
21741436 0.9971851645315225 -0.006248606974613535
21791187 0.9972707137337224 -0.006534252574920798
21840938 0.9970393852556715 -0.006545884744920638
21890689 0.9971444381838678 -0.006727627957352185
21940440 0.9971060465679253 -0.006967592821536049
21990191 0.9971208549497307 -0.007104653268638782
22039942 0.9969923331666837 -0.00714116833536185
22089693 0.9970149731229446 -0.007450593425927091
22139444 0.9970027755773394 -0.007578452547197077
22189195 0.9971781595530919 -0.007644544785910764
22238946 0.9971165542928083 -0.007864839866960125
22288697 0.9970283776283473 -0.00796814326472483
22338448 0.996956055455504 -0.00815698048010312
22388199 0.9969711473013284 -0.008390880812649817
22437950 0.9969212075967303 -0.008580291715085113
22487701 0.9969091239545598 -0.008666782815404376
22537452 0.9969008088051846 -0.008966172846964545
22587203 0.9967700077876714 -0.008911145420883164
22636954 0.9968658936445493 -0.00926781166191078
22686705 0.9967967433275011 -0.009431558354351133
22736456 0.9969114001984607 -0.009519321375953124
22786207 0.9968489455397183 -0.00972674958249174
22835958 0.996721109161444 -0.009757874613345662
22885709 0.9966710893268863 -0.009977606969950698
22935460 0.9968589093781675 -0.0101246307056294
22985211 0.9966463454468997 -0.010443991487037244
23034962 0.9965550456868991 -0.01053768168905169
23084713 0.9968199608893553 -0.010765756453046069
23134464 0.9966486470791868 -0.010783194407219684
23184215 0.9966200631009414 -0.010967843326165011
23233966 0.9965991384556784 -0.011088010532686793
23283717 0.996586633195885 -0.011339030694118629
23333468 0.9966694047463336 -0.011503532439224482
23383219 0.9966582088302163 -0.011639053304289219
23432970 0.9965944727535861 -0.011827234375024375
23482721 0.9965222614693978 -0.011963440333640031
23532472 0.996611993720504 -0.01204481071648711
23582223 0.9964712272055674 -0.012195028945213699
23631974 0.996531165751528 -0.012565412732284916
23681725 0.9965118412870503 -0.012656735325369577
23731476 0.9964277094025569 -0.01258877718051587
23781227 0.9963392490905917 -0.012870624617039167
23830978 0.9964950050486232 -0.013074043136552723
23880729 0.9964282182945126 -0.013244938710636464
23930480 0.9963610205988379 -0.013393093636395327
23980231 0.9963424107207431 -0.01351076731929806
24029982 0.9963749221073687 -0.013675499458403217
24079733 0.9963508432182177 -0.013826924113364347
24129484 0.9963483647193909 -0.014140020190640645
24179235 0.9962442054216644 -0.014053789215604103
24228986 0.9962162511730751 -0.014252299916744931
24278737 0.9961350343730807 -0.014277534668057057
24328488 0.9961835958061251 -0.01451515221095493
24378239 0.9961110115070846 -0.014730344536590487
24427990 0.9961270957538741 -0.014854612616092252
24477741 0.996088137893375 -0.015171676517873421
24527492 0.9961134865210738 -0.015283519723892662
24577243 0.9960674109647357 -0.015484988482194421
24626994 0.9959384892095674 -0.015469213153307241
24676745 0.9960523713999091 -0.015744297003921517
24726496 0.9961457790174958 -0.015698925021591575
24776247 0.9959476856636341 -0.015979663702494717
24825998 0.9958584335121865 -0.01615194489320982
24875749 0.9959784237746439 -0.016216459298280177
24925500 0.9957929089836797 -0.01640352467212817
24975251 0.9959467441710462 -0.016551276817981703
25025002 0.9959063783698695 -0.016666378254094432
25074753 0.995884781976934 -0.01677662924510761
25124504 0.9958738895761722 -0.01694388722953036
25174255 0.9958474144611223 -0.017160348370642807
25224006 0.9958126772348602 -0.017270295480074208
25273757 0.9957274146238595 -0.01739353818797603
25323508 0.9957414584476996 -0.01773836398325346
25373259 0.9958408833281865 -0.017820462722387912
25423010 0.9956664300091148 -0.01784667610617306
25472761 0.9956707120060757 -0.01783802949503563
25522512 0.9956737642703272 -0.018168822398705677
25572263 0.9956406794439582 -0.018310572512963214
25622014 0.995602443523037 -0.018502368333540367
25671765 0.9955565581036865 -0.01868008689963812
25721516 0.9955263746997238 -0.018825513714358682
25771267 0.9955148533610413 -0.019025849154020034
25821018 0.9954721440731364 -0.01922583249633379
25870769 0.9955443223438408 -0.01926700748709449
25920520 0.9954950662662668 -0.01940930805211506
25970271 0.9954843615427815 -0.019547501071483595
26020022 0.9954426485347638 -0.019713656834374014
26069773 0.9954122083574891 -0.01990106271065853
26119524 0.9952917384195388 -0.019999177672863886
26169275 0.9953847995829411 -0.02004620596952601
26219026 0.9952761881507594 -0.02023959328815246
26268777 0.9953246319197874 -0.020456236534243104
26318528 0.9953316041527673 -0.020598905221790913
26368279 0.9952789681771248 -0.02078202584262224
26418030 0.9952861416978606 -0.020978390310726458
26467781 0.9953249827487909 -0.021059558451675082
26517532 0.995318640788844 -0.021143971518154437
26567283 0.9951810336307714 -0.02134097207857939
26617034 0.9952363312438498 -0.021507289838334488
26666785 0.9950481578915461 -0.02169617760206221
26716536 0.9952163202684486 -0.02170632741872923
26766287 0.9952502154611221 -0.021889327342197385
26816038 0.9949891219971762 -0.022069067161105262
26865789 0.9950741478160019 -0.022175598912742175
26915540 0.9950044058041373 -0.022369185676637107
26965291 0.9951132337879254 -0.022475906690610083
27015042 0.9950394705705436 -0.022571818604677506
27064793 0.9949763595814698 -0.02289279384471912
27114544 0.9949382596700884 -0.022961631183135434
27164295 0.9950385664739717 -0.02303821600111775
27214046 0.9950501655641901 -0.02325210945698111
27263797 0.9949663874355024 -0.02336575899379332
27313548 0.9948571357477807 -0.023668002857792525
27363299 0.9949004149712545 -0.023798565943597902
27413050 0.9946965936131313 -0.023929263737000203
27462801 0.9947547128067489 -0.02394640520115834
27512552 0.9948169146626001 -0.024104025386694154
27562303 0.9946674856622739 -0.024335930521606996
27612054 0.9947343995826946 -0.024522670570722358
27661805 0.9947112678242644 -0.02451989872331677
27711556 0.9946610309692374 -0.02481196426409195
27761307 0.9946007267061702 -0.024922853747625415
27811058 0.9948322168703273 -0.025086989345532367
27860809 0.9944233456844774 -0.02520780056303397
27910560 0.9946523234902891 -0.025407449984144664
27960311 0.9945454740093546 -0.025554662927743544
28010062 0.9944839384778491 -0.02578160614402054
28059813 0.9945258399920299 -0.02575298497066757
28109564 0.9945872110505309 -0.02594247652568912
28159315 0.9944010835042133 -0.026225579917388168
28209066 0.9944854724806832 -0.026293228568044832
28258817 0.9943557730827559 -0.02638581968717207
28308568 0.9943450773396448 -0.026530975747002118
28358319 0.9942957200092513 -0.0266463023746806
28408070 0.9943706439717814 -0.026813662482483396
28457821 0.9942629557456546 -0.02709005764906109
28507572 0.9941578911175474 -0.027221263973522303
28557323 0.9942452862829675 -0.027185977303408472
28607074 0.9943041486483051 -0.02752453527612484
28656825 0.9942468078038939 -0.027557145328536013
28706576 0.9943194635552541 -0.027753992888583233
28756327 0.9941735857716605 -0.027794771372146615
28806078 0.9940536073951332 -0.027904427002754074
28855829 0.9940628708189637 -0.028149329635599872
28905580 0.9941533221302112 -0.028147678348792733
28955331 0.9940451399190102 -0.02839481344643939
29005082 0.9941499809333799 -0.02863906567320518
29054833 0.9939783096068013 -0.02857928974613837
29104584 0.9940008041670824 -0.0288099543158988
29154335 0.9940006484018958 -0.028955677580886855
29204086 0.9938834165023537 -0.029150771829157124
29253837 0.9938030050847413 -0.029250032896809317
29303588 0.9940836949215913 -0.029347791895626574
29353339 0.9938545765205876 -0.02962537090250044
29403090 0.9939613157416166 -0.02981392148830954
29452841 0.9938241282175515 -0.029986708714384254
29502592 0.9938221871358314 -0.030117546100090136
29552343 0.9939198550857669 -0.03028632676273759
29602094 0.9937508284465324 -0.03028444121942397
29651845 0.9938020811425181 -0.030581064659755547
29701596 0.9937846970370033 -0.0304942794926939
29751347 0.9935420642812524 -0.030895092880303114
29801098 0.9935974907281857 -0.030926163269063413
29850849 0.9936242559276113 -0.031042979744316412
29900600 0.9937350074230238 -0.03133312286338297
29950351 0.9936381859897571 -0.0314323377694014
30000102 0.993640758105594 -0.031542534495948245
30049853 0.9935260111126318 -0.03161091935778197
30099604 0.9934807501222479 -0.03176334616706889
30149355 0.9935130255271815 -0.03176523544443217
30199106 0.9935647868192953 -0.03202400544069949
30248857 0.9934782966488762 -0.03206961400289537
30298608 0.9934688861984297 -0.032363923042288446
30348359 0.9934387660913855 -0.03248430866443037
30398110 0.993271107451929 -0.03263852892406969
30447861 0.9933217402643394 -0.032809355020030746
30497612 0.9933523354857229 -0.032913826228692544
30547363 0.9932965517992738 -0.03326947134927951
30597114 0.9933144847300743 -0.033403614110880116
30646865 0.9932314994156577 -0.03330164102147111
30696616 0.9932141023237984 -0.03371921661472624
30746367 0.9931300759779745 -0.03371253901242469
30796118 0.9930655629237021 -0.03378533023447696
30845869 0.9931102942528506 -0.03404805675751017
30895620 0.9931423049963514 -0.0341125993077259
30945371 0.9930963646870159 -0.03431319889600972
30995122 0.9929565928772474 -0.034421326123932235
31044873 0.9929382639330901 -0.03462878867236425
31094624 0.9929675413267742 -0.034920915787323516
31144375 0.9929432676283279 -0.034988113438361425
31194126 0.9929192035529091 -0.03518048052716149
31243877 0.99291020196318 -0.035253055307490226
31293628 0.9928544496024023 -0.035446387916904236
31343379 0.9928659528515037 -0.035563484729935965
31393130 0.9927273688547811 -0.035811898677428046
31442881 0.9928088485408267 -0.035955171238491984
31492632 0.9926965459653587 -0.03604222072401644
31542383 0.9928190258514159 -0.036226564926679306
31592134 0.9926960467937133 -0.036246814986879664
31641885 0.9926473180514337 -0.03636672461022266
31691636 0.9926146522633905 -0.036566723566707135
31741387 0.99267828833695 -0.03675788538131133
31791138 0.992636521544823 -0.036898106759336025
31840889 0.992510979669727 -0.03704203864724531
31890640 0.992497609099678 -0.03732641106891191
31940391 0.9923859290154604 -0.03747370539465273
31990142 0.9924186300424388 -0.03766324905578029
32039893 0.9924238785664303 -0.03771883106438982
32089644 0.9923630829123569 -0.03789290407542499
32139395 0.9922980519586985 -0.03806186192419726
32189146 0.9923708656437689 -0.03829175532400485
32238897 0.9921290146499203 -0.03844378757514299
32288648 0.9922338717263532 -0.03870806386047995
32338399 0.9920201311454991 -0.03877386366279356
32388150 0.9921751576006226 -0.03893981974834421
32437901 0.9920764193592301 -0.03901802003679349
32487652 0.9920801320001663 -0.03913259216083725
32537403 0.9919709577502707 -0.039471068668769184
32587154 0.9920077549266804 -0.03954620932363878
32636905 0.9919941689813095 -0.0397448173200268
32686656 0.9920178804435592 -0.039761177107880206
32736407 0.9918437046791972 -0.04009426327604318
32786158 0.9918671858965633 -0.040258041285377515
32835909 0.9917710921874534 -0.040434056540711576
32885660 0.9917778940010035 -0.04050647654108779
32935411 0.9916618054573547 -0.0407096524056959
32985162 0.9915563573345478 -0.0407698012894905
33034913 0.9916278863245981 -0.041018800083925055
33084664 0.9914699663765233 -0.04112526180819262
33134415 0.9915652967460225 -0.04126819666060681
33184166 0.991580742021815 -0.04153652192674133
33233917 0.9915814838335726 -0.04170160145072509
33283668 0.9914422813957428 -0.041781409432027086
33333419 0.9914993950509697 -0.04190841383575138
33383170 0.991481325973792 -0.042215445544093566
33432921 0.9912502282179515 -0.04227675976305998
33482672 0.991155914146278 -0.04245201359003642
33532423 0.9912317490416965 -0.042702349510869916
33582174 0.991099579922809 -0.04279720204382785
33631925 0.9911004039315899 -0.04299074141238103
33681676 0.9910094805954837 -0.04323706757510468
33731427 0.9911256438541589 -0.04330510538785502
33781178 0.9908617809074924 -0.04341394681258345
33830929 0.9907722989865098 -0.04349936344176458
33880680 0.990824102457053 -0.043760402364470645
33930431 0.990821386677011 -0.04396930752130792
33980182 0.9908184904324902 -0.04421321131017647
34029933 0.9907025925038561 -0.0444390374997666
34079684 0.9904864104415542 -0.04461068186636915
34129435 0.9906016769143264 -0.04465499552901728
34179186 0.9905639812329556 -0.0448677167050446
34228937 0.9905368893772996 -0.045026429078050025
34278688 0.9903847871999121 -0.04509639776502228
34328439 0.9904036429090365 -0.04543346096753653
34378190 0.9904426021162123 -0.04548275228146664
34427941 0.9902410057809061 -0.045648796686760036
34477692 0.9901688189244147 -0.04590946812658072
34527443 0.9902203722402455 -0.045996556647127276
34577194 0.9901040356069993 -0.045985251652586656
34626945 0.9900933624308643 -0.04623937946198226
34676696 0.9901278141612327 -0.046547398413207895
34726447 0.9900382939876381 -0.046730918433734746
34776198 0.9898238000290434 -0.04679230187789797
34825949 0.9898164825331971 -0.0469597200347061
34875700 0.9897773198775028 -0.04700048029011389
34925451 0.9897207253428979 -0.04729909976581062
34975202 0.9896831236051855 -0.047412441854863485
35024953 0.9897786635239669 -0.04769312807730902
35074704 0.9896056375599286 -0.047776830540208926
35124455 0.9896595214980448 -0.047902065297008044
35174206 0.9893571787288268 -0.04814759681141078
35223957 0.9894824789816504 -0.0482842907534526
35273708 0.989301452872518 -0.048361426216600605
35323459 0.9893096528448948 -0.048654959927580094
35373210 0.9892064016246895 -0.048870096721330865
35422961 0.989278665563472 -0.04895099082169861
35472712 0.9890588706668375 -0.049169853133369495
35522463 0.9890731098188441 -0.0493713574063005
35572214 0.989057609380022 -0.049410695016912164
35621965 0.9889343333529002 -0.04958082600815816
35671716 0.9889547658621877 -0.049705590796571
35721467 0.9888530189629787 -0.05002315953353642
35771218 0.9888690031553221 -0.05010461170873494
35820969 0.9888329592047346 -0.05028002690796015
35870720 0.9886868764710108 -0.05034106506347038
35920471 0.9887624490285578 -0.05056651696010997
35970222 0.9885606226831816 -0.05076315509943422
36019973 0.9885469281423307 -0.05097163754459689
36069724 0.9884609773170079 -0.05119190150712701
36119475 0.9883988012176376 -0.05133980577191638
36169226 0.9882481275790729 -0.05144363298412652
36218977 0.9882844337320624 -0.05165355046236639
36268728 0.9883266216161471 -0.05176035173904272
36318479 0.9883473737420225 -0.051937242315826714
36368230 0.9881565303995193 -0.052102758922597775
36417981 0.9880923817049561 -0.05235863819851588
36467732 0.9880734186504836 -0.05239218343233491
36517483 0.9880486044158572 -0.05277194333892622
36567234 0.9879176605644279 -0.05282566361322451
36616985 0.9879514545202638 -0.052969475094998636
36666736 0.987922283752843 -0.05317149516106965
36716487 0.9878490167993583 -0.053408982769240915
36766238 0.9877031129616431 -0.053647094762090466
36815989 0.9878347549849189 -0.05378559980417776
36865740 0.9877057110265548 -0.05389112939049736
36915491 0.9876800725790432 -0.054150166297395885
36965242 0.9874841859204955 -0.05433108894066354
37014993 0.9876731786287059 -0.05472188266439694
37064744 0.9877012752236313 -0.05489467505173383
37114495 0.9875739191694193 -0.05491312890249229
37164246 0.9875404467710527 -0.05510857370662607
37213997 0.9873478364304616 -0.05533474762732501
37263748 0.9874004186825811 -0.055392622757090434
37313499 0.987359472462618 -0.05577160157008746
37363250 0.987341258390581 -0.055979502338008434
37413001 0.9872849706311354 -0.056109591778053865
37462752 0.9872791982689131 -0.05648302845432635
37512503 0.9871237029273103 -0.05654289075683567
37562254 0.9870812746229318 -0.05691170414417291
37612005 0.9871706502182475 -0.057015147347298525
37661756 0.9870562474974088 -0.05735530763679719
37711507 0.9868618077112877 -0.05752573142791408
37761258 0.9868823009628268 -0.05782190079981991
37811009 0.9868161238749883 -0.05802978947702083
37860760 0.9868465887386806 -0.05824385745727356
37910511 0.9866855028724738 -0.05858236277722851
37960262 0.9866303696033911 -0.05875021494807063
38010013 0.9865331146425554 -0.059078306319510394
38059764 0.986584127354555 -0.059275584469666305
38109515 0.9863208635103905 -0.05953272383303836
38159266 0.9864300521779471 -0.05975195507538888
38209017 0.986290794053049 -0.06009641344891796
38258768 0.9861128124419429 -0.060217894002347075
38308519 0.9861035967034251 -0.06054282532819879
38358270 0.9859575553255372 -0.06079960268575027
38408021 0.9858580377816459 -0.0610288885896181
38457772 0.9858309607062692 -0.06139743810448385
38507523 0.9857384172086907 -0.06154026113011856
38557274 0.9856739583665136 -0.06176497004528622
38607025 0.9854817796130569 -0.06197131480025551
38656776 0.9853990744324033 -0.06237967120652018
38706527 0.9853165464219324 -0.06267015629196508
38756278 0.9851061822447351 -0.06288768639066868
38806029 0.9850094271640274 -0.06312191544408409
38855780 0.9849715369517554 -0.06346392037137065
38905531 0.9848209178259073 -0.06358823268911985
38955282 0.9846442516040422 -0.06405612611548268
39005033 0.9845625066262588 -0.06425766865170203
39054784 0.9845524194920059 -0.06451227247582922
39104535 0.9841766116260392 -0.06481093896407153
39154286 0.9843275251677701 -0.06496149179696475
39204037 0.9839859486832457 -0.0652964714824844
39253788 0.9840223768191714 -0.06550397997049213
39303539 0.9837550128910333 -0.06595115242032497
39353290 0.9835977469324763 -0.06594367531674189
39403041 0.9835125320078947 -0.06636809111157348
39452792 0.9833346729746278 -0.06654628352894135
39502543 0.9832670844305144 -0.06685242353718401
39552294 0.9831195434017184 -0.06715232816757885
39602045 0.982951130047324 -0.06739619823689824
39651796 0.9828498302834294 -0.0676308425168966
39701547 0.982720120537676 -0.06798131054838678
39751298 0.9825660960291402 -0.06827717273598817
39801049 0.9824178122922431 -0.06858899909011616
39850800 0.9822721857157081 -0.06876123270410302
39900551 0.9820999396157446 -0.0690775952109237
39950302 0.9819313294668551 -0.06935926492266238
40000053 0.9818050123445259 -0.06966542726702628
