# Supplementary material for: Toward a fully wireless endovascular neural interface: Evaluating power transfer efficacy
Source: PLoS One. 2026 Jun 15;21(6):e0351138. doi: 10.1371/journal.pone.0351138 (PMC13268161; doi:10.1371/journal.pone.0351138)
Supplement: S1 File — (ZIP) [file pone.0351138.s004.zip › S1 files/Helical Rx 10 turns in tissue.txt]

# HZ S RI R 50
50000 -0.9788038826312689 0.004476342667956664
99751 -0.9779490836474529 0.00589278392540557
149502 -0.9777583796093268 0.007327411962909778
199253 -0.9772356335957688 0.009429372100026333
249004 -0.9769111513905487 0.011006860948596557
298755 -0.9766604246668638 0.012678267719063689
348506 -0.9770160840257367 0.014553677387976095
398257 -0.9766644530293681 0.01644961998018229
448008 -0.976537028162514 0.018344792634760538
497759 -0.9760757002270445 0.020247023278561538
547510 -0.9759688153086575 0.02198551418827157
597261 -0.9760603467522632 0.024111241074928957
647012 -0.9759449984204221 0.025737419719677922
696763 -0.9757782667996517 0.027782754231944783
746514 -0.9754974331627934 0.029385913658413622
796265 -0.9756484434912458 0.03149011797267132
846016 -0.9753467704593302 0.033673514083145166
895767 -0.9753835012737537 0.035498839571693405
945518 -0.9754063465509236 0.03735745746544847
995269 -0.9750489352902167 0.039278648367279935
1045020 -0.9753147729808919 0.041034993776388064
1094771 -0.9748942408082388 0.04310065850646951
1144522 -0.9747196325684333 0.04501495976189046
1194273 -0.974380473143438 0.046810369444132104
1244024 -0.9744727623231811 0.04862960724580105
1293775 -0.9743096057478148 0.05056524467989868
1343526 -0.9741572849097643 0.05241149417480893
1393277 -0.974228267887301 0.054148436934414776
1443028 -0.9740160363554788 0.05635722049856481
1492779 -0.9737071903622561 0.05806915147824744
1542530 -0.9736690847494013 0.06004848755415385
1592281 -0.973343059664856 0.06208811461947535
1642032 -0.9732105840430303 0.06405525305945839
1691783 -0.9730765551111606 0.0657016355254969
1741534 -0.9729110202007653 0.06788380516967545
1791285 -0.9728486104090226 0.06972502859180041
1841036 -0.9727719084396806 0.07164704768005606
1890787 -0.9725840286364199 0.07337047476499493
1940538 -0.9722599359940525 0.0753976336594296
1990289 -0.9720914275502351 0.07742257231948077
2040040 -0.9719808545448024 0.07900093531326227
2089791 -0.9719520831336652 0.08133491316826746
2139542 -0.971494493484436 0.08302762764592538
2189293 -0.9713204614372211 0.08486794084149604
2239044 -0.9711338788058561 0.08677093225052578
2288795 -0.9708909491478077 0.08854002197425154
2338546 -0.970806307997295 0.09062824277013327
2388297 -0.970586661629217 0.09247061861787623
2438048 -0.9702955779281696 0.09432786972416156
2487799 -0.9702909990786072 0.0963810361836181
2537550 -0.970130251100053 0.09807872655766958
2587301 -0.9700444225432104 0.10000967756149566
2637052 -0.9694149649030893 0.10177330287877694
2686803 -0.9690974259847093 0.10369717822362343
2736554 -0.9690260049736101 0.10567673006805146
2786305 -0.9689239840125194 0.1073054275879824
2836056 -0.968449416071052 0.1094672375296985
2885807 -0.9683403739267723 0.11139336175570387
2935558 -0.9679321632228083 0.1130829633721835
2985309 -0.9676945605993285 0.11506906217423064
3035060 -0.9676105229256293 0.11689476392132836
3084811 -0.9672829973458589 0.11882881971583908
3134562 -0.9672037637392766 0.12067186571526936
3184313 -0.966663114622284 0.12236029310578467
3234064 -0.9665072046189398 0.12426687777919297
3283815 -0.9661096870987709 0.12625827635894715
3333566 -0.9659423971153891 0.128095582053593
3383317 -0.9657127996191488 0.12999540303162507
3433068 -0.965264398336535 0.13179398810043164
3482819 -0.9652439121959407 0.1336716437269622
3532570 -0.9647785897530524 0.13566834854065477
3582321 -0.9645586404839985 0.137622162676968
3632072 -0.9642235091283586 0.13920431032013353
3681823 -0.9640319430907605 0.14110392861227888
3731574 -0.9635091682363399 0.14284658500815975
3781325 -0.9632967202234807 0.14488802588777802
3831076 -0.9628564441913242 0.14680832596061605
3880827 -0.962544751472422 0.14863826521779472
3930578 -0.9621263534862522 0.1504947019436282
3980329 -0.9617940095048421 0.15224457927558027
4030080 -0.9617383068575192 0.15444028628360226
4079831 -0.9611682982426014 0.1560842342583915
4129582 -0.9608990134759966 0.15795843634963633
4179333 -0.9605030739494427 0.15962608049821933
4229084 -0.960068587277955 0.16125747653217837
4278835 -0.9597591019305857 0.16310625049565014
4328586 -0.9594452891007237 0.16515688489634395
4378337 -0.9590343630238292 0.16688398398519025
4428088 -0.9587651662407354 0.1689634574170263
4477839 -0.9582837645640933 0.17076958608316575
4527590 -0.9580820270343461 0.17238201728391686
4577341 -0.9573735516767898 0.17435887985334403
4627092 -0.9569755737176239 0.1762853084707622
4676843 -0.9568171677417352 0.1779890430935305
4726594 -0.956544885295188 0.18004534777958292
4776345 -0.9556541142369647 0.18156649701145475
4826096 -0.9556502786737681 0.18357633659888628
4875847 -0.9552934742522557 0.1853197905383998
4925598 -0.9548755574854985 0.18716524743715726
4975349 -0.9545553164638264 0.18916684501756717
5025100 -0.9539186428952037 0.19090037437488386
5074851 -0.9537107820651947 0.19271113503790274
5124602 -0.9532750850153541 0.19447434266641314
5174353 -0.9528815806917298 0.19649085150789897
5224104 -0.9524087641465077 0.19802394622297373
5273855 -0.9520016709927083 0.19975690037035757
5323606 -0.951504050151254 0.20185894491227585
5373357 -0.950833452665976 0.2035620803075397
5423108 -0.9505127626074895 0.2053925225804365
5472859 -0.9502661079390197 0.20721780429095954
5522610 -0.9497558335390491 0.20894821598082391
5572361 -0.949261305052265 0.21101004508763252
5622112 -0.9486640759677483 0.212578337221996
5671863 -0.948169198068204 0.2144953964796675
5721614 -0.9478613503575452 0.2163487441937368
5771365 -0.9473697871947115 0.21802416609878764
5821116 -0.9467350670528949 0.21990145171188566
5870867 -0.9465449129057745 0.22167451295198226
5920618 -0.946240231363312 0.22333170155627127
5970369 -0.9456030127014017 0.22528488704953675
6020120 -0.9451422321054628 0.22719175151581633
6069871 -0.9446011586389215 0.2291519978659853
6119622 -0.9442596241982362 0.2306971429370888
6169373 -0.94378517916736 0.23225080550585067
6219124 -0.9434110007226975 0.2343521868982491
6268875 -0.9425601895017095 0.23592747715405796
6318626 -0.9424378609592947 0.23774294966910614
6368377 -0.9418842844136261 0.23969960174095278
6418128 -0.9415275347092668 0.24148739917704345
6467879 -0.9408195051849231 0.24301405652385874
6517630 -0.9403893861238298 0.24484600880054763
6567381 -0.939643115239327 0.24647761333575502
6617132 -0.939493805948571 0.24839022954853732
6666883 -0.9389504046449745 0.2500510938295314
6716634 -0.9382466425199241 0.25184834566297887
6766385 -0.9376537977043455 0.2537929917892835
6816136 -0.9372363357120598 0.2552357167949988
6865887 -0.9367852783373003 0.257125394376316
6915638 -0.9361195407387279 0.2590199805937643
6965389 -0.93577349104098 0.2608283958489094
7015140 -0.9350859470174974 0.26238218582816497
7064891 -0.9345873593635604 0.2643163798975326
7114642 -0.9339543329506051 0.2660313637029572
7164393 -0.9334980286457095 0.26758581643967166
7214144 -0.93289811845588 0.26932485882098445
7263895 -0.9323540834780434 0.27121414924428894
7313646 -0.931752562516406 0.27309147029751535
7363397 -0.9313705810182046 0.274739272675633
7413148 -0.930587751366628 0.276406633930379
7462899 -0.9300589704241328 0.27836261945576307
7512650 -0.9296592308142878 0.2802594107583269
7562401 -0.9289908054753968 0.2815673348774918
7612152 -0.9285388610341679 0.28337979659407503
7661903 -0.9278637538467626 0.28509575352154093
7711654 -0.9273613699496279 0.28678582150924536
7761405 -0.9268864366307358 0.28866526227320816
7811156 -0.9264167123964672 0.29027229802901744
7860907 -0.925533431045419 0.2920915399254474
7910658 -0.9251486387270691 0.2936569247037791
7960409 -0.9243025428772365 0.29579842256886574
8010160 -0.9237644754132828 0.2971217958566569
8059911 -0.9233464386567891 0.29874356232892146
8109662 -0.9224914799886625 0.3005632141483812
8159413 -0.9221560009332678 0.30245935661970264
8209164 -0.9213882128756223 0.30413128364761866
8258915 -0.9208413566321583 0.30604677745365216
8308666 -0.9203398867930074 0.3075101144974738
8358417 -0.9194331054200164 0.3090926809065673
8408168 -0.9189684048461074 0.31088602699749707
8457919 -0.9182665191379316 0.31263197469962367
8507670 -0.9173517590009387 0.3142420163659756
8557421 -0.917266595106828 0.3162553615540539
8607172 -0.916356547587814 0.31763646067800566
8656923 -0.9157623311033647 0.31935375565692337
8706674 -0.9151779537755034 0.32104127229095736
8756425 -0.9145369507360235 0.3225518576746773
8806176 -0.9140208648022018 0.32458517109684587
8855927 -0.9132476824332213 0.3261077842429524
8905678 -0.9129312678031711 0.3278525681857183
8955429 -0.9120444997397585 0.329372579250553
9005180 -0.911089728682321 0.33117045709711673
9054931 -0.9106730293536193 0.33285989635751156
9104682 -0.909987772277225 0.33458329706820633
9154433 -0.9095387853923849 0.3363002820151004
9204184 -0.9087420451603427 0.33802176499787695
9253935 -0.9081382179370814 0.339457147000863
9303686 -0.9075497371148996 0.3414796043280379
9353437 -0.9065831432612875 0.34302980870292893
9403188 -0.9061585187364206 0.3445907776163328
9452939 -0.9053738249115862 0.3461837423315579
9502690 -0.9045424970435392 0.34822087257647216
9552441 -0.903925539629373 0.34941314252407535
9602192 -0.9032545384790883 0.35134030930412286
9651943 -0.9026184911066345 0.35294561206696085
9701694 -0.9020291211741542 0.35468235445059704
9751445 -0.9012902722260658 0.3561795554341486
9801196 -0.9006127581441515 0.35785512292089056
9850947 -0.8997662757059789 0.3596640311339129
9900698 -0.8990555369952024 0.36128475946643507
9950449 -0.8985568757267134 0.3626755423111069
10000200 -0.8979918726416923 0.36475081725151653
10049951 -0.8969254869680957 0.3658973723231542
10099702 -0.8961882984957947 0.36743578318959974
10149453 -0.8954090403855017 0.36920861949483075
10199204 -0.8948577111326255 0.37071020311195285
10248955 -0.8942453803042058 0.37235266445938275
10298706 -0.8932567895906003 0.3740150105782007
10348457 -0.8928193521930434 0.37566134820288793
10398208 -0.8917974893407394 0.3774805439458489
10447959 -0.8910216060477624 0.3788336259764049
10497710 -0.8904775566358603 0.3806205946327835
10547461 -0.8897026754841432 0.38223930376851617
10597212 -0.8889935925255197 0.3839835894906425
10646963 -0.8883765136980534 0.38528906753095515
10696714 -0.8877585423320898 0.3869347685269862
10746465 -0.8869548292090088 0.388758413773716
10796216 -0.8862875524029951 0.3902773821046613
10845967 -0.8853526584099656 0.3919825932445162
10895718 -0.8846144421026447 0.3935593676590731
10945469 -0.8837632470342479 0.395050639812233
10995220 -0.8831161262330546 0.39659226085938115
11044971 -0.8824917544983902 0.3984293819234698
11094722 -0.8815700590170462 0.39975981541092354
11144473 -0.8806543296781479 0.401676523219336
11194224 -0.8797490209307204 0.40296593747785636
11243975 -0.8790308428218769 0.4048248546052522
11293726 -0.8786358978615054 0.4063870492079282
11343477 -0.8776098891775481 0.4079991773875094
11393228 -0.8767838320734404 0.40910790103443584
11442979 -0.8760671184313145 0.411188829404556
11492730 -0.8756071812275793 0.4126772976487972
11542481 -0.874458942824084 0.4142735679871579
11592232 -0.8737852852844767 0.4156463938801921
11641983 -0.8729760437943629 0.4171955229307352
11691734 -0.8721424374801834 0.4188617374497944
11741485 -0.8715942152047359 0.4201708359537402
11791236 -0.870577903880914 0.4218017742784593
11840987 -0.8696890635564071 0.4237507730602103
11890738 -0.8687650393438783 0.4249834044652588
11940489 -0.8683760277548976 0.426959540473629
11990240 -0.8672252261163009 0.4280608997488982
12039991 -0.8668130811138103 0.42981618372985114
12089742 -0.8658024273202459 0.4315649915122184
12139493 -0.865132737137906 0.4329011748241761
12189244 -0.8641644479151835 0.4343131219929858
12238995 -0.8635306858203994 0.435661325996071
12288746 -0.8627242256480527 0.43748038778958553
12338497 -0.8618636322548873 0.4392174323112452
12388248 -0.8609099412802084 0.4406409568436571
12437999 -0.8600130779545506 0.4419706774748433
12487750 -0.8592962225144529 0.44342241009901345
12537501 -0.8584895206132942 0.4449936039243928
12587252 -0.8576544924977458 0.44660280435082733
12637003 -0.8567997848352956 0.44803548713782276
12686754 -0.855927400838545 0.4498573251157806
12736505 -0.855080164138609 0.4515779878292778
12786256 -0.854320163585881 0.4528911232202739
12836007 -0.8535652006374126 0.45420985221568444
12885758 -0.8524641201322415 0.45590844698920285
12935509 -0.8516699087537034 0.457035461280908
12985260 -0.8507712362330482 0.45892600258030286
13035011 -0.8500542123077975 0.46075203008488846
13084762 -0.8491799631641971 0.4617499939757021
13134513 -0.8482184757219636 0.4632622005431465
13184264 -0.8474550342950772 0.4648954132727618
13234015 -0.8466321670693356 0.4664269958711683
13283766 -0.845839894324995 0.46781447011263555
13333517 -0.8448729489192929 0.46948175284909993
13383268 -0.8440343533156422 0.4708994397582043
13433019 -0.8432432556445614 0.4722450779764093
13482770 -0.8421212299206963 0.47365100662341353
13532521 -0.8413906122337002 0.4752145330372393
13582272 -0.8404116692295186 0.47666524058181986
13632023 -0.8397385874508486 0.4783373603918251
13681774 -0.8386154838804573 0.47951177741759843
13731525 -0.8378935633947814 0.4814150423327061
13781276 -0.8371485460043259 0.48276347891797233
13831027 -0.8359679103585268 0.4841659430301211
13880778 -0.8352473719597887 0.4855347219465782
13930529 -0.8344433474521705 0.487081965328626
13980280 -0.833381007540266 0.48856210805944245
14030031 -0.8325895231397501 0.48989410660222515
14079782 -0.8315299408060121 0.4913259026110675
14129533 -0.8306697785685022 0.4926588151135851
14179284 -0.8297417328050621 0.4942567181179413
14229035 -0.8288578572211522 0.49583496341195177
14278786 -0.8281503789299445 0.49700767043193633
14328537 -0.8272022557419774 0.4985311400928864
14378288 -0.8262211499514995 0.5000520239203378
14428039 -0.8253781257321694 0.5017444958162637
14477790 -0.824135525013564 0.5027474840052092
14527541 -0.8237245798900662 0.5047508888916806
14577292 -0.8226645847271948 0.5058581500494356
14627043 -0.8215528707217393 0.507459133572756
14676794 -0.8208862536308301 0.5086953127981737
14726545 -0.8199730302155603 0.5099586004744373
14776296 -0.8188041026161719 0.5115092854271576
14826047 -0.818048820339475 0.5129267206565196
14875798 -0.8169698305349103 0.5144865695067898
14925549 -0.8160819442299644 0.5158150711015554
14975300 -0.8152146180505349 0.517132901115983
15025051 -0.8143068322251881 0.5188500769221058
15074802 -0.8132337508405958 0.5200402854786792
15124553 -0.8129149635702932 0.5215878554038196
15174304 -0.8114790655717491 0.522874101179226
15224055 -0.8104381157758672 0.5241279226298767
15273806 -0.8094908421088266 0.5258134372397814
15323557 -0.8088400400209432 0.5270858127964776
15373308 -0.8076391660489888 0.5282599745512372
15423059 -0.8068104744976874 0.5299537953376203
15472810 -0.8057200781415341 0.5314512488206851
15522561 -0.8047561719379872 0.532779741861588
15572312 -0.8041711606600812 0.5340397874991671
15622063 -0.8028722591353556 0.5351972563414719
15671814 -0.8020747458332896 0.536826577552748
15721565 -0.8009553568188009 0.5381859331116395
15771316 -0.8000725826463845 0.5396240877984894
15821067 -0.7991940746325757 0.5407639591225554
15870818 -0.7982980646645139 0.5424813485643895
15920569 -0.7970951733235535 0.5436732530998568
15970320 -0.7963736458082168 0.5448851121832785
16020071 -0.7955540318753679 0.5463545859600346
16069822 -0.7946940874640285 0.5475349486090092
16119573 -0.793356473930816 0.5491736555629181
16169324 -0.7922402727636622 0.5507482828982074
16219075 -0.791351659833762 0.5517188697262556
16268826 -0.7904904403298321 0.5529644033487511
16318577 -0.7893116176258584 0.5544454617928617
16368328 -0.7886051096683471 0.5560092282597051
16418079 -0.7875490891735286 0.5569047272066247
16467830 -0.7867272274571152 0.558242573669321
16517581 -0.7855567014224154 0.559922212221293
16567332 -0.7847009162187991 0.5610919272074862
16617083 -0.7835201607556794 0.562523993047049
16666834 -0.7823227529406511 0.5641279547346664
16716585 -0.7815086082848077 0.5651843234023061
16766336 -0.7807231376306648 0.5663633381149569
16816087 -0.7792260468211715 0.5678790497933447
16865838 -0.7786909081635724 0.5693522834290202
16915589 -0.7777132883012909 0.5704021617450781
16965340 -0.7762357106008225 0.572171318425805
17015091 -0.7755147255180319 0.5729982260896158
17064842 -0.774396774363582 0.5744892821517334
17114593 -0.7735410952348566 0.5757690716361167
17164344 -0.7724165177886337 0.5771215003523271
17214095 -0.7715668332754325 0.5784691142882944
17263846 -0.7704148087017968 0.5797566295198793
17313597 -0.7694277273356288 0.5808853829051918
17363348 -0.7685010907284444 0.5821359901698948
17413099 -0.7673427101622554 0.5834034763111142
17462850 -0.7667361779740397 0.5847066767501168
17512601 -0.7654897757180019 0.5860155734306098
17562352 -0.7642396197115773 0.5874544408087307
17612103 -0.7635309278058497 0.5884400740523167
17661854 -0.7624581034888744 0.5898725654100478
17711605 -0.7613323433666895 0.5913786329835501
17761356 -0.7603823889081971 0.5924579060416136
17811107 -0.7589543674222725 0.5938104499601519
17860858 -0.7584120172165193 0.5950662904578886
17910609 -0.7577089210407643 0.5966470932727297
17960360 -0.7563107027167401 0.5975041003577859
18010111 -0.7552438116343503 0.5987441945313684
18059862 -0.753983217917679 0.6000639253183427
18109613 -0.7534522073893056 0.6013728000043739
18159364 -0.7519868677011833 0.6026748420421383
18209115 -0.7510139244229277 0.6040129154830924
18258866 -0.7500796276011266 0.6049904589938221
18308617 -0.7490639354868524 0.606142140470361
18358368 -0.7477944213474483 0.6072742372953176
18408119 -0.7469532220055521 0.6084443376424239
18457870 -0.7459594961135454 0.609936745600048
18507621 -0.7447043612235916 0.6114991222126908
18557372 -0.7437189531278676 0.6125049891557669
18607123 -0.7425335947237475 0.613673391497666
18656874 -0.7417176461158344 0.6148307592110729
18706625 -0.7408578610618431 0.6165501672424322
18756376 -0.7396060891128255 0.6175300912404043
18806127 -0.7388405191028717 0.6183361466090798
18855878 -0.7375748463953302 0.6200279589326967
18905629 -0.7366428403774106 0.6213437458534469
18955380 -0.735393382078879 0.6223331386152741
19005131 -0.7340981032789301 0.6236290751974981
19054882 -0.7333500703196741 0.6249078729279953
19104633 -0.7323064364281987 0.6258328114089765
19154384 -0.7311367048416851 0.627138479873607
19204135 -0.7301252760707055 0.6284470160685579
19253886 -0.7289419807568828 0.6294947266878212
19303637 -0.7280551054060082 0.630735873500426
19353388 -0.7267945965953386 0.631905052138304
19403139 -0.7258505762927162 0.6332106451263554
19452890 -0.7248322708299229 0.6342601577983741
19502641 -0.7236007829665674 0.6356824404560035
19552392 -0.7227843766036933 0.6367669635879787
19602143 -0.7213367345383882 0.63767613367626
19651894 -0.7204266458969165 0.6389125095585677
19701645 -0.7192542156580889 0.6400420171646571
19751396 -0.7182229714219177 0.6414412424423587
19801147 -0.7168604782879869 0.6424661796067855
19850898 -0.7160266239691327 0.6438470258052008
19900649 -0.7150970959520777 0.6450430288135169
19950400 -0.7138649459918854 0.6461433352791229
20000151 -0.7125161700660939 0.6472394684358376
20049902 -0.711656904615513 0.6485265687600412
20099653 -0.7105130039825142 0.6495881961816169
20149404 -0.7096705180765474 0.650822544390733
20199155 -0.7083375478384645 0.6520136912184492
20248906 -0.7073649308084947 0.653360680118355
20298657 -0.7062195823841502 0.6538358891340844
20348408 -0.7050198924517225 0.6551377748928645
20398159 -0.704333525578007 0.6565062144516814
20447910 -0.7026795179242797 0.657538150519512
20497661 -0.7020113665047419 0.6586426788300632
20547412 -0.7008191710914974 0.6600438918650678
20597163 -0.6995814877279519 0.6610292281511364
20646914 -0.6988654644525033 0.6620497139952031
20696665 -0.697617808018943 0.6632277185724285
20746416 -0.6963473888661083 0.6642933954708266
20796167 -0.695175113545679 0.6653059990000091
20845918 -0.694340846452828 0.6668871658939991
20895669 -0.6933896398271495 0.6678374631084395
20945420 -0.6921222067521989 0.6688033379050996
20995171 -0.690639377710518 0.6700033138385957
21044922 -0.6898509793788512 0.6710552307073335
21094673 -0.6886614434267808 0.6723006145011594
21144424 -0.687521468896853 0.6734013072677466
21194175 -0.6860834194224451 0.6745072076214903
21243926 -0.6853423566739851 0.6752110009455313
21293677 -0.6843500700516991 0.6767462181944807
21343428 -0.6831539190200597 0.6776853829722257
21393179 -0.6817613898486773 0.6787092465294084
21442930 -0.6806086155323716 0.6799245485993693
21492681 -0.6796623903649663 0.6808992698148426
21542432 -0.678345888557464 0.682082248988695
21592183 -0.6773915351711395 0.6829522753248372
21641934 -0.6766624712449711 0.6843351690986118
21691685 -0.6754012136422088 0.685215817434886
21741436 -0.674021165636193 0.6861661967165478
21791187 -0.6728092865980078 0.6870980621980503
21840938 -0.6716689729492049 0.6886707169433481
21890689 -0.6707448224273204 0.6895697734672883
21940440 -0.6698428468392706 0.6902105587617186
21990191 -0.6685934392155465 0.6918875891975771
22039942 -0.6674469922175902 0.692790435016457
22089693 -0.6663490039103844 0.6939535715129505
22139444 -0.6652408221909621 0.6949442631139588
22189195 -0.6637704179917198 0.6961599414310845
22238946 -0.6627727705892108 0.697165322260116
22288697 -0.6616569160573171 0.6980303351708116
22338448 -0.6606791198930183 0.6990998016701877
22388199 -0.6595747396163204 0.7000828486381198
22437950 -0.6584243053521768 0.701277178180979
22487701 -0.657174916859553 0.7019577422896078
22537452 -0.6559931321801662 0.7028757773854102
22587203 -0.6547740461136388 0.7043103159026805
22636954 -0.6535490429035319 0.7053099422908665
22686705 -0.6527268530846672 0.7061526013456262
22736456 -0.6517565239079366 0.7073237581104281
22786207 -0.6500255069508406 0.7085803180993476
22835958 -0.649071481636417 0.7091175626554028
22885709 -0.648165621717792 0.7103803944652083
22935460 -0.6468237047530545 0.7115073573734366
22985211 -0.6460391669703199 0.712519694342347
23034962 -0.6449285604789683 0.7132587938866921
23084713 -0.643709691792627 0.7146338333932933
23134464 -0.6427528039187116 0.7150413865854166
23184215 -0.6412745018782946 0.7163876187007063
23233966 -0.6397388736082776 0.7171012378950058
23283717 -0.6389636543357203 0.7184254510871437
23333468 -0.6376224758734111 0.7192462817460262
23383219 -0.6366540221674719 0.7201077563825536
23432970 -0.6350925112531643 0.7214184920850029
23482721 -0.6343290931244662 0.7221158996952652
23532472 -0.6334849068157393 0.7233145560367632
23582223 -0.6323817798408805 0.7244103146616876
23631974 -0.6306894671096798 0.7253440556572234
23681725 -0.6294398502913223 0.7262395093722446
23731476 -0.6283700440112008 0.7267570523002794
23781227 -0.62775033282092 0.7281165023503295
23830978 -0.6262147377887627 0.7291369886871899
23880729 -0.6249559307833389 0.7298923152258583
23930480 -0.6235931694788938 0.7308992236932776
23980231 -0.6228067541949763 0.7320913368150239
24029982 -0.6214596995453161 0.732944225022438
24079733 -0.6205121749963672 0.7340083775085926
24129484 -0.6191417425171604 0.7346085290682348
24179235 -0.6178160331905745 0.7357910188226162
24228986 -0.6168477704572871 0.7367990710196292
24278737 -0.6156990436796947 0.7377062331291756
24328488 -0.6144976620266352 0.7390848417818701
24378239 -0.6132090785955504 0.7395481379540012
24427990 -0.6124789350701565 0.7403130444757621
24477741 -0.6110425338291658 0.7415663417868138
24527492 -0.6095185488715593 0.7424463186868011
24577243 -0.6084964707386306 0.7431378171408978
24626994 -0.6074643508592469 0.7443034783510696
24676745 -0.6064109853016336 0.7452492103234284
24726496 -0.6055358171600227 0.746148010529649
24776247 -0.6038093491045243 0.7469491246323571
24825998 -0.6032524816738356 0.7478254729776914
24875749 -0.6019904760580135 0.748982372189449
24925500 -0.6007961622664726 0.7494098830495086
24975251 -0.5993388185544309 0.7508223607470194
25025002 -0.5981902215958952 0.751269500710325
25074753 -0.59762492996965 0.7521083209730374
25124504 -0.5957653241203031 0.7533277606776119
25174255 -0.5947908124881773 0.7540769968489264
25224006 -0.5935172879836567 0.7549381523279814
25273757 -0.592144460208676 0.7558951393668928
25323508 -0.5911960666038513 0.7570739685784674
25373259 -0.5902727084855385 0.7577453226945835
25423010 -0.589003827196285 0.758575617049272
25472761 -0.587825343854878 0.7594541736810144
25522512 -0.5865791904740149 0.7605347289578647
25572263 -0.5855475171756848 0.7610665047322624
25622014 -0.5844466511942035 0.7624579661437187
25671765 -0.58317384343205 0.7631215542719684
25721516 -0.5815089757093155 0.7637097063928471
25771267 -0.5806707461885503 0.7648567493175749
25821018 -0.5799787480226006 0.7655806888895008
25870769 -0.5781087215189555 0.766421075673629
25920520 -0.5766088126158362 0.7674403414297678
25970271 -0.5757116647164406 0.7680905630879152
26020022 -0.5748219515671409 0.768982724845889
26069773 -0.5737300107996373 0.7698804719323555
26119524 -0.5725779620264113 0.7708943927096541
26169275 -0.5709155518210683 0.7716693722589437
26219026 -0.5698503397134239 0.7726027741089724
26268777 -0.5688973911125147 0.7731642083154429
26318528 -0.5678095684351381 0.7739445961351751
26368279 -0.5665359026366126 0.7748344538097238
26418030 -0.5653372464897213 0.7758588852922756
26467781 -0.5643136398493829 0.7763711679938625
26517532 -0.5632012251370805 0.7774493038618249
26567283 -0.5618298073014902 0.7784557672936765
26617034 -0.5607103735286665 0.7786950490602257
26666785 -0.559407317999725 0.7800569705119644
26716536 -0.5585615608860199 0.7807834457878493
26766287 -0.5568263863877849 0.7814976834905634
26816038 -0.5559272295182607 0.7823501639442074
26865789 -0.5548292249829111 0.7833395151979824
26915540 -0.5534741743200917 0.784124097769671
26965291 -0.5523769794785017 0.7848961183555776
27015042 -0.5510730150132452 0.7855994869318268
27064793 -0.5499765685597953 0.786475928809285
27114544 -0.5486228871882473 0.7871429243146946
27164295 -0.5477661340654709 0.7883461644496442
27214046 -0.5463654758922843 0.7891039898456392
27263797 -0.5454626075736434 0.7897156826294561
27313548 -0.544026487525178 0.7902064416689848
27363299 -0.5427148445914085 0.7911212682073874
27413050 -0.5416947363089136 0.7921050272529598
27462801 -0.5404327200761925 0.7925603846999749
27512552 -0.5393694131033833 0.7937447362456411
27562303 -0.538044878157223 0.7945009393925447
27612054 -0.5367094815404637 0.7952461902473795
27661805 -0.5360014948836134 0.79617867993542
27711556 -0.5346160946229686 0.796917075612135
27761307 -0.5332250793198264 0.7972733444781565
27811058 -0.5321725001944704 0.7981681840652445
27860809 -0.5312159045583698 0.7986327345742231
27910560 -0.5298124864846268 0.7996795691341227
27960311 -0.5283274813551072 0.8001366362032563
28010062 -0.5274243531648314 0.8012797622392934
28059813 -0.5259959293090631 0.8022069532378902
28109564 -0.5249585136847014 0.8027452480673563
28159315 -0.5236912111784737 0.8034885589537883
28209066 -0.5225690449771031 0.804549393508639
28258817 -0.5216503857730056 0.8050395397619967
28308568 -0.5206171994523979 0.8058545885214439
28358319 -0.5194447741063892 0.8070103671790284
28408070 -0.5180162339964348 0.8072378892880412
28457821 -0.5166844593099854 0.8080818093877928
28507572 -0.5154835276719716 0.8086018299829245
28557323 -0.5142320453747208 0.8094340364030391
28607074 -0.5136028793588724 0.8103484862617111
28656825 -0.5122927024368448 0.8110097863679657
28706576 -0.5108534624326737 0.8117642738648257
28756327 -0.5097932744286728 0.8124780614068817
28806078 -0.5086098533418211 0.8137244331463566
28855829 -0.5070130895937985 0.8139212439580725
28905580 -0.5059487738516187 0.81443668092413
28955331 -0.5046342242537227 0.8150487550444042
29005082 -0.503624728072062 0.8158821459377595
29054833 -0.5023121468585525 0.8167901155776216
29104584 -0.5013415895485827 0.817097512373379
29154335 -0.5000694759179227 0.8183464660054024
29204086 -0.49883522250302353 0.8188232941514387
29253837 -0.49770423360317 0.819685850146243
29303588 -0.4963060291551385 0.8203118208665846
29353339 -0.49555030858843674 0.8208007079611731
29403090 -0.4940372537008843 0.8214958991351455
29452841 -0.49290771990011106 0.8221949732810054
29502592 -0.4918998234053466 0.8232072757576612
29552343 -0.4907879556595636 0.823480263238327
29602094 -0.48959322504540154 0.8240642642480116
29651845 -0.48783278189677626 0.8251758209529679
29701596 -0.48691836360162244 0.8257822494678385
29751347 -0.4855227283067486 0.8265455939916512
29801098 -0.4842762286593885 0.8270857694361359
29850849 -0.48361817827768094 0.8273984752118251
29900600 -0.4824620891606324 0.8285360325062558
29950351 -0.48119011328822686 0.82919619750314
30000102 -0.47985047609191434 0.8297164182928519
30049853 -0.4788221075680496 0.8302328189602348
30099604 -0.4775041829838174 0.8308033724650313
30149355 -0.47646385241168737 0.8319521902972267
30199106 -0.4754468169138178 0.8326864080637444
30248857 -0.4737574055491842 0.833102903760807
30298608 -0.47302367635088954 0.8336482023949809
30348359 -0.4720488524207914 0.8344217332632001
30398110 -0.4705809819705121 0.8348099089987588
30447861 -0.46951721463785295 0.8357499533857414
30497612 -0.46794952453796623 0.8364711195971886
30547363 -0.466952109555895 0.836561290752434
30597114 -0.46605012961647085 0.8372757298987291
30646865 -0.4645125211486428 0.8380673217604243
30696616 -0.46391526758410856 0.8386411759894693
30746367 -0.462151401974654 0.8392972100214877
30796118 -0.4609743119238741 0.8400933816126855
30845869 -0.45977932038014185 0.8403724909353426
30895620 -0.45870513885749803 0.8413542847631088
30945371 -0.4575054593884991 0.8422273987047766
30995122 -0.4562611494382138 0.8422710618816956
31044873 -0.45494730181950144 0.843152118568349
31094624 -0.4538369224481692 0.843835696194392
31144375 -0.4525946491593946 0.8446623831536392
31194126 -0.4513373838754932 0.8451593775293523
31243877 -0.4500133353193658 0.8455542947447211
31293628 -0.44930027906387243 0.8459291181018832
31343379 -0.44748954000869373 0.8464319520496718
31393130 -0.4471443651831557 0.8475841270829833
31442881 -0.44562380390794776 0.848161607957991
31492632 -0.44427488164174156 0.8485749763363396
31542383 -0.44282275169163127 0.8492130963781315
31592134 -0.4419573320380015 0.849846168781586
31641885 -0.4404216000406736 0.8505604507455528
31691636 -0.4395182270719008 0.8511152410500427
31741387 -0.43814198746830896 0.851625374755141
31791138 -0.43760540468442216 0.8526235410419152
31840889 -0.436162739099887 0.8528634839478391
31890640 -0.4350493690495291 0.8533214267323128
31940391 -0.4336663908628563 0.8537477193551997
31990142 -0.4322803854717071 0.8544360111910362
32039893 -0.4312580764054866 0.8553886840942756
32089644 -0.4302649628885106 0.8557041624777778
32139395 -0.42865579366659634 0.8563102038555891
32189146 -0.4276182107764913 0.8566049168001046
32238897 -0.42663069503579076 0.8571769691460944
32288648 -0.42539364634419946 0.8577512023840285
32338399 -0.42428454973885227 0.8584034284648545
32388150 -0.4232572725600177 0.8591822169197699
32437901 -0.4217329712720549 0.8596622953908095
32487652 -0.4206572839393467 0.8601102088421304
32537403 -0.41952260029478156 0.8604430834620788
32587154 -0.41817408021255675 0.8613729306087932
32636905 -0.41719050810171987 0.8621241169237749
32686656 -0.4160002674665317 0.8619732919757821
32736407 -0.4148540983460517 0.8625852770790742
32786158 -0.41347474334862266 0.8634316273161708
32835909 -0.4123297762519696 0.8637985814912795
32885660 -0.41123628790636774 0.8644645191416577
32935411 -0.40993268017540957 0.8649760018676939
32985162 -0.40899501169758706 0.8655258959526039
33034913 -0.40780309893324007 0.8660759803323682
33084664 -0.4065956643613066 0.8666084959545348
33134415 -0.40525791352934737 0.8671443376127476
33184166 -0.4041827110196532 0.8680927693558425
33233917 -0.40328177998003717 0.8682523056738521
33283668 -0.40168618891015334 0.8687285596112184
33333419 -0.4007540477208282 0.869142981264926
33383170 -0.39961830614949784 0.869779024187985
33432921 -0.3982385663404425 0.8707411440530297
33482672 -0.3971614187727767 0.8710522990921545
33532423 -0.3960295227799205 0.8714709674023886
33582174 -0.3945215492357297 0.8718548527219789
33631925 -0.3936857991449571 0.8725265675028839
33681676 -0.3924334284081166 0.8726003969726849
33731427 -0.391638118954866 0.8732086947078319
33781178 -0.3897934706767316 0.8740975904357189
33830929 -0.38880463394926257 0.8744286868382904
33880680 -0.3872251630674779 0.8749519272630238
33930431 -0.38650583748789047 0.875287933804983
33980182 -0.3853928726033359 0.875773981865375
34029933 -0.3840942189736722 0.8762400503357516
34079684 -0.3827618672580106 0.8763783485017131
34129435 -0.3816512807690749 0.8774955039515515
34179186 -0.38033965909497325 0.8781373767836514
34228937 -0.37935428414385103 0.8780940455357932
34278688 -0.37817113342597763 0.8785284346837732
34328439 -0.376645458165817 0.8791969315558595
34378190 -0.375801251067525 0.879490429750251
34427941 -0.37451452684522857 0.8796678788558508
34477692 -0.37357144896873895 0.880628912388549
34527443 -0.37211046188548536 0.8808334706819585
34577194 -0.3710656202544949 0.881786924503378
34626945 -0.3700965698926566 0.8820184520974514
34676696 -0.3687761536802662 0.8829300017355639
34726447 -0.36743454813679655 0.8830617674194328
34776198 -0.3667216386715728 0.8830167061648272
34825949 -0.36522637411329806 0.8838866714199166
34875700 -0.3644675292147215 0.8843896785452381
34925451 -0.36296701049166497 0.8848887145544507
34975202 -0.3622482196055204 0.8855202590375069
35024953 -0.3607676152230443 0.8858144563428835
35074704 -0.35932882542723343 0.8862507969132896
35124455 -0.3580988489180813 0.8867032407079279
35174206 -0.3571825600539756 0.8867823251147375
35223957 -0.3560295936411753 0.8872668273417988
35273708 -0.3549267303381969 0.8876995057920941
35323459 -0.35389201766134587 0.8883175489177829
35373210 -0.35283697982759266 0.8889417193135233
35422961 -0.35130956660348056 0.8891055791969819
35472712 -0.3503094959941901 0.8892390740578169
35522463 -0.3492393841394861 0.8900510376090593
35572214 -0.34824331617200377 0.8903972650719231
35621965 -0.34672313783450465 0.8908332840117059
35671716 -0.34534600650386094 0.8913016729644277
35721467 -0.3444188605517588 0.8914405893701605
35771218 -0.3437079982406824 0.8924095170125977
35820969 -0.34223058056503847 0.8922238182300469
35870720 -0.3411071079656742 0.8930399018343008
35920471 -0.3398016046780228 0.8931471602537464
35970222 -0.3386698103818372 0.8937140156044888
36019973 -0.3376048165635759 0.8939100114970431
36069724 -0.3363091709970613 0.8945340358138669
36119475 -0.33543126160590714 0.8948972900663248
36169226 -0.33410452478655195 0.8953982736612331
36218977 -0.33331492614752917 0.8956900560807531
36268728 -0.3318618693602109 0.8959710126929314
36318479 -0.33064181586364744 0.8964694330589634
36368230 -0.3296892770900953 0.8968169156918205
36417981 -0.32863194559264286 0.8976380894773526
36467732 -0.3274375684014139 0.8979302889273082
36517483 -0.3262487065902438 0.8981435673768566
36567234 -0.3251025043916366 0.8986739288791029
36616985 -0.3238712079635239 0.8991286521502037
36666736 -0.3223503278947208 0.8993830935098721
36716487 -0.3216575911545242 0.8995675697219304
36766238 -0.3206134763698078 0.8999526001824316
36815989 -0.3192267899454346 0.9002788514835737
36865740 -0.3178603996018193 0.9009905774176307
36915491 -0.316946240011297 0.9014423601005306
36965242 -0.3155867173092941 0.901626080695413
37014993 -0.3145483234181217 0.901779955576081
37064744 -0.31368705033747885 0.9024200341442448
37114495 -0.31252699765494096 0.9028060635214638
37164246 -0.31129771421410946 0.9030116577684635
37213997 -0.30996065871503986 0.9032126693807494
37263748 -0.30880469100037655 0.903548666195084
37313499 -0.3075707136811644 0.9042021896126844
37363250 -0.30644194554698606 0.9039751284269538
37413001 -0.305392219525353 0.9045416322444898
37462752 -0.3045284026507985 0.9052882918677313
37512503 -0.3032014739715764 0.9056077976326864
37562254 -0.301951783926988 0.9055296034847753
37612005 -0.30094810705669867 0.9061708699139102
37661756 -0.300118241595505 0.9067961099792424
37711507 -0.29864684409973563 0.9066322494251666
37761258 -0.29739323062970535 0.9071315360978157
37811009 -0.296361777188393 0.9075375782886287
37860760 -0.2955031882891264 0.9079442558078071
37910511 -0.2942731856306312 0.9082904949505205
37960262 -0.2933519275031489 0.9086640943499003
38010013 -0.2917971312739469 0.9089240417645914
38059764 -0.2908314474275193 0.9092688277954424
38109515 -0.2897477413629077 0.9095587269872454
38159266 -0.2886098101175808 0.9099799687815473
38209017 -0.2878745046262872 0.9101984387188949
38258768 -0.2859976663285775 0.9104098728737818
38308519 -0.28518512592982576 0.9109083348464613
38358270 -0.2839943558313348 0.9111773893846391
38408021 -0.2830112373880732 0.9117358219473697
38457772 -0.28182157395792246 0.9121735410073913
38507523 -0.2810396826695914 0.9125289885023975
38557274 -0.2795688039591115 0.9125933595609774
38607025 -0.2786865538325419 0.9131436285483389
38656776 -0.27698724922354995 0.912821052783125
38706527 -0.2765407693497268 0.9135541123839444
38756278 -0.27524872514192295 0.9139497381965008
38806029 -0.27408275121034953 0.9141205411266022
38855780 -0.2729055874786573 0.9142926114488898
38905531 -0.2718193539467434 0.9150176080583383
38955282 -0.2705537128322073 0.9152292828973958
39005033 -0.2698474499980103 0.9152647037164748
39054784 -0.2685300448426624 0.9154777591716338
39104535 -0.26773097479239505 0.9157339407136741
39154286 -0.2662719640463034 0.9163211006457621
39204037 -0.26544122080998594 0.9163681649919865
39253788 -0.26420456716791113 0.9169344132130526
39303539 -0.2628030216129263 0.9171244637406911
39353290 -0.2618365587401321 0.9173873306207215
39403041 -0.2605236577370067 0.9175191083265403
39452792 -0.25958461455352577 0.9177848076673952
39502543 -0.25821451634348586 0.9180841358369778
39552294 -0.25725743017046815 0.9185222544317507
39602045 -0.2563653126718145 0.9188218695226195
39651796 -0.25526407985447763 0.9191310556103562
39701547 -0.2538711871293802 0.9193789983422922
39751298 -0.2531912585318154 0.91927283493362
39801049 -0.25179733683777694 0.9202268482454372
39850800 -0.25072674494797287 0.920109872192442
39900551 -0.24964910454413372 0.920466264611554
39950302 -0.24857601626697765 0.920803342197448
40000053 -0.24771863221003382 0.9211357075034063
