# Supplementary material for: Toward a fully wireless endovascular neural interface: Evaluating power transfer efficacy
Source: PLoS One. 2026 Jun 15;21(6):e0351138. doi: 10.1371/journal.pone.0351138 (PMC13268161; doi:10.1371/journal.pone.0351138)
Supplement: S1 File — (ZIP) [file pone.0351138.s004.zip › S1 files/Planar Rx 2 turns in tissue.txt]

# HZ S RI R 50
50000 -0.9229843936255072 0.010561724537315879
99751 -0.9226438587997576 0.018486918581045727
149502 -0.9221421469411725 0.027113937235132925
199253 -0.9215243515037911 0.03571492307574423
249004 -0.9203648879371837 0.04428191626032632
298755 -0.9200990239237137 0.05263783884486085
348506 -0.9199069899884803 0.06099796297191714
398257 -0.9184660318801945 0.06953103274521447
448008 -0.9179229407427962 0.07807886840396126
497759 -0.9168562181795387 0.08627153234238517
547510 -0.9158598035839556 0.09465706785674502
597261 -0.9148073008880461 0.10296232756639274
647012 -0.9138995007282463 0.11131852321247872
696763 -0.9126692309680836 0.11977105939753754
746514 -0.9114484317254734 0.1278607992146672
796265 -0.9099238240812718 0.13613207480262637
846016 -0.9087372754688288 0.14446068623597141
895767 -0.9073907579366138 0.15264146109827723
945518 -0.9058344441941815 0.16087340462978852
995269 -0.9041722956724003 0.1688278354559103
1045020 -0.9026606379871974 0.17710614802735583
1094771 -0.9009915108204997 0.1852713782623446
1144522 -0.8990828241164487 0.19335711489251903
1194273 -0.897170599530909 0.2013603385645003
1244024 -0.8953567970786575 0.209458066358884
1293775 -0.8932832474678253 0.21749910255998745
1343526 -0.8912461799922413 0.22549006841331318
1393277 -0.8892935451657699 0.23343577713107258
1443028 -0.8870974138364128 0.2414701103524537
1492779 -0.8848130016219362 0.24922012527858572
1542530 -0.88247084391571 0.25712971516501726
1592281 -0.8802671366294836 0.2650792164768363
1642032 -0.8777393809179364 0.27276045464133303
1691783 -0.8752930120908836 0.2805670186444936
1741534 -0.8727836876168117 0.2883393633506501
1791285 -0.8700141133680374 0.2961769554330033
1841036 -0.867478487201963 0.30366288918196555
1890787 -0.8647825510258564 0.3112431478644334
1940538 -0.8619854376745333 0.31882429358616504
1990289 -0.8590021411196684 0.3265546237348637
2040040 -0.8561645982085642 0.3339836598942669
2089791 -0.8532800365715142 0.3416080673421833
2139542 -0.8501554485627202 0.34887777063962605
2189293 -0.8469961188146046 0.3563017768023223
2239044 -0.8440516804563118 0.36366218317444515
2288795 -0.84081356338368 0.37107699920781967
2338546 -0.8377049648005304 0.37821518573504453
2388297 -0.8341332191709563 0.3856425370907937
2438048 -0.8308743455370927 0.3927289731896378
2487799 -0.8274412926655629 0.4000521842089039
2537550 -0.824120174097614 0.40710582817833957
2587301 -0.8205999309534698 0.41412726822866747
2637052 -0.816952770786993 0.4210960769138962
2686803 -0.8133543784798449 0.42824209929938584
2736554 -0.8097547358465541 0.43500662570928167
2786305 -0.8059938905510143 0.4419829264437521
2836056 -0.8023243256245937 0.4487168160285959
2885807 -0.7984711466877081 0.4556113066741347
2935558 -0.7947133609586137 0.4623266565433533
2985309 -0.7908093708668875 0.4691498297498051
3035060 -0.7868151139578662 0.47564863683924613
3084811 -0.7829005370796979 0.4822084182107824
3134562 -0.7786454122267955 0.4889217766696224
3184313 -0.7746587187421035 0.49545644735051786
3234064 -0.7705934519166351 0.5017222035496464
3283815 -0.7664392273868367 0.5081675932514836
3333566 -0.762512437004456 0.5145676434513633
3383317 -0.7580550153691037 0.5208232583483411
3433068 -0.7537746125640034 0.5271318005480852
3482819 -0.7494229399749393 0.5332009536670775
3532570 -0.7452889742420437 0.5393728852705181
3582321 -0.7407137669208977 0.5455283450475323
3632072 -0.7363229757270439 0.5515615573241976
3681823 -0.7318357166192452 0.5575296935541331
3731574 -0.7273498711683534 0.5635776176444709
3781325 -0.7227935510898144 0.5692489529331575
3831076 -0.7184288247802934 0.5753111154852126
3880827 -0.7136187868680984 0.5810063900472481
3930578 -0.709339354309465 0.5869952989597611
3980329 -0.704515068657307 0.5925796307851708
4030080 -0.6998952864804047 0.5981526908383676
4079831 -0.6953065592023365 0.6036915943784628
4129582 -0.6905919866782753 0.6093212699893789
4179333 -0.6855979969684951 0.6149075678864669
4229084 -0.6809201385564982 0.6201217635122948
4278835 -0.6761364514190067 0.6256140175035896
4328586 -0.6713318930456345 0.6308614633163778
4378337 -0.6664323638448609 0.6361602818021657
4428088 -0.6615606445037373 0.6414310705873577
4477839 -0.6568019132356206 0.6464894190665834
4527590 -0.6517213435193742 0.6515868932574552
4577341 -0.6467866149887804 0.6566198534992307
4627092 -0.6418515749596834 0.6616829020008383
4676843 -0.6368964335927074 0.6665298298618152
4726594 -0.6318236042974689 0.671570577719123
4776345 -0.6269493582674873 0.6764514770008501
4826096 -0.621810607557869 0.6811699815929465
4875847 -0.6165874281247233 0.6858936384762034
4925598 -0.611749128064593 0.6906264685098484
4975349 -0.6066086141576743 0.6954140241426373
5025100 -0.6014689614550449 0.7001055095706912
5074851 -0.5963023689122098 0.7045816813564241
5124602 -0.5912407835419685 0.7089875711050445
5174353 -0.5862441727946887 0.713386367099675
5224104 -0.5808725006686595 0.7177456462053825
5273855 -0.5755955971118165 0.7220949254866966
5323606 -0.5705069141046167 0.7264977690600383
5373357 -0.5653083752206814 0.7305043652345088
5423108 -0.5601242766054134 0.7348619673446672
5472859 -0.5548839086903227 0.7387474115146271
5522610 -0.5496246211703091 0.7432268690975948
5572361 -0.544441810649976 0.7468794397590525
5622112 -0.5392133723045084 0.7511614456038006
5671863 -0.5336332510850778 0.7549351244767913
5721614 -0.528598645914566 0.7588757356191199
5771365 -0.5231318607430095 0.7626975277825497
5821116 -0.5181401772497427 0.7665117453185377
5870867 -0.5125726863837664 0.7703874326129859
5920618 -0.507518834587552 0.7738747578973156
5970369 -0.5021022270017657 0.7775938238562665
6020120 -0.49689611989148874 0.7809664671245982
6069871 -0.4914715263275354 0.7846087244174733
6119622 -0.4864060546441154 0.788246222408859
6169373 -0.48103233429354403 0.7915984155609675
6219124 -0.4756024386920453 0.794967999693956
6268875 -0.4704200981695173 0.7984909721543151
6318626 -0.46477367120995755 0.8017822218710853
6368377 -0.4596755206291138 0.8050950088198663
6418128 -0.45420585487546283 0.8082337348795249
6467879 -0.44887974763174326 0.811558558286037
6517630 -0.44372604667569704 0.8143531510946203
6567381 -0.43813285693428256 0.8176617661180635
6617132 -0.4330634065614089 0.8207321079073957
6666883 -0.42784620431339265 0.8236126756361708
6716634 -0.422273886729208 0.826759563490471
6766385 -0.4169298762601056 0.8292956755847383
6816136 -0.41165236163415136 0.8321840218843021
6865887 -0.40635714710533194 0.8351807573651326
6915638 -0.4009469591430244 0.8379319587419086
6965389 -0.395770603095901 0.8403316006912124
7015140 -0.3903860389614878 0.843210085826657
7064891 -0.38482450741853297 0.8457945753984353
7114642 -0.3798315508383785 0.8485480617795661
7164393 -0.37467518756166707 0.8510190198296425
7214144 -0.36926065324952795 0.8535949147078739
7263895 -0.36387065062480684 0.8558746690664685
7313646 -0.35864728906968846 0.8582495186312469
7363397 -0.3534813614039374 0.8608093792576689
7413148 -0.34799339067106694 0.8630835789469825
7462899 -0.3428045915185659 0.8654898148816297
7512650 -0.33745543767653874 0.8676799357952565
7562401 -0.3321452052080288 0.8699013549531674
7612152 -0.3270789511085285 0.8720687926141775
7661903 -0.3219487825050093 0.8739400194454513
7711654 -0.31654168273024863 0.876380542377852
7761405 -0.31153557115958563 0.8786729018322187
7811156 -0.30598437804752593 0.8804393130694836
7860907 -0.30103846727277633 0.8824007122508409
7910658 -0.29580767881715886 0.8844227934457587
7960409 -0.290566959068885 0.8862154309066722
8010160 -0.28542182022340745 0.8881590876354957
8059911 -0.28023391507860823 0.8899698596697198
8109662 -0.27505472814540405 0.8916146553864003
8159413 -0.27000323501818463 0.8935716937713666
8209164 -0.26488429424047977 0.8952713285638333
8258915 -0.25990948123985946 0.896932724889459
8308666 -0.25468206418144124 0.8986017566164117
8358417 -0.2495603081077437 0.9003315815279864
8408168 -0.24457264514765661 0.9019471003205892
8457919 -0.23952200131721754 0.9034279801337984
8507670 -0.23427751464373966 0.9050204165851607
8557421 -0.22936841640460617 0.9065154406295861
8607172 -0.22428483126331916 0.9079020526844396
8656923 -0.21935737004938058 0.9091882271247037
8706674 -0.21402617494234547 0.9106233968149762
8756425 -0.20932841722043555 0.9120470727755635
8806176 -0.20439209711439205 0.9133449991665252
8855927 -0.1994529203921062 0.9146224831120245
8905678 -0.1945221546230313 0.9157832998376361
8955429 -0.189655459391851 0.9174109926607131
9005180 -0.18431881866156669 0.9182518411927508
9054931 -0.17962810201787163 0.9194193046742881
9104682 -0.17464278257978338 0.9207037675723836
9154433 -0.16966806900517772 0.9217342802649056
9204184 -0.16494475831785563 0.9228376480323074
9253935 -0.16011824286058574 0.9239568791222766
9303686 -0.1552976693776147 0.9250215188461884
9353437 -0.150522562823842 0.9258731889833681
9403188 -0.14595426014021093 0.9269307882981997
9452939 -0.14063841820469342 0.9278395986172425
9502690 -0.1361442388433387 0.9283898400075883
9552441 -0.13153581337196057 0.9296351681596979
9602192 -0.1266556388221633 0.9304877912494878
9651943 -0.12179409563367405 0.93126269823593
9701694 -0.117205282905005 0.9320828671182313
9751445 -0.11237011322245812 0.9327941308201432
9801196 -0.10781114952907775 0.9334735138808896
9850947 -0.10306182187091377 0.9343083115144296
9900698 -0.0985101675979162 0.9351939511878179
9950449 -0.09405906184277174 0.9354862913614373
10000200 -0.08928973256690123 0.9361576094155434
10049951 -0.08415876146133731 0.9370787269738957
10099702 -0.079661194786382 0.9375713986584199
10149453 -0.07504975542192546 0.9378829100653221
10199204 -0.07050920146864528 0.9386590807593772
10248955 -0.06579426307447668 0.9389483535009758
10298706 -0.06126686272524359 0.9396402132430939
10348457 -0.0568858711437495 0.9399253172184998
10398208 -0.05229071949657225 0.9404336187510218
10447959 -0.04771352463136328 0.940788871228742
10497710 -0.04342372397226009 0.9412969605541092
10547461 -0.03881424062126388 0.9415695579282466
10597212 -0.034799628953818676 0.9420292714963799
10646963 -0.030004706495720627 0.9423286414369236
10696714 -0.025708900898560004 0.9427333304469396
10746465 -0.02136847854070769 0.943105266636625
10796216 -0.017191897216332096 0.9429948765510423
10845967 -0.01257954054739649 0.943585256054208
10895718 -0.008793293949643451 0.9433575031836855
10945469 -0.00419196382259027 0.9436869657788869
10995220 -8.033065600194848e-05 0.9441264070086985
11044971 0.004103658973569797 0.9442660873843879
11094722 0.008501477772688297 0.944514945695163
11144473 0.013060075985009134 0.944728039063206
11194224 0.017026254020597955 0.9445874971307862
11243975 0.02139659836707895 0.944733253831619
11293726 0.02544593827148687 0.944821667291364
11343477 0.029479569438357126 0.9448041179950815
11393228 0.03411386127682342 0.9446739317082552
11442979 0.03790919928067661 0.9448721725683782
11492730 0.042104977414422935 0.9451804112551074
11542481 0.046082622746168124 0.9449444690464116
11592232 0.05012743563738301 0.9449587212599094
11641983 0.054438262292778955 0.9447281643320806
11691734 0.058404115556182995 0.9449831355649935
11741485 0.06233838603926327 0.9448853984665505
11791236 0.0662995077063534 0.9445931558254647
11840987 0.07039457389200017 0.9445900460511298
11890738 0.07430322866055222 0.9444655896613143
11940489 0.07826481613621071 0.9440233742993573
11990240 0.08229618201155446 0.9438728850556906
12039991 0.08615730851174706 0.9436885373059924
12089742 0.09020777711528681 0.9436965485957839
12139493 0.09387878103312622 0.9433021522777532
12189244 0.09768733984432076 0.943214431185883
12238995 0.10181138101033792 0.9428372914751968
12288746 0.1054668567157575 0.9427865841404433
12338497 0.10921826737830152 0.9423512676131075
12388248 0.11319707946953042 0.9417958855508788
12437999 0.11696240592238699 0.9418200620093228
12487750 0.12071640109226 0.9414114512043399
12537501 0.12443736240877819 0.941154298743862
12587252 0.12803991017913016 0.9407390307581418
12637003 0.13180373242469462 0.9405934543270872
12686754 0.13592625803543107 0.9400841511348645
12736505 0.13933705653818995 0.9398682492480929
12786256 0.1430092839654323 0.9394563411888119
12836007 0.14649056656728277 0.938871483192291
12885758 0.1503950783375197 0.9384632039436849
12935509 0.15375681785583167 0.9379796750193573
12985260 0.15755782456479978 0.9377106689899525
13035011 0.16114379678176408 0.9369995300517416
13084762 0.1647548148391729 0.9367750622688559
13134513 0.16805298654469314 0.9361370242873572
13184264 0.17168064116730286 0.9357962106844334
13234015 0.17505473990801096 0.9351609749758757
13283766 0.17877631207314082 0.9347105879290332
13333517 0.18211885593590055 0.9342095851303476
13383268 0.18581257213739266 0.9339523856548385
13433019 0.18925091710854236 0.9332523351493203
13482770 0.19250210778842977 0.9328201970214629
13532521 0.19594761859028212 0.9321864127980498
13582272 0.19930996627322192 0.9313773216354071
13632023 0.2029332473574737 0.930887790153312
13681774 0.206117845624885 0.9303986201129073
13731525 0.20981789928370437 0.9297599198196238
13781276 0.21287844039084503 0.9292202799102904
13831027 0.21605144837923695 0.9285874360237577
13880778 0.21976714295743555 0.9277337893165689
13930529 0.22277987073885178 0.927183542362397
13980280 0.22575913968087077 0.9266209988464171
14030031 0.22940500164618285 0.9258779044327603
14079782 0.23267365170668816 0.9249486309360331
14129533 0.2358700525666624 0.9246747203844403
14179284 0.2390501837829686 0.9239140904220345
14229035 0.24209443572935307 0.9231023938679483
14278786 0.24543355300914188 0.922442567993866
14328537 0.24864762740291102 0.9220765726184231
14378288 0.25159645844330397 0.9210812676274879
14428039 0.25486273365804857 0.9204567351382625
14477790 0.257961501287344 0.9197745272139003
14527541 0.2611648648382726 0.919019812292514
14577292 0.26435706092200784 0.9182236213327979
14627043 0.2671413983562548 0.9173916852700101
14676794 0.2703696769523326 0.9166581973651157
14726545 0.27350638292526597 0.9159331148925483
14776296 0.2763836181313393 0.9153791956111033
14826047 0.27929441432455554 0.9144307152278287
14875798 0.282322900376065 0.9136291319804587
14925549 0.28543507857033146 0.9126317329535782
14975300 0.2883100657327595 0.9119950454137071
15025051 0.2913846893863462 0.9112201892901701
15074802 0.2941057671177118 0.9106215527704645
15124553 0.29731157345404086 0.9094218658125589
15174304 0.299951173025205 0.9088960557057918
15224055 0.3028294402278272 0.9079998667539063
15273806 0.30587672328364734 0.9069226194576356
15323557 0.30881096005814207 0.9062166218373464
15373308 0.3113309504559826 0.9055212992195082
15423059 0.3144789061192533 0.9045416806375762
15472810 0.317373179400473 0.903688661420175
15522561 0.32011872737111624 0.9029581947575547
15572312 0.32297681106839804 0.9020859870505928
15622063 0.32592047822706266 0.9010072237878336
15671814 0.32835848126507095 0.9000786815092654
15721565 0.3313636258981201 0.899357609676616
15771316 0.3338310985834434 0.8983810330556131
15821067 0.3366491523772753 0.8974918647438708
15870818 0.3395098114684775 0.8966977765921794
15920569 0.3421102265130608 0.8959444155563013
15970320 0.34490029214363943 0.8947666396661912
16020071 0.3473586272405097 0.8939655249779164
16069822 0.35032113952788063 0.8930938306817178
16119573 0.35286836506726615 0.892135936555258
16169324 0.35557496355886903 0.8912234561878047
16219075 0.35806819810494933 0.890506776270262
16268826 0.36091444509640785 0.8892276913880897
16318577 0.36323675061369154 0.8885332559689965
16368328 0.36591625346402873 0.8873698254580827
16418079 0.36869908893684455 0.8864056256834802
16467830 0.37096823997404516 0.8855133453481524
16517581 0.3737752910091611 0.8847069241228779
16567332 0.37619490163050945 0.883683544558966
16617083 0.3786245215021985 0.8826278966318936
16666834 0.38128671480653326 0.8818932922504867
16716585 0.38382300123006796 0.8806566596195881
16766336 0.38605543421950334 0.8798098003838185
16816087 0.3888255552534204 0.8787290214123031
16865838 0.39103154976792825 0.8781278032637234
16915589 0.39367110267237077 0.876871253288944
16965340 0.3961610496948427 0.8759684032139478
17015091 0.398742069044287 0.8748659291986052
17064842 0.4007943865220073 0.8739386887768438
17114593 0.4032147466847294 0.8728692309264763
17164344 0.40558938858385357 0.8719562766686428
17214095 0.40807648307061084 0.8709460555500517
17263846 0.4103264416335432 0.8700301385602868
17313597 0.4128836080408084 0.868925326720262
17363348 0.41520829626575306 0.8677960695896567
17413099 0.4175926989929776 0.8669064673554996
17462850 0.4196286365994244 0.8660202324705504
17512601 0.4221514557677598 0.864770817423571
17562352 0.4245251068735672 0.8642119379460876
17612103 0.4267730532084707 0.8629696930448767
17661854 0.4290104761774263 0.8618487176704711
17711605 0.43134137301274517 0.8607855556257988
17761356 0.43340766865023034 0.859568805167847
17811107 0.4357312877620594 0.8590419486270845
17860858 0.43795090908634854 0.8577341107742297
17910609 0.44021506326424886 0.8568873256479677
17960360 0.4424489653649907 0.8558496083075211
18010111 0.44443071518930755 0.8547378407835517
18059862 0.44708797614104967 0.8538155084238345
18109613 0.44914914169116904 0.8527742453170293
18159364 0.4513254209885675 0.8515392935521394
18209115 0.45315718242880104 0.8504428074454764
18258866 0.45557226488930436 0.8495182605606856
18308617 0.45757166040668434 0.8484647942864473
18358368 0.45972308114341426 0.847478240116151
18408119 0.4619431000925087 0.8461929809498961
18457870 0.46376079302711964 0.8455574583996821
18507621 0.46607188282799067 0.8443065178494685
18557372 0.4679697850320683 0.8433174625612707
18607123 0.4702619019148179 0.8421321540695228
18656874 0.4722793741775013 0.8413021339378007
18706625 0.4741800474480712 0.8401303973780077
18756376 0.47611358062187936 0.8391136264573293
18806127 0.4783411241551216 0.8379575860355912
18855878 0.48047610015078174 0.8370313746040541
18905629 0.4826079256432943 0.8357646689534038
18955380 0.4843594291485903 0.8345434242527495
19005131 0.48636367233476446 0.8337676398964478
19054882 0.4883754124915764 0.8327556727391268
19104633 0.4903838053752534 0.8316193858535206
19154384 0.4921909136730763 0.8306452585184834
19204135 0.4943609918204692 0.8295330133546259
19253886 0.4960430987003753 0.8284191573638521
19303637 0.4981724836605768 0.8275099768072408
19353388 0.49998647705258126 0.8260802412053063
19403139 0.5017674411135289 0.8254808639190171
19452890 0.5038346917177544 0.8241081236225558
19502641 0.5057270589413186 0.8231942658991243
19552392 0.5076725675447815 0.8221062373209165
19602143 0.5093964237594609 0.8208260364235082
19651894 0.5114295412250125 0.8197644322638993
19701645 0.5131603970990966 0.8187492990346273
19751396 0.5151537388552692 0.8177182325465046
19801147 0.5166659302019397 0.8167531061374188
19850898 0.5186840081247571 0.8158316954499544
19900649 0.5205466595336505 0.814405098932287
19950400 0.5223992773594733 0.8134792318915094
20000151 0.5243083342836972 0.8126154012580844
20049902 0.5262071503462311 0.8112675685853696
20099653 0.5277452020311281 0.8102292814306086
20149404 0.5296120987212145 0.8090895659808729
20199155 0.5312959201826567 0.8078178639383605
20248906 0.5333238416617859 0.8069381392972447
20298657 0.5350734528502309 0.80599118397916
20348408 0.5367308693113737 0.8047541911679278
20398159 0.5386501459084251 0.8036358867949009
20447910 0.5401347927749167 0.8025749544330486
20497661 0.5420277284403904 0.801662005948561
20547412 0.5434677084625726 0.8001907554522804
20597163 0.5452176354472023 0.7994461976730967
20646914 0.5470318655938007 0.7983895048874954
20696665 0.5487005841154985 0.7972384009295488
20746416 0.5504038290751944 0.796412232132327
20796167 0.5522708914809054 0.7952024291090277
20845918 0.5536276535022399 0.7940104749749499
20895669 0.555220227661734 0.7931602228689987
20945420 0.5569219504420349 0.7919313684750376
20995171 0.5588160257156887 0.7908488405725884
21044922 0.5600603900353467 0.7898424037071456
21094673 0.5618269717435058 0.7890657378600784
21144424 0.5636061334317054 0.7877627573756595
21194175 0.5650535389273399 0.7867248613444736
21243926 0.5666123634054171 0.7853676661394912
21293677 0.5682193142601462 0.7847643514527555
21343428 0.5698586464825492 0.7833125820748545
21393179 0.5714520542342453 0.7824613990112266
21442930 0.5730826050716521 0.7814201327574488
21492681 0.5744961013671749 0.7801922946304286
21542432 0.5760354458112021 0.7790935063838659
21592183 0.5774227250136443 0.7781504739206512
21641934 0.5789031780164314 0.7770758535220951
21691685 0.5808018575580729 0.7758705600616168
21741436 0.5821259525209201 0.7750828485845054
21791187 0.5837559046729854 0.7737771471145658
21840938 0.5852162206081734 0.7728578448874937
21890689 0.5866121779136292 0.7719360249881997
21940440 0.5882189118810126 0.7705924353136898
21990191 0.5895727532653922 0.7697567000072412
22039942 0.591210578319476 0.7687216456277931
22089693 0.5924909688241126 0.7674592935675525
22139444 0.5940833459936189 0.7664246495160061
22189195 0.5955601111823247 0.7654875275045697
22238946 0.5969760781589422 0.7644745118119466
22288697 0.598536268449507 0.7630617229954754
22338448 0.5998208686941852 0.7623592247962832
22388199 0.6012696364546529 0.7612858254908408
22437950 0.602498156784172 0.7601641621018649
22487701 0.6040343047276752 0.7592870823804194
22537452 0.6055215040242201 0.7578660835100371
22587203 0.6068464999269924 0.7569908583162915
22636954 0.6083213999921974 0.7558976948460444
22686705 0.6097023928146431 0.7549893293160146
22736456 0.611088898704983 0.7538782926747538
22786207 0.612345342342037 0.7528845808224043
22835958 0.6138443730231055 0.751647193919706
22885709 0.6151973739067839 0.7508756784706975
22935460 0.6163875413395248 0.7495739229338315
22985211 0.617854867551019 0.7488067528993207
23034962 0.6190052723839706 0.747359390939965
23084713 0.620422568304581 0.7466750169601138
23134464 0.6217807412842692 0.7451702950526534
23184215 0.6230050497879758 0.7444894991186445
23233966 0.6245151129639341 0.7433357962380623
23283717 0.6256267917352926 0.7422419028956025
23333468 0.6269570809443509 0.7414047611983787
23383219 0.6282648173686515 0.7401092858282051
23432970 0.6297283771424402 0.7394463216916
23482721 0.6308363449683319 0.7383576283287893
23532472 0.6323168360984249 0.7371757517961776
23582223 0.6336339367484419 0.7360218252109902
23631974 0.6345692032900547 0.7352444645126612
23681725 0.636033646765537 0.7338723537977722
23731476 0.6371561091715124 0.7331373430986836
23781227 0.6386508958049556 0.7322294108326024
23830978 0.6398361371179977 0.7310585464568774
23880729 0.6410800938280545 0.729860275900638
23930480 0.642159906668154 0.7290936715130791
23980231 0.6435424433445515 0.7280889594937189
24029982 0.6447332838570807 0.7270988496509689
24079733 0.6460463127279987 0.7261385975840641
24129484 0.647285616062801 0.7250468127825401
24179235 0.6484199984653509 0.7240782125084437
24228986 0.6495947332652359 0.7230827754212397
24278737 0.6509656806471681 0.7220793183538186
24328488 0.6520049221056238 0.7209714105836232
24378239 0.6530952369899126 0.7201815657603929
24427990 0.6545189508177957 0.7188824702612796
24477741 0.6554572124785832 0.7179025102269728
24527492 0.6568037030734541 0.7170862795887313
24577243 0.6580155382056581 0.716159278291051
24626994 0.6590966051117473 0.7150917050152201
24676745 0.6600264565684184 0.7139087996770972
24726496 0.6612261039531862 0.7130728431569422
24776247 0.662363227286262 0.7121154438656148
24825998 0.6637172017978881 0.7109665682695017
24875749 0.6645577816839402 0.7100060993698974
24925500 0.6659244399544388 0.7090333822782109
24975251 0.6668171602133912 0.7079559508836506
25025002 0.6681532220235027 0.7070367732023577
25074753 0.6690145174887521 0.7058941028256426
25124504 0.6704173918625748 0.7049679933075006
25174255 0.6711379150946463 0.7040645919512681
25224006 0.6724293717066963 0.7031325552343001
25273757 0.6735542252908235 0.7019749604324989
25323508 0.6748102286171659 0.7011320948346509
25373259 0.6758330307368285 0.6999625356341128
25423010 0.676889846750166 0.699081365794299
25472761 0.677644690471845 0.6980221443607458
25522512 0.6787989055144429 0.6971642663259323
25572263 0.6801294046653708 0.6960900921487605
25622014 0.6809822093918643 0.6952614231865512
25671765 0.6822438162024694 0.6941279923114541
25721516 0.6830359513911483 0.6932886362804765
25771267 0.6841807242143066 0.6923720370715467
25821018 0.6850145279072465 0.6910853952416754
25870769 0.6863645914392933 0.6903606253400355
25920520 0.6871866119657457 0.6894481126515456
25970271 0.6883266273758198 0.6882690297716328
26020022 0.6891389527247692 0.6872696528693832
26069773 0.6903036556448993 0.6864475410578815
26119524 0.6911689975982626 0.6854967535681562
26169275 0.6923554957541256 0.6842273647875329
26219026 0.6933496781826949 0.6835294704503336
26268777 0.6943438640846804 0.682631642044858
26318528 0.695354958458645 0.6814405726361261
26368279 0.696203140883766 0.6804768893985467
26418030 0.6972268992034364 0.6797431176283297
26467781 0.6982100153343099 0.6787639910753441
26517532 0.6992986088457648 0.6774151640523617
26567283 0.7000633820628427 0.6765512390256916
26617034 0.7012633949799459 0.675681652423114
26666785 0.7019686577356576 0.6747911053462446
26716536 0.703124269819241 0.6737696706494907
26766287 0.7037331263343598 0.672942840344628
26816038 0.7050173693404157 0.6719757089671791
26865789 0.705833862165055 0.6710588035224894
26915540 0.7067885606386598 0.6701736725997883
26965291 0.7078078011183684 0.6689405940773501
27015042 0.7085545127584044 0.6682839023202739
27064793 0.709777791378966 0.6673197218533378
27114544 0.7106603047941012 0.6661804207743247
27164295 0.7115238284946214 0.6654502275842187
27214046 0.7124140880431111 0.6643028364438208
27263797 0.7134857729912252 0.6633272175095781
27313548 0.7140480119142245 0.662501245179446
27363299 0.7150156356044507 0.6615681427905619
27413050 0.7160346479373606 0.6604795263543722
27462801 0.7171237847604776 0.6596971157897938
27512552 0.7178914755145974 0.6586240917012541
27562303 0.7186215119123744 0.6578698446285034
27612054 0.7196739021384327 0.6568759399595444
27661805 0.7206379515028947 0.6559569759956377
27711556 0.7213968435309626 0.6551167149210994
27761307 0.7221894953892105 0.6539804691752753
27811058 0.7231066276669366 0.6532221519983419
27860809 0.7239678867374124 0.6522668280610094
27910560 0.7247365890005649 0.6512965566501424
27960311 0.7257770914763597 0.6507182813939104
28010062 0.7264773387220248 0.6494006343892973
28059813 0.7272607802749713 0.6486807406638371
28109564 0.7282588770464388 0.6478756999473297
28159315 0.7291243410338007 0.6467524620214766
28209066 0.7298110462989048 0.6457440884765351
28258817 0.730744190073599 0.6449729213478947
28308568 0.7314793855205625 0.6440245821635526
28358319 0.732202148082713 0.6431873811955209
28408070 0.7330899920618179 0.6421368551083572
28457821 0.7340082282375564 0.6411798234313157
28507572 0.7348822408272697 0.640557548962163
28557323 0.7354603846050625 0.6397790987852064
28607074 0.7364750093708721 0.6388161359757476
28656825 0.7372782725398959 0.6378573661910599
28706576 0.7381250549423832 0.6371695111528721
28756327 0.738713912238422 0.636198432305452
28806078 0.7397103997669512 0.6351324323739015
28855829 0.7403009489786934 0.6341970706594663
28905580 0.7411349544996941 0.6335141009248182
28955331 0.742033259269948 0.6324914094101525
29005082 0.7426252682946467 0.6316591805046111
29054833 0.743564062371468 0.6307967788613259
29104584 0.7443170063591505 0.6300115344579749
29154335 0.7449397168868807 0.6290229248025284
29204086 0.7457946108800461 0.6280239954871212
29253837 0.7466261820954389 0.6274441357698558
29303588 0.7473936468775738 0.6263549843041165
29353339 0.7481597825130544 0.6253410482337618
29403090 0.7488876144947307 0.6245642510953937
29452841 0.7496042318388187 0.6239089780929125
29502592 0.750576591051489 0.6229652693802735
29552343 0.7511392831524869 0.6222154399764097
29602094 0.7519746738887394 0.6211171262299807
29651845 0.752693502418597 0.6204804544391694
29701596 0.7533900514971248 0.6194962222724121
29751347 0.7542196634607823 0.6185255659028318
29801098 0.7548202848058242 0.6179138529597255
29850849 0.7554526189846938 0.6167320752397359
29900600 0.7562155196654194 0.616105265996655
29950351 0.7569253139948849 0.6150558786722053
30000102 0.7578071358831557 0.6143478178151699
30049853 0.758252419239853 0.6137275785948915
30099604 0.7587623737814908 0.6128987940739329
30149355 0.7594558791280437 0.6121645680762803
30199106 0.760460185235272 0.6114381996619336
30248857 0.7609606440649762 0.6104323893424513
30298608 0.761581348982895 0.609749603946877
30348359 0.7620632034507354 0.6088283723990193
30398110 0.76312658136674 0.6080403221639292
30447861 0.7636225209883752 0.6070833901875793
30497612 0.7642443301714563 0.6064453351732462
30547363 0.7649332413845522 0.6055491587510555
30597114 0.7656519069296956 0.6046724991476169
30646865 0.7666177589341409 0.6038100109359612
30696616 0.766930012988597 0.6029495115906656
30746367 0.7677822584097536 0.6021700512633216
30796118 0.7684328938515379 0.6011608558634324
30845869 0.769036242575429 0.6005083773372906
30895620 0.7697498738562399 0.599485724736338
30945371 0.7703428427825563 0.5989387376573446
30995122 0.7710648472885567 0.5979866295457854
31044873 0.7715889134241521 0.5971974543114069
31094624 0.7723678049086052 0.596372298112444
31144375 0.7729029435148581 0.5954985863143942
31194126 0.7736611646702317 0.5947615593562494
31243877 0.7741995357918554 0.594112494102307
31293628 0.7749785674773884 0.5930593738888044
31343379 0.7756016531029019 0.5922838622819131
31393130 0.7763658285253308 0.5915597955729647
31442881 0.7766847659722901 0.5907816986719463
31492632 0.7776988879166246 0.5898481994735656
31542383 0.7781006704516287 0.5889824925297699
31592134 0.7787700730589108 0.5881580355292333
31641885 0.7793385513543785 0.5873433556939512
31691636 0.7802829591397151 0.5867279281074893
31741387 0.7804804272166247 0.5855922112544732
31791138 0.7813792284250027 0.5850855964255587
31840889 0.781904574424299 0.5840453788388855
31890640 0.7824675643730751 0.5836861466993566
31940391 0.7829516343294761 0.5824213095783132
31990142 0.7837187114416652 0.581941557867192
32039893 0.7842606641132531 0.5810573259037247
32089644 0.7847604624005068 0.580228260810363
32139395 0.7857058161697685 0.5795128686628851
32189146 0.7859445634767255 0.578725704567229
32238897 0.7869531186749876 0.577906172180408
32288648 0.7870279155365189 0.5770117352087962
32338399 0.7878955658143802 0.5762965190965099
32388150 0.78839238242583 0.5753879260544497
32437901 0.7890936824278337 0.5748239363189263
32487652 0.7895107163071062 0.5739313040105102
32537403 0.7901338434741036 0.5730766657400668
32587154 0.7908486136184748 0.5724536384643212
32636905 0.7913411187587672 0.5714664381178431
32686656 0.7919223774193337 0.5706272924824541
32736407 0.7925199880038013 0.5700340798235731
32786158 0.7930011329591398 0.5690286156018964
32835909 0.7935270705451657 0.568547953047915
32885660 0.7939038938760855 0.5676569014729173
32935411 0.7946226131240679 0.5666902625563923
32985162 0.7953977446651685 0.565991218510948
33034913 0.7955632996119555 0.5652117472979652
33084664 0.7962710997729098 0.5644513971517454
33134415 0.7966486009231032 0.5638730266263542
33184166 0.7976941378149439 0.5628821364159953
33233917 0.7980598763843862 0.5621950508113701
33283668 0.7984764620052082 0.5615690185939702
33333419 0.7991394366821322 0.5608082688010534
33383170 0.7995512846066287 0.5601097263109328
33432921 0.800081037715366 0.5590293283590243
33482672 0.8007639089653741 0.5584374086120104
33532423 0.8013716497360265 0.5577314480213136
33582174 0.8018946429322223 0.5569951294085007
33631925 0.8022284614026105 0.5561512455492488
33681676 0.8027338893524811 0.5555262951317764
33731427 0.8032921335112664 0.5547802876118842
33781178 0.8036700149607512 0.554007937074013
33830929 0.8043709615586483 0.5531728581056026
33880680 0.8049362936533839 0.5524484193928338
33930431 0.8055833575590643 0.5519427342802984
33980182 0.8058891781019094 0.5508472025599133
34029933 0.8063366763890926 0.5504431075608158
34079684 0.8069078366814374 0.5495197352295046
34129435 0.8076081385387709 0.5488888188838195
34179186 0.8079544755458118 0.5478361910826612
34228937 0.8085499351759649 0.5472645534586182
34278688 0.8090272369885722 0.5464087554969932
34328439 0.8096115594796136 0.5459120463618399
34378190 0.8100580437630709 0.5451772529307513
34427941 0.8104991346703235 0.5444396952896713
34477692 0.8109350518810756 0.5435632610394276
34527443 0.8114900562407765 0.5428320792955337
34577194 0.8118408998128442 0.5420003492188582
34626945 0.8125008470905826 0.541421721253874
34676696 0.8131263897123977 0.540685740474879
34726447 0.8133873906775262 0.5399770183288448
34776198 0.8138826088402099 0.5392008629538301
34825949 0.8143327083851933 0.5383418790787032
34875700 0.8149539893563473 0.5376807172416206
34925451 0.8154207367961122 0.5369688889460881
34975202 0.8158041607107357 0.5360161811103126
35024953 0.8162168302333942 0.5354274733909767
35074704 0.8168501243894069 0.5348808791088495
35124455 0.8172264986930106 0.5340963947936271
35174206 0.8177405858934821 0.5334476632238437
35223957 0.8182592963777422 0.5324450478687617
35273708 0.8185857626555856 0.5319625540942972
35323459 0.8191635780443592 0.531160703620834
35373210 0.8196125137180373 0.5303827804010346
35422961 0.8200671667711148 0.5298817195311599
35472712 0.8204121041049824 0.5290496363168756
35522463 0.8207665755834251 0.5285680263632075
35572214 0.8213845501976751 0.5276438601239793
35621965 0.8218851277836784 0.526873949840619
35671716 0.8222070479119962 0.5262655191646386
35721467 0.8226675143398773 0.5256145795582136
35771218 0.8231046652471168 0.5248157899735388
35820969 0.823531421684001 0.524123297886572
35870720 0.8237316660979738 0.523629677166283
35920471 0.8244916862712003 0.5228720999067705
35970222 0.8250075415126571 0.5219660899102515
36019973 0.8251926469196383 0.521491314729486
36069724 0.8256476347257519 0.5205464061491387
36119475 0.8263123712011361 0.5201117338602086
36169226 0.8268337959699599 0.5194577843232407
36218977 0.8270263249206596 0.5186934678696316
36268728 0.8275528728136217 0.5178679498731422
36318479 0.8278506452799721 0.5173402232818982
36368230 0.8283336667296946 0.5165499409404286
36417981 0.828645442329717 0.5158439946844328
36467732 0.8292365347051309 0.5152432356996094
36517483 0.8293767182493851 0.5148122606680227
36567234 0.8300525386687722 0.5138884004608681
36616985 0.8304313814556062 0.5132896719227025
36666736 0.8308419263524053 0.5125937193975407
36716487 0.8313258718863696 0.5118085457508343
36766238 0.8317548887629055 0.5111467497855147
36815989 0.8321084508080815 0.5105192999535149
36865740 0.8324109789757052 0.5098203142629987
36915491 0.832826808492475 0.5091104780016
36965242 0.8332236968915266 0.508345145393432
37014993 0.8336234120088298 0.5077926530896704
37064744 0.834008405951375 0.5069408940395949
37114495 0.8344531991764966 0.5065626101685349
37164246 0.8347813706162919 0.5056818384557665
37213997 0.8352146681919105 0.5050216688715302
37263748 0.8356415548299416 0.5044331934237993
37313499 0.8361139195746771 0.5036916977762225
37363250 0.8363382738139563 0.5031311379016731
37413001 0.8369309971884614 0.5023304219196967
37462752 0.8371284066187563 0.5018487069498012
37512503 0.8375365861352249 0.5010383599547287
37562254 0.8381736426826731 0.5005649733550971
37612005 0.8383477962467747 0.4998052596271148
37661756 0.8388461909897741 0.4992632524888779
37711507 0.8393791919947311 0.4985559665493291
37761258 0.8395892521023215 0.49774686377739386
37811009 0.8398710674413511 0.49714305504316214
37860760 0.8405288857567464 0.49646428354678435
37910511 0.8406213602678636 0.4959514493771792
37960262 0.841107037172017 0.49518634736427247
38010013 0.8414141994658494 0.49451242806009293
38059764 0.841808832024713 0.4941158417339629
38109515 0.8422174137882361 0.4932192576528894
38159266 0.8424572218439145 0.49292023314625183
38209017 0.8429213841746693 0.49200850110430433
38258768 0.8433736149416969 0.4914031581574192
38308519 0.843602650375017 0.49062736619142994
38358270 0.8441913297401126 0.4901963769717807
38408021 0.8441524293659022 0.4894335556007555
38457772 0.8446666254233671 0.4887707088752989
38507523 0.8449528264970313 0.48809802882592385
38557274 0.8453729168077537 0.48753109067954886
38607025 0.8458195730835867 0.4868878827786931
38656776 0.8460972765092291 0.4862295536872881
38706527 0.8464472105943909 0.4856628114473457
38756278 0.8469203633982422 0.4850338302024053
38806029 0.8471593003242402 0.48443594444010724
38855780 0.847373644619206 0.48373453494543595
38905531 0.8479925321651378 0.4832408335667836
38955282 0.848196934896357 0.4823165287262777
39005033 0.8486420722058119 0.4819052815124009
39054784 0.8489359071269461 0.4811337542705158
39104535 0.8492471781997745 0.4805520189467933
39154286 0.8495700692506286 0.4800631006236405
39204037 0.8499301559735839 0.47915971203631236
39253788 0.850473177665837 0.4786785476333452
39303539 0.8506884652065909 0.4780298331863227
39353290 0.8509603101005834 0.47745994006971637
39403041 0.8513149613815562 0.4768187094583069
39452792 0.851651032784364 0.4763348750433557
39502543 0.8518437889180791 0.475745605236925
39552294 0.8522153462989641 0.4748370675833909
39602045 0.8525780046584895 0.4744095509163447
39651796 0.8529063694113808 0.47373006395067624
39701547 0.8532418412085782 0.47296456651359314
39751298 0.8536090939893183 0.47256691507845366
39801049 0.8538331371662122 0.47180950393907317
39850800 0.8543871137425515 0.47133720478462526
39900551 0.8545650294067498 0.47065173252819303
39950302 0.854836765402512 0.470073221149804
40000053 0.855381213729503 0.4694684227685243
