# Supplementary material for: Toward a fully wireless endovascular neural interface: Evaluating power transfer efficacy
Source: PLoS One. 2026 Jun 15;21(6):e0351138. doi: 10.1371/journal.pone.0351138 (PMC13268161; doi:10.1371/journal.pone.0351138)
Supplement: S1 File — (ZIP) [file pone.0351138.s004.zip › S1 files/Helical Rx 30 turns in air.txt]

# HZ S RI R 50
50000 -0.9696935505472887 0.008957566144825463
99751 -0.9695226421777003 0.012759603785881878
149502 -0.9685161783938563 0.017567495608962643
199253 -0.9680581878595996 0.023045979328295902
249004 -0.9682246801031477 0.027982355739749144
298755 -0.9680188541723871 0.03281500323845039
348506 -0.9664909892019987 0.038204911745888095
398257 -0.9673635524317186 0.0433337454403147
448008 -0.9665853700528442 0.04844959108643897
497759 -0.9662868330323793 0.053669973358040586
547510 -0.9658483774856178 0.0585757718979018
597261 -0.9653063188854123 0.06382905565899841
647012 -0.9649090821143698 0.06882296725378613
696763 -0.964614398826928 0.07410038392393312
746514 -0.9638186837926356 0.07919813329869246
796265 -0.963317044611825 0.08440444744378406
846016 -0.9627534067998421 0.08956283703632151
895767 -0.9623561915258245 0.09485552336912903
945518 -0.9617955582446622 0.09978487320771683
995269 -0.9608925519975026 0.10525506031996074
1045020 -0.960945081654186 0.11006932677057808
1094771 -0.960104533832347 0.1153280628943465
1144522 -0.958911256156852 0.12023589296015363
1194273 -0.9583232663480824 0.1255122084564813
1244024 -0.9575484384261016 0.13050882927085838
1293775 -0.9568602495906551 0.13557949368574032
1343526 -0.9559359921842492 0.14064431631352076
1393277 -0.9555197646730085 0.14578447964686106
1443028 -0.9546604461011485 0.1511728950696894
1492779 -0.9534851203564756 0.15590694267062127
1542530 -0.9526201276399333 0.16113283196903708
1592281 -0.9516050805900541 0.16621903409844524
1642032 -0.9506604478756496 0.17124063005110737
1691783 -0.9497384091333424 0.1760453694769716
1741534 -0.9488147319680434 0.1815848916019005
1791285 -0.9476998587044951 0.18662562582325956
1841036 -0.9468843200613308 0.1916372522920416
1890787 -0.9456278298075012 0.19664043295760097
1940538 -0.9446289628675845 0.2014930472219196
1990289 -0.9434586061852179 0.2068246328297881
2040040 -0.9423425130008591 0.21142459418135537
2089791 -0.9412468489655427 0.21686045133714155
2139542 -0.9397225299481323 0.22160068179375547
2189293 -0.9384744288686262 0.22648875069988603
2239044 -0.9373413131165317 0.2315644743489719
2288795 -0.9360330391171398 0.23663600224208628
2338546 -0.9348997451319436 0.24137812085149268
2388297 -0.9331880673559354 0.2463963952580626
2438048 -0.9319989698353456 0.2513417356256061
2487799 -0.9308951307170428 0.2563905590326849
2537550 -0.9293049676355972 0.2610289524119704
2587301 -0.9280947417881878 0.26601307256905893
2637052 -0.9265623026796409 0.2706250639719241
2686803 -0.9248670002835546 0.2754010791794103
2736554 -0.9233258309450905 0.2804024672540151
2786305 -0.9218286611797029 0.28528766897144286
2836056 -0.9201424715327752 0.2900636975250355
2885807 -0.9188787845675012 0.29495187636192516
2935558 -0.9171137636474053 0.2995051329513926
2985309 -0.9156788737672176 0.30432205746070534
3035060 -0.9139957711823756 0.3087498970944888
3084811 -0.9122486864419422 0.31379887976485954
3134562 -0.9106731774427255 0.31834342388890824
3184313 -0.9090473951243361 0.32289108139721406
3234064 -0.9073637298297402 0.32762812986653234
3283815 -0.9053467470780803 0.33252055973728467
3333566 -0.9037903162556046 0.33706026080507506
3383317 -0.9019321894782617 0.34158041950789775
3433068 -0.900120470479167 0.3460245785699276
3482819 -0.8986343081995015 0.35103326869485396
3532570 -0.8964330418526755 0.3553285802676586
3582321 -0.8943634298897144 0.35994352408661157
3632072 -0.8927506926545331 0.36426634762687565
3681823 -0.8908241463160381 0.36898082303048935
3731574 -0.8888537939496863 0.3731942576153166
3781325 -0.886870733209602 0.378090764765675
3831076 -0.8849543204978473 0.3825277413220191
3880827 -0.8828165015551722 0.38699525247981703
3930578 -0.8808744654899817 0.39133997707436785
3980329 -0.8786394117653094 0.3958013887362724
4030080 -0.8768904923585538 0.4006940480423715
4079831 -0.8745084234142064 0.40486257111969925
4129582 -0.8725612225847618 0.40928531800363915
4179333 -0.8704203784601839 0.41387954176107516
4229084 -0.8681819469275034 0.41762716790280346
4278835 -0.8661144480816274 0.42226241773619727
4328586 -0.864040867648137 0.42674697091650265
4378337 -0.8619724606754887 0.4311574729580052
4428088 -0.8595113079564676 0.43525968913296914
4477839 -0.8571765317851799 0.43979698861106953
4527590 -0.8551050609517838 0.44397854339067266
4577341 -0.8527108924892365 0.44838877286695283
4627092 -0.8502181190944593 0.4527884525580283
4676843 -0.8481085177960386 0.4571761131340754
4726594 -0.845756050639542 0.4615244493758274
4776345 -0.8430691647709814 0.4651153380353517
4826096 -0.8407558471205804 0.46983099818408086
4875847 -0.8387005076479793 0.47401567833022534
4925598 -0.8359003580203999 0.4782929722635538
4975349 -0.8337107335044428 0.4823954204039775
5025100 -0.8311927062063192 0.48614333229636253
5074851 -0.8289535904829093 0.49056207097633064
5124602 -0.8262430880450827 0.49456097890717193
5174353 -0.8236499225235517 0.49868138740677337
5224104 -0.8215770812381915 0.5025803076215749
5273855 -0.8186891023761567 0.5067545585362162
5323606 -0.816118294487921 0.5107848867849827
5373357 -0.8134770513723352 0.5144668702222939
5423108 -0.8109223683972601 0.5187562848110888
5472859 -0.808539797449302 0.5224024515472746
5522610 -0.8059272708612776 0.5263732354220384
5572361 -0.8032930454394694 0.530527114213617
5622112 -0.8009314740584932 0.5343377310721948
5671863 -0.797851833718101 0.5382583034658047
5721614 -0.7953771854724082 0.5420972359507876
5771365 -0.7927629335813 0.5456596236302158
5821116 -0.7896828739903763 0.5492494899305459
5870867 -0.7877483623244811 0.5530623096348927
5920618 -0.7848253837163092 0.5567676975725218
5970369 -0.7823747446282816 0.5604912718719216
6020120 -0.779459458815665 0.5640365911662538
6069871 -0.7765450780998895 0.5680171569558692
6119622 -0.7741660959373128 0.5717219188869836
6169373 -0.7714609729877844 0.5752639184672852
6219124 -0.7687064149274014 0.5789999132642651
6268875 -0.7656352707481228 0.5822599594128647
6318626 -0.763237663004518 0.5858894108769728
6368377 -0.7605653689489407 0.589446983500033
6418128 -0.7577033653285122 0.5933256030815529
6467879 -0.7546614129644226 0.5966964646276695
6517630 -0.7519746484204771 0.5999196711840257
6567381 -0.7491730653770831 0.603227438702672
6617132 -0.7465243859995231 0.6071672537154061
6666883 -0.7437128857360238 0.6103226667715459
6716634 -0.7404176372186708 0.6137101628708242
6766385 -0.7377375433239647 0.6171694322911525
6816136 -0.7351254803948339 0.6206033381386509
6865887 -0.7318993081765924 0.6237456582592047
6915638 -0.7289739092635674 0.6276394712630814
6965389 -0.7263090766009236 0.6310193513755347
7015140 -0.7231756437839183 0.6337512149096177
7064891 -0.7198852302877342 0.6376431416435618
7114642 -0.7172087850199775 0.6410405821669033
7164393 -0.714101258171009 0.644187198186851
7214144 -0.7108314239288788 0.6473621816098144
7263895 -0.7078421941831665 0.6508524833126496
7313646 -0.7050044432701689 0.6538800382580694
7363397 -0.7020814540990759 0.6572249609739425
7413148 -0.6989750029387644 0.6603061091421073
7462899 -0.6958732857856526 0.6640461092598877
7512650 -0.692640283151951 0.6672471564927094
7562401 -0.689667152209166 0.6698975373834438
7612152 -0.6865892751117778 0.6731052415902465
7661903 -0.6834320074452057 0.6764033044755334
7711654 -0.6803705924367638 0.6791392857464589
7761405 -0.6775132593310706 0.6826073131617628
7811156 -0.674280746832016 0.6855930588606257
7860907 -0.6709494376734808 0.6886567864687811
7910658 -0.6680341476383629 0.691501497877612
7960409 -0.6644018161550366 0.6949320232097109
8010160 -0.6617428705492286 0.6976737663204301
8059911 -0.6589975830491351 0.700380970279525
8109662 -0.6551243714241123 0.703273172485614
8159413 -0.6522409264930968 0.706291936035168
8209164 -0.6494860562659979 0.7094659858086743
8258915 -0.646008901157571 0.7120446126825092
8308666 -0.6430505699954703 0.7149787133446722
8358417 -0.6398830288987121 0.7174886439426784
8408168 -0.636566923207462 0.720511940021932
8457919 -0.6335351936602253 0.7231168939708881
8507670 -0.630240671016499 0.7255482458183667
8557421 -0.6273005504652582 0.7287836301483567
8607172 -0.6243432267951006 0.7309341891316559
8656923 -0.6210207785228844 0.733501893743031
8706674 -0.6179804073798921 0.7364579220958499
8756425 -0.6149658892050015 0.738791418220726
8806176 -0.6116012952584023 0.7419450979483859
8855927 -0.6087048601592879 0.7441752699232547
8905678 -0.6058312448612388 0.7471436549450119
8955429 -0.6024045916941433 0.7492409760112816
9005180 -0.5989047584544281 0.7517519412048873
9054931 -0.5961282051061769 0.7542738483689783
9104682 -0.593024797012107 0.7565113049470762
9154433 -0.5895985889119137 0.7595673813862189
9204184 -0.5868324024587854 0.7618045918475057
9253935 -0.583390765285762 0.763959338648008
9303686 -0.5803544440800106 0.7667318951260629
9353437 -0.5767649069120544 0.7687098099998814
9403188 -0.5738243005557924 0.7713829283998235
9452939 -0.5707753734218807 0.7737925014512657
9502690 -0.5671240184523442 0.7762329569072666
9552441 -0.5645742745698734 0.7783743277308813
9602192 -0.560967730483748 0.7808095147577506
9651943 -0.5576006298164125 0.7832335479341471
9701694 -0.554404157610666 0.7854071333736112
9751445 -0.5514468159467835 0.7876187904068171
9801196 -0.5479777917991554 0.7902586803205365
9850947 -0.5445177108247008 0.7920901173493129
9900698 -0.5411705167212121 0.7946548067816354
9950449 -0.538102516729878 0.796789621315487
10000200 -0.5344618698756876 0.7993259111499394
10049951 -0.5310603615701173 0.8016024986740491
10099702 -0.5279287750891117 0.8033075009336064
10149453 -0.5246575197422769 0.8057768004013861
10199204 -0.5216490525958344 0.80777244371647
10248955 -0.5184831282612344 0.8099851027695635
10298706 -0.5152299557885467 0.8117636947097383
10348457 -0.511811081574021 0.8138157571498809
10398208 -0.5086898811982029 0.816088741697943
10447959 -0.5054000833528376 0.8178522891593197
10497710 -0.5023811992891326 0.8201444729728992
10547461 -0.4989658781562368 0.8219467302519654
10597212 -0.4958764216574224 0.8240731042279347
10646963 -0.492889043452765 0.825806605841714
10696714 -0.48985361890878965 0.8275380240802427
10746465 -0.48621508324326035 0.8298982014325822
10796216 -0.4829031822990866 0.8316663399026687
10845967 -0.47960256245912974 0.8339455498980202
10895718 -0.47623959644743585 0.8354158850370058
10945469 -0.4732575138541063 0.8370715733389481
10995220 -0.4701285817498441 0.8389744474640335
11044971 -0.46697236542323667 0.8413497783697991
11094722 -0.4636246455152497 0.8425330308064785
11144473 -0.45983176301889994 0.8448147489483451
11194224 -0.4566664932821117 0.8461281170020631
11243975 -0.4532889655893068 0.8480426950365265
11293726 -0.4502688635023504 0.8499878080511624
11343477 -0.44656763196672156 0.8519416570942168
11393228 -0.4437360436636779 0.8529048810476247
11442979 -0.44008713679191386 0.8554621122664787
11492730 -0.4371463280446589 0.8572176847763999
11542481 -0.43355183258190355 0.8586598299675567
11592232 -0.4305291330196825 0.8603885734842731
11641983 -0.42726082910702773 0.8618275748284309
11691734 -0.4239328217088723 0.863594639055136
11741485 -0.4206486655006514 0.8649660120355114
11791236 -0.4172990158057954 0.8665276953279238
11840987 -0.41402841614347347 0.8686927693142871
11890738 -0.41075171473284405 0.8697296179220529
11940489 -0.407272790623345 0.8718227205713295
11990240 -0.40418996000733814 0.8729893958023903
12039991 -0.400760745975226 0.8746512661384078
12089742 -0.3974380283312204 0.8763308845076514
12139493 -0.39450748275048586 0.8781776575568564
12189244 -0.39132583636570867 0.8791053735366984
12238995 -0.38811740310149123 0.8805686307245272
12288746 -0.3846913786701423 0.8822050434299971
12338497 -0.3812969305695099 0.8836971626497502
12388248 -0.37841436422763 0.8846132309668028
12437999 -0.37526331090756254 0.8860703698103006
12487750 -0.3722890814184766 0.8874855283713374
12537501 -0.36891950030274395 0.8892250163453641
12587252 -0.3658552657820855 0.8904232068246704
12637003 -0.3626674685991691 0.8916632150694999
12686754 -0.3590336972381716 0.8930411715346881
12736505 -0.35583324048573955 0.8944551093972223
12786256 -0.3529796602886164 0.8955731798431796
12836007 -0.3501974215428046 0.8968932789641
12885758 -0.3466014111833133 0.8982432422805595
12935509 -0.3440072312925176 0.8990865687797456
12985260 -0.3405149154743978 0.9004791978248964
13035011 -0.33733019909849293 0.9016919677637938
13084762 -0.334722904675995 0.9028288596207934
13134513 -0.33135326957336103 0.9037438105638437
13184264 -0.3285316850311196 0.9052581654219969
13234015 -0.32535983909699 0.9060004371818093
13283766 -0.3227723069547569 0.9076804935881668
13333517 -0.3189282811228046 0.9085070377461563
13383268 -0.31623444740681683 0.909843978949023
13433019 -0.31300884724006 0.9109740921037136
13482770 -0.31006245987763914 0.9116991161758408
13532521 -0.3070173458919043 0.9129293616513557
13582272 -0.30380474151043385 0.9138710080978794
13632023 -0.30072663867626 0.9151418855911331
13681774 -0.29773776830441595 0.9158085929254599
13731525 -0.29399672935520305 0.9170728965516576
13781276 -0.2915752113997702 0.9183047847024122
13831027 -0.2881040267706243 0.9188998692487644
13880778 -0.28531213971338354 0.9201534129014893
13930529 -0.2819236626991577 0.9212439236016555
13980280 -0.2786863460824509 0.9218044681443935
14030031 -0.27571308801234806 0.9231559792790768
14079782 -0.2726982563738779 0.9238503255016238
14129533 -0.26974035902831733 0.9250762508569756
14179284 -0.2664767520074554 0.9259333635891404
14229035 -0.2631243797971937 0.927121100249672
14278786 -0.2606409813687698 0.9280032969016799
14328537 -0.25716532464927117 0.9289778896774425
14378288 -0.2539412694843932 0.9298528954958231
14428039 -0.2505317544448044 0.9310314152886421
14477790 -0.24790302003498055 0.9310462346195246
14527541 -0.24474450345974025 0.9326875078997426
14577292 -0.2414266071030969 0.9334683828054013
14627043 -0.2383483796952772 0.9344634064028504
14676794 -0.23571769387002967 0.9350901627647266
14726545 -0.23277204921546174 0.935682540733477
14776296 -0.22959512646623118 0.9362377889233807
14826047 -0.2265765784242004 0.9371861198535328
14875798 -0.2230759299829235 0.9379862177014983
14925549 -0.2202622288678389 0.9387820980508401
14975300 -0.21725403006929375 0.9397352750416491
15025051 -0.21446132938018045 0.9401831028223668
15074802 -0.21146127257590447 0.9410982842119084
15124553 -0.20860388123984994 0.9419795063039287
15174304 -0.2056939029524973 0.9424712127838547
15224055 -0.20252931091784473 0.9427846477090731
15273806 -0.19941370312679257 0.9433713254151982
15323557 -0.19683796097731923 0.9445203579333432
15373308 -0.19417631696320703 0.9446705898413337
15423059 -0.19088040130880665 0.9459717559882257
15472810 -0.18796667891320554 0.9463879261541487
15522561 -0.1849011997167247 0.9470787176315654
15572312 -0.18285751768579053 0.9476207523980291
15622063 -0.179512476351876 0.9478362121923711
15671814 -0.17688373834633522 0.9485940659375905
15721565 -0.17391380559635553 0.948974091810562
15771316 -0.17115313859767645 0.9499343868312566
15821067 -0.1683362196052157 0.9504128883785119
15870818 -0.16544666432292857 0.9511088382900391
15920569 -0.16266668539964477 0.9510436387792801
15970320 -0.16007476885367444 0.9516520165336811
16020071 -0.15736639632424576 0.9525709045953388
16069822 -0.1548162224492848 0.9531569206927054
16119573 -0.15147197944732982 0.9535172405809041
16169324 -0.1483721085531131 0.9536905218372165
16219075 -0.14589918890189799 0.9539707210149202
16268826 -0.14336546218585222 0.9545416643822391
16318577 -0.14061635955930105 0.9552549302862676
16368328 -0.13761146654276968 0.9561085254426137
16418079 -0.13504103711462476 0.9560652629357969
16467830 -0.13201015162310656 0.9567594768169556
16517581 -0.12917286085175397 0.9573308942134374
16567332 -0.1265341678392425 0.9577633966789839
16617083 -0.12358279454232246 0.9577423376533405
16666834 -0.12069076037271383 0.9585157024273502
16716585 -0.11784882273134509 0.9588717891533067
16766336 -0.1154856609663161 0.9593517967653113
16816087 -0.11203874101997056 0.9589492712238631
16865838 -0.10958722340107553 0.9602312235855448
16915589 -0.10675966285985541 0.9599930641440295
16965340 -0.10349204051963654 0.9603640592782176
17015091 -0.10082758206199198 0.9606627743963077
17064842 -0.09830376485627222 0.9607125274145653
17114593 -0.09555538800894425 0.9615223272684444
17164344 -0.09262109943831875 0.9618509102029402
17214095 -0.08960241365159836 0.9621531504619318
17263846 -0.0868924700049745 0.9625769693180788
17313597 -0.08444553750204101 0.9628492344785574
17363348 -0.08155254865654187 0.9627663689933698
17413099 -0.07891509642285338 0.9632830683987293
17462850 -0.07645811663085207 0.9639218096812872
17512601 -0.07317372595464586 0.9640211522061993
17562352 -0.07058979830783794 0.9636860669593968
17612103 -0.06786184660436163 0.9645489177438404
17661854 -0.0654116038725399 0.9644217252753824
17711605 -0.06235159746280758 0.9648047069238327
17761356 -0.059770366397822385 0.9653420145661332
17811107 -0.05689981518224066 0.9648659686218801
17860858 -0.05444201519765 0.9655192634389401
17910609 -0.05182660028706031 0.9660650175204883
17960360 -0.049601129014230534 0.9659743768229471
18010111 -0.04706012145461402 0.9659496948488943
18059862 -0.04405535133022736 0.9660041364443647
18109613 -0.04197307610071152 0.9664696354892819
18159364 -0.038869237225997236 0.96631992516051
18209115 -0.03641616144212 0.9665234681809813
18258866 -0.03423821716024307 0.9666977626613271
18308617 -0.03197491461748215 0.9669374354663374
18358368 -0.029366627550089803 0.9668837601199666
18408119 -0.026818337896921386 0.96695680311062
18457870 -0.024493275187217237 0.9674502417156418
18507621 -0.021423416392853088 0.9673086847962432
18557372 -0.019171999302536224 0.9672688064578726
18607123 -0.016547781351545922 0.9670800090151107
18656874 -0.01454021370363696 0.9676044638887152
18706625 -0.011572153970441977 0.9680389297824853
18756376 -0.009513992146964403 0.967751087138519
18806127 -0.007475972626162375 0.9678786903713161
18855878 -0.00454440992700145 0.9679892653290144
18905629 -0.0020471204286989873 0.9683673730483142
18955380 0.0003177137229747196 0.9678323529759951
19005131 0.0029438742864249592 0.9681619274872322
19054882 0.005123641996184894 0.9683602268902891
19104633 0.007407331825212409 0.9681055319587633
19154384 0.01015508038216957 0.9679967553476961
19204135 0.012306742178747512 0.9684110786115044
19253886 0.01523415439563171 0.9680312876296946
19303637 0.0174396414276979 0.9685253499499363
19353388 0.019847600807769115 0.9680866364605604
19403139 0.022098658889273207 0.9681840625306491
19452890 0.024549103946368556 0.9683200679413145
19502641 0.027314395303507558 0.9682973246626253
19552392 0.029659211681922534 0.9685649016797523
19602143 0.0320676208858604 0.9679135477552038
19651894 0.03474330844267959 0.968102027472719
19701645 0.03683745942263855 0.9678292493577704
19751396 0.03964094922861975 0.9681203434049123
19801147 0.04194662811699116 0.967634969861835
19850898 0.04439194071845408 0.9680289354707933
19900649 0.04694166396101503 0.9679724295781467
19950400 0.04943614287101325 0.9677792075008128
20000151 0.051936574604133826 0.967217292772999
20049902 0.054387214766688785 0.967758063955697
20099653 0.05629645951417333 0.9672555556888176
20149404 0.058346402762474076 0.9675961527483965
20199155 0.06108234512230056 0.9671692604900692
20248906 0.06338327486933736 0.9674790208662307
20298657 0.06496011343744808 0.9666895480137144
20348408 0.06731022893003244 0.9669495525092429
20398159 0.0699867049390028 0.9672802574428485
20447910 0.07228261861891551 0.9665199863233485
20497661 0.07403542973815325 0.966699542545745
20547412 0.07677064314226854 0.9666060278316118
20597163 0.07931115988286387 0.9659925157863509
20646914 0.0810073770937121 0.9665097312134457
20696665 0.08327423315533747 0.966284331055311
20746416 0.08578638508843496 0.9659280750005005
20796167 0.08798583799253959 0.965656831252588
20845918 0.09052465421943083 0.9658246323410145
20895669 0.09251401947613835 0.9659144082037684
20945420 0.09469186811827822 0.9653445677784277
20995171 0.09697703179471284 0.9650409314259556
21044922 0.09933710053969902 0.9646893706433003
21094673 0.10166623213523125 0.9648113957385838
21144424 0.10402768018579484 0.9647936716173715
21194175 0.10666463627907391 0.9640529018451381
21243926 0.10848055657835973 0.9640486508170028
21293677 0.11106268514313289 0.9643657555655419
21343428 0.11336338501343252 0.963942381041835
21393179 0.11538589349181584 0.9632289905455031
21442930 0.11785816575379936 0.9632900690024953
21492681 0.1197458787485332 0.9629320949657788
21542432 0.12224877947241566 0.9628340433620242
21592183 0.124030179485395 0.962653304972879
21641934 0.12637790762774945 0.9627492674710408
21691685 0.12847325307808632 0.9619625887539236
21741436 0.13084577801786385 0.9616861061286649
21791187 0.1327656351325608 0.9612888951757583
21840938 0.1353398091094118 0.9615541148189393
21890689 0.13736896895197823 0.9613369991207817
21940440 0.13906357114438167 0.9609068702755503
21990191 0.14179397033955202 0.9608665370979983
22039942 0.14337485759061916 0.9603471066495561
22089693 0.14617894003865012 0.9604432966726805
22139444 0.1478640033691686 0.9600340937909172
22189195 0.1502417601490968 0.9597113991863968
22238946 0.15203208979613053 0.9593567455788832
22288697 0.15417233506231434 0.9591267930579807
22338448 0.15621709274645457 0.9588834061243382
22388199 0.15789863276757393 0.9587457991635648
22437950 0.1600840108093899 0.9583522251418976
22487701 0.1618561496170859 0.9575286003931093
22537452 0.16386925395397883 0.957328758461609
22587203 0.1662499897440081 0.9572157778409689
22636954 0.1680253566951719 0.9568285937637125
22686705 0.16976732532656913 0.9566757906175744
22736456 0.1717101397021877 0.9564779872382003
22786207 0.1741406526328579 0.9558638516280871
22835958 0.17551478946008484 0.9554322146640135
22885709 0.177548689128236 0.9557171803863059
22935460 0.17975781941439253 0.9551700585069828
22985211 0.18165759541131937 0.9552382146056827
23034962 0.18336776929296802 0.9548215243978894
23084713 0.18543880758238174 0.9544505076607748
23134464 0.1871143908759697 0.9540971003726331
23184215 0.18938223430782772 0.9535548798092207
23233966 0.1911969338980562 0.9528311921757424
23283717 0.19340335091742983 0.9527532183294687
23333468 0.19513398536781268 0.9524525434166122
23383219 0.19694010012948163 0.952131284945167
23432970 0.19925159486516358 0.9516568929952047
23482721 0.2008699195929728 0.9512600196091081
23532472 0.2028032704851099 0.9515845548394946
23582223 0.20484389213728152 0.9509563080779625
23631974 0.20683665109612243 0.9502892137523843
23681725 0.2090192271836388 0.9495992504127214
23731476 0.21050814717018354 0.9492018012084363
23781227 0.21233409163767752 0.9497328155102699
23830978 0.21474170703998446 0.948900115823072
23880729 0.21669698533135434 0.9483719746112527
23930480 0.2186179218957855 0.9475387586471672
23980231 0.22049556167711892 0.9476696868789434
24029982 0.22264397413024065 0.9471487474649446
24079733 0.224369777141246 0.9467438083177938
24129484 0.22629733554131534 0.9458878965824971
24179235 0.22791696201836908 0.9457568190870139
24228986 0.23038795978647503 0.9455398755548676
24278737 0.23201458892817695 0.9451858057200601
24328488 0.2344218885362984 0.9449716806314183
24378239 0.23597111433067786 0.9442087297847286
24427990 0.2378827229655476 0.9438019838767937
24477741 0.23981959170308795 0.9435436347050769
24527492 0.2418473660565575 0.9428202123304156
24577243 0.2431389904166697 0.9422673696560626
24626994 0.24521276718264454 0.9420746833819129
24676745 0.24688123194716946 0.94201646717747
24726496 0.24861107136484234 0.9415338163879639
24776247 0.2507237741683522 0.9407748860151385
24825998 0.25222222185194254 0.9409545367365708
24875749 0.2542295923213117 0.9403429322398851
24925500 0.2552632239445988 0.9399525002175005
24975251 0.25772194799820525 0.9390584817774791
25025002 0.25918487556216746 0.9386003274491574
25074753 0.26063028657745463 0.9384422930899577
25124504 0.26287459340425917 0.9377253990034119
25174255 0.26467699392875615 0.937302189045027
25224006 0.2656707626551787 0.9368026584363746
25273757 0.26808581826493527 0.9361099702434879
25323508 0.2697167974943452 0.9361068937509456
25373259 0.27123814657277723 0.9360084310378283
25423010 0.2728063702649842 0.935156427493753
25472761 0.27479824847295453 0.9348768806704588
25522512 0.2764367224762686 0.9345113900430972
25572263 0.2776630613225515 0.9341314012263143
25622014 0.27975180004890965 0.9336624842763867
25671765 0.28100958370592544 0.933229100502627
25721516 0.28283930066716984 0.9320497103769344
25771267 0.284477384434521 0.9322253690691269
25821018 0.2858773366549347 0.9318574100420559
25870769 0.28771152004855194 0.9309583865146575
25920520 0.28955824345924563 0.9300034000899066
25970271 0.29109847378121634 0.9299575380179319
26020022 0.2925631262181105 0.929662252097836
26069773 0.29410318870219027 0.9291787165552796
26119524 0.2960567628738213 0.9290400089202705
26169275 0.2978160979858297 0.9281662704428476
26219026 0.2994717245823597 0.9275198965976488
26268777 0.300684423171246 0.9274222987295836
26318528 0.302309609387871 0.9267766471962251
26368279 0.3039219430587519 0.926262937917844
26418030 0.30571739004082976 0.9260594835037175
26467781 0.30739486811309685 0.9253285050634285
26517532 0.30890012522052973 0.9251350166804075
26567283 0.3106275548219621 0.9242478765060156
26617034 0.3119702415737637 0.9238047849989489
26666785 0.31407792319129085 0.9233759705555559
26716536 0.31539093744260027 0.9231120154039141
26766287 0.3176399469213189 0.9218223484668637
26816038 0.31855106979824227 0.9219650777184759
26865789 0.3206350999343636 0.9213496732421204
26915540 0.32227342658544444 0.9207234021164344
26965291 0.32409392201994186 0.9203542085997225
27015042 0.32557138649888395 0.9194425966539135
27064793 0.3271208829625414 0.9191036857413193
27114544 0.3286581357702082 0.9182319798245594
27164295 0.3304419400549898 0.9185279105441757
27214046 0.3322524395286759 0.9176308154171775
27263797 0.3336492997844276 0.9174653273012977
27313548 0.33499727643716537 0.9164368714603552
27363299 0.3366800747501851 0.9155672610634137
27413050 0.3382451496803134 0.9154110202569702
27462801 0.3395828330128514 0.9149139513163137
27512552 0.3415076564829258 0.9146161416012829
27562303 0.3431785705948638 0.9139847419255723
27612054 0.3448957286068885 0.9132987986840415
27661805 0.3457734439212237 0.9131336468254078
27711556 0.3478052468366084 0.9122372439687036
27761307 0.34857151088961935 0.9115382353156545
27811058 0.35033088367280235 0.9114195771397257
27860809 0.3513503714589604 0.9107485693802458
27910560 0.35327075984335443 0.9102485242548727
27960311 0.3545019387758802 0.9093404928876166
28010062 0.356014585427382 0.9094888343205292
28059813 0.3575981536293416 0.9084010085739901
28109564 0.3589125252492363 0.908233407163434
28159315 0.3608283332776467 0.9073914841790115
28209066 0.36209154941464244 0.9071809522917115
28258817 0.3632207217958229 0.9065813697574814
28308568 0.3646291470767074 0.9064766680253629
28358319 0.3664232967136977 0.9061833878568454
28408070 0.36719062253985546 0.9049641700008563
28457821 0.36883331765190747 0.9043540601663983
28507572 0.36998143113290055 0.9038624440358051
28557323 0.37173674617426444 0.9033072120548274
28607074 0.37268220286927967 0.9034153905197669
28656825 0.37449055544258775 0.902799903609245
28706576 0.3758587252479405 0.9019735998548155
28756327 0.3770986910148635 0.9016126461382435
28806078 0.3787711949252214 0.900974044756815
28855829 0.38012944347242567 0.8999997531855143
28905580 0.3813991699461382 0.8996193698933624
28955331 0.3826258524391135 0.8989630878945694
29005082 0.38384136552962195 0.8984209598109538
29054833 0.3854331068236484 0.897937282171472
29104584 0.3864200579755949 0.8972528545736657
29154335 0.38845030966329014 0.8970453362265244
29204086 0.3895795177512256 0.8963182120380352
29253837 0.391000519355154 0.8959272492763123
29303588 0.39270453116862797 0.8951652354641686
29353339 0.3933283581178666 0.8951759103512401
29403090 0.39538283400767543 0.8941417258250612
29452841 0.39621196245007506 0.8935853396253929
29502592 0.39825510365014305 0.8932922890346803
29552343 0.39881842557017516 0.8925562732966501
29602094 0.4002573546832387 0.8919720407811473
29651845 0.4023514850371863 0.8910479370049752
29701596 0.40383541115514276 0.8901485355069861
29751347 0.4052110398640382 0.8897947913194724
29801098 0.40655371204180335 0.8892087780578057
29850849 0.40737730769587077 0.8889721485034253
29900600 0.40946181984081864 0.8885808073282605
29950351 0.4105204880699795 0.8879346808021488
30000102 0.41193036688843543 0.8873810766105925
30049853 0.4123890887716014 0.8868587151031739
30099604 0.4135976123247178 0.8860900871051763
30149355 0.4153846048180905 0.8858765676395071
30199106 0.4165743701012504 0.8855743532207276
30248857 0.4182033495220653 0.884669115863282
30298608 0.4189045752451771 0.8841687889469724
30348359 0.4203251435851659 0.8839924026662315
30398110 0.42139909521076213 0.8831386160939123
30447861 0.4228221648588769 0.8824584231890115
30497612 0.4242866650702764 0.8814604445609832
30547363 0.42492868092734565 0.8811394790903595
30597114 0.4263130926229532 0.8810287431135623
30646865 0.42774663004828345 0.8800528119389566
30696616 0.4288205974005047 0.8795926932304557
30746367 0.4303949008215166 0.8789311812740594
30796118 0.4318389206575044 0.8784114051465369
30845869 0.43263381758078817 0.8775502439834698
30895620 0.43421095196382825 0.8774372942267245
30945371 0.4353811699549516 0.8768121045030768
30995122 0.43669441634262834 0.8759816157573765
31044873 0.4378577185761322 0.8752997703657615
31094624 0.43950361447046454 0.8748964010504643
31144375 0.4406574523156911 0.8744007728211378
31194126 0.4421746111167788 0.8736814814154813
31243877 0.44317563064552457 0.8727298085425653
31293628 0.4440600228304809 0.8727003234516358
31343379 0.4453014786048292 0.8713924461803262
31393130 0.4467181936502586 0.8720044898660982
31442881 0.44837037766743537 0.8707617218619521
31492632 0.44922149922600035 0.8698956869116572
31542383 0.45078345612031623 0.8692383646137862
31592134 0.4516988910545569 0.8688721072407465
31641885 0.45343677001400123 0.8680598459988846
31691636 0.4542922969435303 0.8680657691768838
31741387 0.45544428032833806 0.8670014805154092
31791138 0.4567454722156182 0.8668692411382007
31840889 0.4580482234926546 0.8660146469948041
31890640 0.45910090795397734 0.8654778723530621
31940391 0.4602211533543675 0.8646774200054973
31990142 0.46136426980047196 0.8638689097780801
32039893 0.4628271568531082 0.8637684663633596
32089644 0.46367382229203075 0.8633017462821396
32139395 0.4648268873827756 0.8623526306296102
32189146 0.4658461403136568 0.8614207933897385
32238897 0.4668891688159416 0.8613033737507397
32288648 0.4682782636494857 0.8606571278534735
32338399 0.4691338890421959 0.8600964826999313
32388150 0.47073206574755244 0.8597230197943317
32437901 0.47146124480768425 0.8590229324667698
32487652 0.47265135195674857 0.8586052761958598
32537403 0.47340161539031217 0.8576443646979837
32587154 0.4751213324550988 0.8574265731772427
32636905 0.47597008772706845 0.8571064865868987
32686656 0.47664965451868885 0.8561154283197432
32736407 0.47783568841474744 0.855580339482792
32786158 0.4792409780613352 0.8550358447529476
32835909 0.4799950361306844 0.854369140513726
32885660 0.48104428196935045 0.854242693692828
32935411 0.48232733845297104 0.8532234331992729
32985162 0.48306320009472675 0.8530818816493476
33034913 0.4843886643783658 0.8523251598710694
33084664 0.48539947617867507 0.8518664052159376
33134415 0.4865628966780681 0.8511487219316395
33184166 0.4879986832157247 0.8505954647874999
33233917 0.4886114087320927 0.8501950707904617
33283668 0.4897068191851636 0.8493472015911666
33333419 0.490705891318313 0.8488399488386901
33383170 0.4917806687871997 0.8483882824669519
33432921 0.4933891938148151 0.8477665381878958
33482672 0.4944519132299295 0.8471340689606126
33532423 0.4952244182086152 0.8469033453959027
33582174 0.49641393972008574 0.8454870371784281
33631925 0.49748137753646443 0.8453839366359784
33681676 0.4982124392674086 0.844682893502093
33731427 0.4992418011719193 0.8442431835268925
33781178 0.5009621653920089 0.8432151592196547
33830929 0.5018387982161284 0.8430108738248308
33880680 0.5029078309705176 0.8421508722317733
33930431 0.5035343982771017 0.8415875524014147
33980182 0.5047021740420393 0.8410026882361145
34029933 0.5057651101097956 0.8405618262335607
34079684 0.5067580830803097 0.8396569938313568
34129435 0.5081553527518792 0.8389868277458685
34179186 0.5096242375680958 0.8386084680442639
34228937 0.5099224996290936 0.8378519756996136
34278688 0.5110747712198906 0.8372971782274498
34328439 0.5126638761606512 0.8365518307368641
34378190 0.5132557074060874 0.8360773506016875
34427941 0.5141999855203878 0.8353604244923947
34477692 0.5153414065864168 0.8350345077629119
34527443 0.516315556314704 0.83409594611197
34577194 0.5179335352359256 0.8337958540247382
34626945 0.5185820164775594 0.8331389605655316
34676696 0.5198706940219995 0.8326746979770896
34726447 0.5207472731033279 0.8317856200991297
34776198 0.5212249929705124 0.8313629579288836
34825949 0.5227502056968006 0.830689835183198
34875700 0.5233415456676718 0.8305776286832901
34925451 0.524555159537082 0.8296987090156643
34975202 0.5254486960369958 0.8295463090054405
35024953 0.5264322922286572 0.8286843564220912
35074704 0.5272303565412808 0.8278716326580867
35124455 0.5283756637766226 0.8273004820983155
35174206 0.529104471174895 0.8267287361768687
35223957 0.5299996352939464 0.8262737501697547
35273708 0.5309083246438273 0.8254327626341701
35323459 0.5320097701426629 0.8255186453221448
35373210 0.5328552436726293 0.8249318491492603
35422961 0.533747364413477 0.8238702684826417
35472712 0.5346120787838917 0.8235315273455536
35522463 0.5356435584131323 0.8227792444929058
35572214 0.5362691860663333 0.8227746343103255
35621965 0.5376103314914129 0.8220434466226182
35671716 0.5386012583029233 0.8212317429664747
35721467 0.5389152381652493 0.8206781017281215
35771218 0.5402198320291897 0.820642913543041
35820969 0.5405167384703098 0.8196271067269076
35870720 0.54211697640596 0.8191543036574671
35920471 0.5429242559633514 0.8183872263799359
35970222 0.5435735648909952 0.8178277574870303
36019973 0.5445592448724603 0.8173234140453303
36069724 0.5456674921622905 0.8166828249907532
36119475 0.5463311025428899 0.8161536534270494
36169226 0.5476187422609596 0.8157566889251586
36218977 0.5480828689863048 0.8152113755742839
36268728 0.5490911189947347 0.8143038124075731
36318479 0.5501855534101086 0.8137231240095425
36368230 0.5511436171640843 0.8133960306997026
36417981 0.5522241294876363 0.8129802286345608
36467732 0.5528708451626931 0.8123288689401028
36517483 0.5536783636877803 0.8114745998390415
36567234 0.5547928525321391 0.8111579304767857
36616985 0.5557546430468722 0.810478636395227
36666736 0.5566988535395085 0.8095111358670909
36716487 0.5573916202596161 0.8093018566503764
36766238 0.5584598988864751 0.8087696966433282
36815989 0.559367214763713 0.8077684236138809
36865740 0.5603515114308086 0.8072152376374662
36915491 0.5615707294575344 0.807115102045522
36965242 0.5625182767493913 0.8059473431178222
37014993 0.5632551659837319 0.8055093279288941
37064744 0.5641341329874269 0.8051483778100224
37114495 0.5649533185982283 0.8046589496380998
37164246 0.5657615388647987 0.8036588817504202
37213997 0.5665119085576501 0.8032303038162388
37263748 0.5674221548212466 0.8025339399687295
37313499 0.5684287965630734 0.801939204470492
37363250 0.5692060492933444 0.801264387856924
37413001 0.5700959038601876 0.8005864578766246
37462752 0.5706931675586162 0.8005482507862699
37512503 0.5718170485930033 0.7995895161832277
37562254 0.5725444413785576 0.7991258981914346
37612005 0.5733417452352426 0.798492786415822
37661756 0.5745533595059126 0.7983327361964997
37711507 0.5750217770923242 0.7974140999020582
37761258 0.5760968327635653 0.7968852796342757
37811009 0.5769233370413593 0.79624240695778
37860760 0.5778313306728964 0.7960786951379046
37910511 0.5786189260474924 0.7954329421741607
37960262 0.5794829829977715 0.7949803526836959
38010013 0.5801535704628289 0.7938144745053165
38059764 0.5805512023885052 0.7937054794177623
38109515 0.5816151788196103 0.7931769088452051
38159266 0.5821515134472033 0.7926777629269637
38209017 0.5830619589563187 0.7920255104804713
38258768 0.5840117524916472 0.7912819423163936
38308519 0.5846942498811151 0.7910803318488555
38358270 0.5853105960872579 0.7903730897578864
38408021 0.5863734840679837 0.7898663643290319
38457772 0.587280703935047 0.7894528412589544
38507523 0.5876954640815316 0.7892921233426241
38557274 0.5882224770661874 0.7882980401961052
38607025 0.589548274191324 0.7879973689434372
38656776 0.5899548213187986 0.7867293427744169
38706527 0.5907590353830993 0.7868726506243698
38756278 0.5916129157693535 0.7862199290264041
38806029 0.5922762053036008 0.7857324821263934
38855780 0.5930536002086688 0.7851355679838091
38905531 0.5939216989795078 0.7846476481720892
38955282 0.595186480222838 0.7838726292452022
39005033 0.5953523256090253 0.783479678642872
39054784 0.5963056249941008 0.782847988887995
39104535 0.5965680821721226 0.7823270457588193
39154286 0.5980941489033686 0.7818986563231529
39204037 0.5982645828936728 0.7813921880349874
39253788 0.5993389990121131 0.7807704083143804
39303539 0.600185681452781 0.7799209215572159
39353290 0.6010146022176815 0.7794320560176303
39403041 0.6018485164208468 0.7784619441365328
39452792 0.6027598706547508 0.778181821938599
39502543 0.6034316148867166 0.7772552221190119
39552294 0.6044614559920419 0.7768772405424939
39602045 0.6049539776492856 0.7764570302092573
39651796 0.605658735627878 0.7761434426485674
39701547 0.6065478310199512 0.775132792614435
39751298 0.6069469405748953 0.7748934664377689
39801049 0.608401039121366 0.7743303723229223
39850800 0.6086761767426357 0.7734225621693035
39900551 0.6099885797480119 0.7729190838199923
39950302 0.6101779647426704 0.7724566667409595
40000053 0.6109969907651287 0.7721538784800493
