# Supplementary material for: Toward a fully wireless endovascular neural interface: Evaluating power transfer efficacy
Source: PLoS One. 2026 Jun 15;21(6):e0351138. doi: 10.1371/journal.pone.0351138 (PMC13268161; doi:10.1371/journal.pone.0351138)
Supplement: S1 File — (ZIP) [file pone.0351138.s004.zip › S1 files/Planar Rx 5 turns in tissue.txt]

# HZ S RI R 50
50000 -0.9738637203780328 0.005774722498898993
99751 -0.9731613181936166 0.010002061470714821
149502 -0.9723355338419354 0.014046813205391303
199253 -0.9721426122367011 0.01837862578822653
249004 -0.9716650685183722 0.02247187940990383
298755 -0.9710730075287992 0.026366874568394667
348506 -0.9701798687122876 0.03038412094759771
398257 -0.9703824265928507 0.034455253153450986
448008 -0.9699575027949282 0.0385298114156435
497759 -0.9693734307533071 0.042464349855006446
547510 -0.9690748626522783 0.046541444274877504
597261 -0.968784356209461 0.05046664070233719
647012 -0.9684815638355708 0.05440994809544413
696763 -0.9680084526204729 0.0583425376329714
746514 -0.9674375902082585 0.06212859359292868
796265 -0.9670638269901272 0.06635460476297715
846016 -0.9664201091731109 0.07010109218439181
895767 -0.9661846092313434 0.07404492281676363
945518 -0.9657700179319628 0.07807324360936177
995269 -0.9650407949961375 0.08177638142021675
1045020 -0.964666702113357 0.08574676984739661
1094771 -0.9641617097621716 0.08969959872589672
1144522 -0.9633770776221308 0.09345997914582818
1194273 -0.962724528965422 0.09738100192810488
1244024 -0.9623522242602099 0.10143568124479208
1293775 -0.9617922356654125 0.10517005985417048
1343526 -0.9610827532304053 0.10898030005217921
1393277 -0.960690677172652 0.1128128618113274
1443028 -0.9599156294713014 0.11666958183565207
1492779 -0.9593532322564299 0.12056528240107142
1542530 -0.9585924234287853 0.12426500677458957
1592281 -0.9581019034000414 0.1281407393974024
1642032 -0.9573678593500192 0.13175103632885812
1691783 -0.9566683951570664 0.13555861843346342
1741534 -0.9558844236067319 0.1393689674489249
1791285 -0.9550563175422169 0.14325533867922677
1841036 -0.9544914183729185 0.1470989849849826
1890787 -0.9537378002532474 0.15084610099125775
1940538 -0.9528908926229266 0.15435833115616038
1990289 -0.9522132424757791 0.1582562231673337
2040040 -0.9514561617646452 0.1620626931604737
2089791 -0.9507369850413465 0.1657976663970049
2139542 -0.9499162636393992 0.16938516871082984
2189293 -0.9490556894020356 0.17316514354418325
2239044 -0.9482351205380168 0.1768244880148378
2288795 -0.9474677915212518 0.1805839058068721
2338546 -0.9467102674794405 0.18439482788730643
2388297 -0.9457292819141647 0.1881432275207042
2438048 -0.9449203805203285 0.19162810193844715
2487799 -0.9438782413242681 0.19533902840984266
2537550 -0.9430943258600556 0.1988728059800205
2587301 -0.9421889826933912 0.20257191829385976
2637052 -0.9410927581233766 0.20628768549559612
2686803 -0.9403139360411524 0.20998611198253053
2736554 -0.939227815588446 0.2135580025971682
2786305 -0.9383430050245192 0.21719465627229223
2836056 -0.9374496163454663 0.22080257936981468
2885807 -0.9364746809419152 0.22456118771630562
2935558 -0.9354484296450641 0.2280917995949522
2985309 -0.9345208763284862 0.23167835156978842
3035060 -0.9334302409255039 0.23533993375907972
3084811 -0.9324773946781663 0.23899519066308184
3134562 -0.9312375069962722 0.24247681269040436
3184313 -0.9302330721218339 0.24611085977398006
3234064 -0.9292393959938441 0.24960885275499223
3283815 -0.9283485193225239 0.2531121477154211
3333566 -0.9271155661306603 0.25672240114252703
3383317 -0.9260932500583897 0.2602666211522964
3433068 -0.9248565001642639 0.26394031395978357
3482819 -0.9238833039847363 0.26736996665968876
3532570 -0.9227991923087001 0.2708969535619323
3582321 -0.9213972050423196 0.27450744346444717
3632072 -0.9203791817409644 0.27787915052516843
3681823 -0.9191878953911291 0.28135693636632386
3731574 -0.9179242947124142 0.28503978052467477
3781325 -0.9167126871977321 0.28826862594040026
3831076 -0.9157079204205479 0.29188377402206156
3880827 -0.9143058169338406 0.29545088944443804
3930578 -0.9134100544124099 0.29890530924566955
3980329 -0.9119041237297532 0.3023782203615847
4030080 -0.910683801564781 0.3059195084592614
4079831 -0.9096483194477438 0.3092426220356534
4129582 -0.9083494992541248 0.3125950327333427
4179333 -0.9070976549687659 0.3162464841227956
4229084 -0.9055529908121808 0.3194791797947866
4278835 -0.9043910120897336 0.3229256536696676
4328586 -0.9031257402532841 0.32647964437817206
4378337 -0.9016724980380739 0.3298576382754719
4428088 -0.9003381217607943 0.3331974908512427
4477839 -0.8990961447165596 0.33668512145721663
4527590 -0.8976138491273693 0.33998607660371283
4577341 -0.8962731783022008 0.343411520015573
4627092 -0.8949961442095509 0.34663391825291523
4676843 -0.8935313365769431 0.3500247567529511
4726594 -0.8921914993111126 0.3534124390388405
4776345 -0.8908404155974788 0.356778633197171
4826096 -0.8893617890832326 0.36003530000853823
4875847 -0.8879103797124503 0.3634970647822849
4925598 -0.8865270757349367 0.36670390752643184
4975349 -0.8850363661359533 0.3701712912143534
5025100 -0.8837231681679161 0.37345041361631026
5074851 -0.882300897545042 0.3768113327464959
5124602 -0.8807988833217852 0.3798095054418391
5174353 -0.8793422923061832 0.38318571781520055
5224104 -0.8776644659388336 0.3866584740692781
5273855 -0.8761474550239357 0.38980635506378
5323606 -0.8747463576701567 0.3930417294800306
5373357 -0.8732460542811626 0.39617149297785575
5423108 -0.8716476055971176 0.39954912395153863
5472859 -0.8701959950199966 0.40254150452549403
5522610 -0.8685860622658524 0.4060759010206707
5572361 -0.8669185542936709 0.40902747725315197
5622112 -0.8655468162288432 0.4123057998310656
5671863 -0.8637053866138625 0.41563599572061827
5721614 -0.862313194446287 0.4186894136254645
5771365 -0.8605686970027091 0.42197978125735913
5821116 -0.8590963251079458 0.42500753354247317
5870867 -0.8573228623811437 0.4283470259164411
5920618 -0.8557651918102465 0.4314072502447896
5970369 -0.8540460449209817 0.43467517730269484
6020120 -0.8525132616087956 0.4376593085065801
6069871 -0.8507865707942325 0.44084239379792106
6119622 -0.8493851102284141 0.44388137738730976
6169373 -0.8476079826233419 0.4470368243415449
6219124 -0.8458352273881081 0.44997988781444986
6268875 -0.8443481190727291 0.45316623754993857
6318626 -0.8423931988287439 0.4563423547538064
6368377 -0.8407804000001612 0.4592920323340679
6418128 -0.8389533843635468 0.46251567566369767
6467879 -0.8373405601559132 0.46556085594203345
6517630 -0.8356221701660839 0.46850065222560044
6567381 -0.8337616006456914 0.4716327314128962
6617132 -0.8319426372110843 0.47459897922387256
6666883 -0.8303452059540688 0.4774660426599954
6716634 -0.8285061562095929 0.4806595626547569
6766385 -0.8266773766738285 0.4835485556543162
6816136 -0.8248700153913369 0.48657514775133165
6865887 -0.8231535054007502 0.489669872495112
6915638 -0.8212525532419426 0.4925450018813517
6965389 -0.8195078111401802 0.4954317625409633
7015140 -0.8177907033910915 0.4983436705180033
7064891 -0.8157380683778247 0.5013836208646492
7114642 -0.8140222853452637 0.5043611098487821
7164393 -0.8123511719029788 0.5072928067264397
7214144 -0.8103106452745916 0.5100970907194585
7263895 -0.8083789603271961 0.5129750789144427
7313646 -0.8065721096130036 0.5158973031569473
7363397 -0.8046595036325329 0.518676545428211
7413148 -0.802734523498945 0.5218560169710021
7462899 -0.8009204005793171 0.5245956232370118
7512650 -0.7989256386595787 0.5274819026689289
7562401 -0.7970346504192773 0.5302417516016644
7612152 -0.7952527679589495 0.5331699266205102
7661903 -0.7931007830672195 0.5358346511326546
7711654 -0.7913271380987292 0.538707439324374
7761405 -0.7895021555948725 0.541612274815625
7811156 -0.7874582512474018 0.544402222887651
7860907 -0.7855336767237804 0.5471547441746524
7910658 -0.7835580065362989 0.5499844849616264
7960409 -0.7815830957318206 0.5527559566013613
8010160 -0.7796194530388665 0.5554277945653943
8059911 -0.7774484558752559 0.5583047478805166
8109662 -0.7756546173648281 0.5609019862230641
8159413 -0.7736198522999735 0.5635792615567216
8209164 -0.7715673615210151 0.5664111558471377
8258915 -0.7696235631239292 0.5690441107045463
8308666 -0.7675122932018112 0.5717074051099943
8358417 -0.765542855836088 0.5746395850664663
8408168 -0.7635367890799775 0.5771446963141413
8457919 -0.7615231285273354 0.579804353338188
8507670 -0.7592262027035651 0.582613889311912
8557421 -0.7574188794434277 0.5850007093825488
8607172 -0.755343967966735 0.5878396713683786
8656923 -0.7532157710454566 0.5903698650872874
8706674 -0.7510662417688372 0.5930661887827317
8756425 -0.7491450430219447 0.5954468045905721
8806176 -0.7470340299505912 0.5980904250173293
8855927 -0.7450963545413913 0.600708521228517
8905678 -0.7428849994700807 0.6031598390441155
8955429 -0.7409647038099313 0.60596737274892
9005180 -0.7384912786160188 0.6086039845242558
9054931 -0.7363856934156544 0.6107759538204623
9104682 -0.7343179321659244 0.6136203536305193
9154433 -0.7321149407646405 0.6161347251259135
9204184 -0.7300309298199444 0.618599543322373
9253935 -0.7280013063184141 0.6209285681326467
9303686 -0.7257628313213215 0.6236577418170366
9353437 -0.7238707006909971 0.626012555471363
9403188 -0.7217371825063555 0.6284186375077104
9452939 -0.719182344186291 0.6311658025864789
9502690 -0.717116288608789 0.6333733466132782
9552441 -0.7150707449733401 0.6359440805011806
9602192 -0.7129668508852602 0.6384566692762661
9651943 -0.7107550164587848 0.6408308246531031
9701694 -0.7085119362654781 0.6431738221055733
9751445 -0.7062507746895816 0.6456770342414089
9801196 -0.7039378719134259 0.6478908006293621
9850947 -0.7020535904152712 0.6503950686988937
9900698 -0.6997199700245238 0.6528451478133661
9950449 -0.6975054230754061 0.6550421855300843
10000200 -0.6951029918846309 0.6574349318215055
10049951 -0.6931438778607509 0.6599617411844392
10099702 -0.6909401124734773 0.6621517725065478
10149453 -0.6884620391927038 0.6642873905593825
10199204 -0.6863841082547067 0.6666997561905854
10248955 -0.6839957245888559 0.6690392804347463
10298706 -0.6818798153852331 0.671431021917502
10348457 -0.6794376715362188 0.673664141102659
10398208 -0.6772311045502546 0.675931208681275
10447959 -0.6749977369590137 0.6782717012953873
10497710 -0.6728067887001052 0.6804977799085046
10547461 -0.6704550714482895 0.6827174086855895
10597212 -0.6682663555165943 0.6849068170967574
10646963 -0.6658341787986676 0.6872099142683828
10696714 -0.663762059903028 0.6894220868743324
10746465 -0.6615929645535529 0.6916001594027803
10796216 -0.6590891704614874 0.6936158785961427
10845967 -0.6569016877216063 0.6961072156167373
10895718 -0.6545881337504242 0.6977856118987869
10945469 -0.6522922393030369 0.7002255561860289
10995220 -0.6499803771172761 0.7023003412101323
11044971 -0.6477838692123259 0.7044094530691245
11094722 -0.6454999630281284 0.706683042967415
11144473 -0.6431115403187542 0.7089030610937277
11194224 -0.6407330750415539 0.7109034125375836
11243975 -0.6382642437249556 0.7129845394745309
11293726 -0.6359526559127058 0.7152042680779405
11343477 -0.6339699736609097 0.7171900076996472
11393228 -0.631207636193463 0.7193531913841604
11442979 -0.6289804786671164 0.7212401967388478
11492730 -0.6268842771913496 0.7235388346752849
11542481 -0.6242465418138854 0.7252919766278215
11592232 -0.621964441138906 0.7275350019717459
11641983 -0.6196351853071298 0.7295424088571605
11691734 -0.61742026142633 0.7316866557602998
11741485 -0.6150014380356047 0.7333948178760897
11791236 -0.6126369439233647 0.7353937755839051
11840987 -0.6103602811469866 0.7375470688882713
11890738 -0.6077995858142454 0.7394309230314638
11940489 -0.6054466110824839 0.7412929448935103
11990240 -0.6030474997830256 0.74318693995717
12039991 -0.6007065250772655 0.7451529246624382
12089742 -0.598268498261176 0.7471366172279043
12139493 -0.5959239863044855 0.7489535439007031
12189244 -0.5937274772309755 0.7507802554267798
12238995 -0.5912285694155454 0.7528891134028787
12288746 -0.5889813790699604 0.7545691875051104
12338497 -0.5864486527784657 0.7564662008080795
12388248 -0.5840133561064632 0.7584474089182516
12437999 -0.5816281217557752 0.7602919802531298
12487750 -0.5792709960380016 0.7619967135823161
12537501 -0.5769448932080203 0.7638721618258849
12587252 -0.574412974005719 0.7657082305518264
12637003 -0.5723115411444994 0.7674652334012058
12686754 -0.5695080998322652 0.7694074910786349
12736505 -0.5674305218335001 0.7712185266316839
12786256 -0.5649654169283479 0.7729383276489207
12836007 -0.562530113911715 0.7746095978520771
12885758 -0.5600274660897867 0.7763950827261149
12935509 -0.5575976744320125 0.7780352493461087
12985260 -0.5553726375740163 0.780044076789588
13035011 -0.5527081167503471 0.781617027881051
13084762 -0.5503369941127909 0.783423899627619
13134513 -0.5481384626503342 0.7849152901993187
13184264 -0.5456066802045859 0.786880705837932
13234015 -0.5431309486566157 0.7881588798757214
13283766 -0.5406389843604514 0.7902900012079715
13333517 -0.5385035422228096 0.7918019000957826
13383268 -0.5360780468401122 0.79356202058046
13433019 -0.533363085762393 0.7952368486051825
13482770 -0.5311452751938996 0.7970244872644326
13532521 -0.5289968300135524 0.7982644485967904
13582272 -0.526183533129434 0.7998929746401442
13632023 -0.5239073149458895 0.8016820193347453
13681774 -0.5213838041959441 0.80327578615789
13731525 -0.5189093098638626 0.8049861616991587
13781276 -0.5166007937269617 0.8064509754230796
13831027 -0.5141511558570457 0.8078221181322901
13880778 -0.51143224169075 0.8097189919500484
13930529 -0.5093366863632722 0.8110278501866253
13980280 -0.5069716464295814 0.8125923585484158
14030031 -0.5043217100328193 0.814197123822322
14079782 -0.5017740043087974 0.815569313117552
14129533 -0.49953756774104735 0.817388591182205
14179284 -0.49706458724638647 0.8186979362921827
14229035 -0.4947562531618418 0.8200622476069853
14278786 -0.4921052253881432 0.8217083046113817
14328537 -0.48979692168026473 0.8232442181739099
14378288 -0.4873762925933398 0.8244565788227005
14428039 -0.48486080062257597 0.8261329084315379
14477790 -0.482752590216317 0.8274811857488779
14527541 -0.48011192415205184 0.829071829561712
14577292 -0.47757511648230994 0.830392731408248
14627043 -0.4751262984645445 0.8317722367664818
14676794 -0.4727504804994423 0.8331871011073322
14726545 -0.4700774308876015 0.8347662782072435
14776296 -0.46786464452627186 0.8360817800825081
14826047 -0.4653951440542097 0.8373169133837391
14875798 -0.4630168864021473 0.8388147474090207
14925549 -0.460551067840636 0.8401607472219359
14975300 -0.45823566218822703 0.8414458310799464
15025051 -0.45574376787131143 0.8427353317711919
15074802 -0.4533689373845573 0.844066046200085
15124553 -0.4507142118983111 0.845459959921246
15174304 -0.44847729904987577 0.8468064683865013
15224055 -0.44603052353947154 0.848100356399252
15273806 -0.44342012295926436 0.8493437891507492
15323557 -0.44116154965993126 0.8508278303939903
15373308 -0.4387750317431922 0.8519837669271376
15423059 -0.4362283839030588 0.8532947405213916
15472810 -0.4335060499271807 0.8546267852921526
15522561 -0.4313338011367339 0.8559104832891736
15572312 -0.42891666693024266 0.8572555481189688
15622063 -0.4263924146488368 0.8584800403167283
15671814 -0.4239460272873372 0.8593691421723046
15721565 -0.4214107292651398 0.8607617241541586
15771316 -0.41916743626776254 0.8619145618222067
15821067 -0.41674183647607993 0.86289707282766
15870818 -0.4142925733454488 0.8643455219887963
15920569 -0.4118485539272749 0.8655389662636613
15970320 -0.40924434827705897 0.8667641015836869
16020071 -0.40684293646341474 0.8679294873380867
16069822 -0.4045227717517187 0.8691053059834288
16119573 -0.4021640496729403 0.870278232169234
16169324 -0.3994743633734113 0.8713731143103923
16219075 -0.3973537949193762 0.8726409301735168
16268826 -0.394506275075577 0.8736662419283888
16318577 -0.39255258846019414 0.8746274524288964
16368328 -0.3899205863152577 0.8757066617357275
16418079 -0.38740675309943895 0.8770779219201524
16467830 -0.38508498984515366 0.87798009877451
16517581 -0.3828443518211829 0.8792488996849798
16567332 -0.3801849413543809 0.88023576284189
16617083 -0.37766941388488123 0.881200057521417
16666834 -0.37524764998191135 0.8822911395237897
16716585 -0.37290090650659363 0.8832845732214076
16766336 -0.3705927163619527 0.88436326229741
16816087 -0.36816110181973377 0.88539419304236
16865838 -0.36600927571771574 0.8864722630768572
16915589 -0.36321522090772396 0.8874495818314168
16965340 -0.3608870886782157 0.8885762013547518
17015091 -0.358344956832541 0.8895249411564631
17064842 -0.3562283324693732 0.8904347210984681
17114593 -0.3535592401495557 0.8912769826822666
17164344 -0.3514172778638829 0.8922886747731534
17214095 -0.3489558095334397 0.8933648794022001
17263846 -0.3466809504445875 0.8941843461385816
17313597 -0.3439915203105332 0.8953720969283682
17363348 -0.3415511066384621 0.896210354152331
17413099 -0.3392200886733618 0.8971421396344255
17462850 -0.3370880610588079 0.897991713924051
17512601 -0.3342749652293572 0.8988832184849312
17562352 -0.33226947610590685 0.9001470600514955
17612103 -0.3297487349347791 0.9008527999636451
17661854 -0.3273231344264068 0.9017228897835158
17711605 -0.3248249267952745 0.9027657812798913
17761356 -0.3225376509329973 0.9030636239729736
17811107 -0.3204354385531098 0.9044215593965393
17860858 -0.3177222670322152 0.9052214472693806
17910609 -0.3156403183455011 0.906031614866786
17960360 -0.3132557860113792 0.9069931797793973
18010111 -0.31069847223087116 0.9077300557114698
18059862 -0.3082748358697391 0.9087112513523107
18109613 -0.3060371522546721 0.9095086987376306
18159364 -0.3035744169986713 0.9103305610194102
18209115 -0.3013154956151309 0.9109693639740938
18258866 -0.2986954301001761 0.9118828497592427
18308617 -0.29646021499122677 0.9126922199361608
18358368 -0.2942125167330259 0.9133520841510355
18408119 -0.29174640838343063 0.9143355048097214
18457870 -0.28953406575160995 0.9150364157006649
18507621 -0.28705161677361035 0.91585429306122
18557372 -0.2847970872006911 0.9164280323384706
18607123 -0.2822140683265044 0.9172713514855316
18656874 -0.28000331608194956 0.9180839275898707
18706625 -0.27757442296731105 0.9186734209920789
18756376 -0.275694475299814 0.9194260917307304
18806127 -0.2729380148421482 0.9202201837802679
18855878 -0.2706044934317605 0.9211277334001134
18905629 -0.2679934685600275 0.9217209453132487
18955380 -0.26581864635580094 0.9221642258009215
19005131 -0.26367251029681565 0.9229214188649052
19054882 -0.26134536250407436 0.9238272534469848
19104633 -0.2589526357003482 0.9245702276550227
19154384 -0.2566556024261661 0.9250692486280493
19204135 -0.2543406216123805 0.925783636838104
19253886 -0.25220716677009547 0.9262696799722591
19303637 -0.24977121995951077 0.9270848040824436
19353388 -0.24715005921015443 0.9274941940936784
19403139 -0.24520540911030791 0.9284165127485843
19452890 -0.2426348626683672 0.9287902565381038
19502641 -0.24049051953720496 0.9296266069828193
19552392 -0.2381772817019122 0.9303135755503847
19602143 -0.23585873342990624 0.930642491344378
19651894 -0.2334214258283872 0.9312602540943435
19701645 -0.2313732171215324 0.931928500406609
19751396 -0.22874211944126557 0.932699911551745
19801147 -0.22677161388257158 0.9330669474380879
19850898 -0.22450917864835424 0.9338490261346951
19900649 -0.22210421497371527 0.934129441050284
19950400 -0.2197818385903701 0.9348447310860485
20000151 -0.21762644356916921 0.9353484429663178
20049902 -0.21520525613483407 0.9359372759768946
20099653 -0.21288597616802765 0.9363953952631502
20149404 -0.21077790754876377 0.9372101259295448
20199155 -0.20827334596191166 0.9373160454321626
20248906 -0.2059320394727625 0.9381545822966298
20298657 -0.2037058461841316 0.9387409909967075
20348408 -0.20145136616314605 0.9389736207524809
20398159 -0.1991038538698409 0.93968035822258
20447910 -0.1970253922293342 0.9400947082507058
20497661 -0.19461932741107382 0.9408057145020841
20547412 -0.1924214916302943 0.9409728291836436
20597163 -0.19010287799070313 0.9415398161778505
20646914 -0.1879257769309991 0.9422640310557233
20696665 -0.18558064235751462 0.942360843896646
20746416 -0.18354879787862363 0.9430816547392041
20796167 -0.18115412309200693 0.9436493668854545
20845918 -0.17919207577387194 0.9439724838437474
20895669 -0.17696134211954162 0.9443242991793119
20945420 -0.17456072054937133 0.9447202188653531
20995171 -0.17204464621509863 0.9453052478374785
21044922 -0.1701362247164351 0.9454320835750621
21094673 -0.16817868227936197 0.9461945797371331
21144424 -0.16561931523120813 0.9463486325978441
21194175 -0.16369636399145218 0.946888684508111
21243926 -0.1610004260987701 0.9470508547181594
21293677 -0.1591173964223726 0.9479924337328651
21343428 -0.15678997510019144 0.947933879318359
21393179 -0.15466909135511284 0.9484450357763782
21442930 -0.1524700343435162 0.948982108157705
21492681 -0.1503415355247741 0.9493360786727993
21542432 -0.14793556564385613 0.9495010079169411
21592183 -0.14593206729155772 0.9497483611973213
21641934 -0.1436793198524917 0.9501660125505665
21691685 -0.14161334980538662 0.9505400679370405
21741436 -0.13948844577428365 0.9510825267901712
21791187 -0.13712703869475606 0.9511600595400367
21840938 -0.13496195103203365 0.951675303773723
21890689 -0.13281238196208808 0.9521322726662634
21940440 -0.13055842674204995 0.9521591162703689
21990191 -0.12857808293826983 0.9528152759990873
22039942 -0.12646796664384158 0.9530153360430561
22089693 -0.12428596923580534 0.9530253897636559
22139444 -0.12207127728786196 0.9535184325201778
22189195 -0.11976670218867255 0.9537563666665299
22238946 -0.1176688846754883 0.9540512546494982
22288697 -0.11535039246687981 0.9541999463448496
22338448 -0.11357252025236803 0.9544248030015956
22388199 -0.11140646568720614 0.9549701416803407
22437950 -0.10939716243531981 0.9550368940480011
22487701 -0.10713702046910628 0.9556336997010463
22537452 -0.10508245154032336 0.9555720206416488
22587203 -0.10274601380367779 0.955808635043656
22636954 -0.10068491388811066 0.9559527896193791
22686705 -0.09873992980381133 0.9564064199575281
22736456 -0.09642782568530157 0.9566956632839229
22786207 -0.09433089466746854 0.9569720002120385
22835958 -0.09228818772921293 0.95708162858781
22885709 -0.09024406133072163 0.9573416591399532
22935460 -0.08814528358662674 0.9571991945871832
22985211 -0.08590568276177814 0.9577976170663549
23034962 -0.08369568557092111 0.95775108815387
23084713 -0.08181316148009808 0.9581525506731101
23134464 -0.07951969222318198 0.9581235718226794
23184215 -0.07760908156934226 0.9584193651307679
23233966 -0.07533557978326565 0.9586094186649471
23283717 -0.07349618033448935 0.9587998117830919
23333468 -0.07162089233505643 0.9589168272156223
23383219 -0.06947558095256172 0.9589746177886261
23432970 -0.06738261547431652 0.9595997749723154
23482721 -0.06543940941732528 0.959606269614337
23532472 -0.0629128868655984 0.9594612153561818
23582223 -0.06093730348002521 0.9598935164732566
23631974 -0.05932438462441626 0.9598683253294923
23681725 -0.05686302735872584 0.9600043510112714
23731476 -0.05497073494927906 0.9601754989892645
23781227 -0.05300508894716886 0.9603540472822488
23830978 -0.05093556958250334 0.960615958338369
23880729 -0.04897546541836259 0.9605829189273796
23930480 -0.047072313113413596 0.9607555493278818
23980231 -0.044796769704456764 0.9608631135611487
24029982 -0.04294009023492359 0.9608926698913032
24079733 -0.04062042625451365 0.961263074086492
24129484 -0.03870897220507026 0.9613782937601852
24179235 -0.036708096740822 0.9613473982233457
24228986 -0.03476530177350934 0.9616835848992967
24278737 -0.0325706446241589 0.9613962752606715
24328488 -0.03087022983588605 0.9616167443788841
24378239 -0.028789021898354614 0.9615223593470393
24427990 -0.02665075472188557 0.9616190710352855
24477741 -0.024823701348321264 0.9616424468206551
24527492 -0.022724381176257902 0.9618138314966678
24577243 -0.020682405049898784 0.9618286151711316
24626994 -0.018821270172459895 0.961935442128561
24676745 -0.016740008862269912 0.9619255425333044
24726496 -0.014862493625719422 0.9621220871821589
24776247 -0.012939512841709553 0.9620648093493998
24825998 -0.010674234322577534 0.9621920299831208
24875749 -0.009091583667424453 0.9621358679988775
24925500 -0.006990194854399563 0.962275813361041
24975251 -0.004887574819438945 0.9620606540747174
25025002 -0.002812349718933231 0.9622588788319278
25074753 -0.0012301073161740527 0.9621013937288401
25124504 0.0009044808056770593 0.9624431804822475
25174255 0.002657796726444821 0.9620827632056851
25224006 0.004831798081158569 0.9622890254209657
25273757 0.006548955658832637 0.9624616150931645
25323508 0.008708531173583339 0.9624423979912382
25373259 0.010757708575878695 0.9623658050429721
25423010 0.012382982610213906 0.9624490592004943
25472761 0.014208246499165807 0.9619750877017907
25522512 0.016106576130475208 0.9623340916287523
25572263 0.018432794172880847 0.9622150871537134
25622014 0.02008074077254551 0.9622937513856691
25671765 0.022229020152839833 0.962046741399613
25721516 0.02383988899422119 0.9622604544893392
25771267 0.025757514482164987 0.9621796654085177
25821018 0.02759968979201085 0.9618045335977017
25870769 0.02970129029781482 0.9620483458275004
25920520 0.03113017398724939 0.9620714442990954
25970271 0.03336661013428108 0.9618178650775583
26020022 0.035134378959698315 0.9618107194873272
26069773 0.03706032282741768 0.9617830929703267
26119524 0.03883706878839817 0.961680861042962
26169275 0.04092450866573708 0.9617226182727008
26219026 0.04261159468253064 0.9617838381172492
26268777 0.04450479631969923 0.9615926414334088
26318528 0.04634538106994044 0.9614395056742102
26368279 0.04811545022224213 0.9612393738790848
26418030 0.04998623954150707 0.9612618442364635
26467781 0.05183555689005781 0.9612823944539295
26517532 0.05399865148173713 0.9609450162823014
26567283 0.05555013430321619 0.9608479810554726
26617034 0.05766071370738483 0.9610700674575197
26666785 0.059217172858249505 0.9606945276409199
26716536 0.061185485854758866 0.9606537417301173
26766287 0.0624121817953835 0.9603464695333074
26816038 0.06474552117907939 0.9605358021681357
26865789 0.06636397748367343 0.9605145491345953
26915540 0.06836719586341103 0.9602490192825428
26965291 0.07033307566352065 0.9600918448860646
27015042 0.07163793939357845 0.9601090634929333
27064793 0.07371781776450834 0.9597859109622617
27114544 0.07566178186865581 0.9599452559961794
27164295 0.07726292346871164 0.9597424942285182
27214046 0.07911710063465324 0.9595414202922914
27263797 0.08117184524649006 0.9594842684427659
27313548 0.08257652338890645 0.9591683089223384
27363299 0.08451321385962125 0.95892889475766
27413050 0.08628544825042596 0.9588130639939597
27462801 0.08824083610550554 0.9587015920492108
27512552 0.08983687158683785 0.9587172451586261
27562303 0.09153386273015807 0.9583916621572096
27612054 0.09326022240015548 0.9582395460507619
27661805 0.09527208205448782 0.9583187344929975
27711556 0.09681632300208265 0.9579434775112458
27761307 0.09866472112551022 0.9576751344247849
27811058 0.10034802058635878 0.9574596135333654
27860809 0.1022485888888099 0.9574415733411641
27910560 0.10388855229367323 0.9571425565986246
27960311 0.10543079162220995 0.9573220476284744
28010062 0.10733147261666778 0.9566923882959129
28059813 0.10909180663991992 0.9566169449406685
28109564 0.11082697138930789 0.9567318794189476
28159315 0.11255596105902822 0.9563852281878611
28209066 0.11451571941411759 0.955992370577015
28258817 0.11595772141865636 0.9560659139611822
28308568 0.11786149004441018 0.9556781540327426
28358319 0.1192029272633883 0.9555240277283182
28408070 0.12128489609458336 0.955146035692727
28457821 0.12293243646771194 0.9550318883863494
28507572 0.1247650416440775 0.9549454574330412
28557323 0.12601164217171582 0.9548226115552249
28607074 0.12782702006962834 0.9545288499211438
28656825 0.12944338347294135 0.9542397745138352
28706576 0.13126229523646202 0.9542471875503274
28756327 0.13285612084489593 0.9537223236960829
28806078 0.1348384175103173 0.9535936592060555
28855829 0.13649852320751107 0.9531895118920312
28905580 0.13778437594131787 0.9532421452738923
28955331 0.1395487419693432 0.9529320983664311
29005082 0.14118892411834053 0.9524453768034619
29054833 0.1429188870934321 0.9525439101867218
29104584 0.14444469835707352 0.9520922352231809
29154335 0.14629239003415226 0.951856901961969
29204086 0.1480507293756673 0.9513982994402478
29253837 0.14952586812477597 0.9515993132606203
29303588 0.15123274603085682 0.9511155408340762
29353339 0.1528991326690059 0.9506879320182834
29403090 0.1545107238138732 0.9504891713790963
29452841 0.15591942809397158 0.9505186621606482
29502592 0.15784179778609556 0.9501747234388115
29552343 0.15911823548427792 0.9499117494876551
29602094 0.16104298696667918 0.9496885900827313
29651845 0.1625077565559287 0.9495575518508941
29701596 0.16440949251057524 0.948970208852999
29751347 0.16584673894116791 0.9488844138531779
29801098 0.16744559033824594 0.9484818323254575
29850849 0.16914285168372883 0.9481775463528892
29900600 0.17087932701904665 0.9477981296972455
29950351 0.1722285718677657 0.9474232135882011
30000102 0.17400564622618456 0.947464271148029
30049853 0.17531824397391582 0.9469140131674476
30099604 0.17700890075990947 0.9466602097889745
30149355 0.17841982620561228 0.946470712579597
30199106 0.18001360439610534 0.9463422800196717
30248857 0.18166576770857945 0.945801635574244
30298608 0.1828654687209582 0.9455572826881936
30348359 0.18465188822719092 0.9450737350983398
30398110 0.1861255560498359 0.9448856026967003
30447861 0.18771501500386456 0.9444830597429612
30497612 0.1891341949183692 0.9443751835816149
30547363 0.19089319135818267 0.9440292065576198
30597114 0.19231755749180088 0.9434937407565221
30646865 0.1942001562700631 0.9435137621674383
30696616 0.1954509401163324 0.9428852423345935
30746367 0.19705529337858277 0.9427836205991628
30796118 0.19888681688613588 0.9424041638127448
30845869 0.20001435545757765 0.9421352031650954
30895620 0.2017120105610909 0.9416485071929184
30945371 0.20342524544936383 0.9413980385283203
30995122 0.2049604676785962 0.9409669797582262
31044873 0.2063898801583616 0.9406916002100714
31094624 0.2076706131075942 0.9405177325755991
31144375 0.20929861523508136 0.9397596609371364
31194126 0.2107793654774427 0.939713864322492
31243877 0.21222044868807433 0.9393899630141981
31293628 0.21382973283891046 0.9390721922780118
31343379 0.2153128407983788 0.9387836303460794
31393130 0.21686229411974745 0.9383069545254633
31442881 0.2183362774847576 0.9381622072481018
31492632 0.22006816287612815 0.9378756821168901
31542383 0.22149259074412161 0.9371021356171177
31592134 0.22297384460793246 0.9370088867268713
31641885 0.22445848679351613 0.9364999073308008
31691636 0.22588836074726734 0.9363325743047468
31741387 0.22739888034961925 0.9358053921482746
31791138 0.22885226299586517 0.9355267676986614
31840889 0.2303198120607739 0.9351318137406702
31890640 0.23168674143880363 0.9348158371737396
31940391 0.23334874606580516 0.9343955380141824
31990142 0.23462934200702176 0.9340481733614441
32039893 0.23608407156765443 0.9335845171375619
32089644 0.23754962625180714 0.933413105078993
32139395 0.23920750348524036 0.9332401928760202
32189146 0.24036914078406157 0.9325895048044276
32238897 0.24195415293856978 0.9323739744553478
32288648 0.24347003238715242 0.9319073453331107
32338399 0.2447782640159219 0.9314678488266358
32388150 0.24618964646498118 0.931039286389567
32437901 0.24760441380095605 0.9309536500750915
32487652 0.24917433947165263 0.9305077398025476
32537403 0.2505038767527045 0.9299604483783567
32587154 0.25198982031180245 0.9295247034771809
32636905 0.25348018703265524 0.9293198230465869
32686656 0.25478175538342523 0.9286560860759756
32736407 0.2562495659382989 0.928487421166938
32786158 0.25741976807598405 0.9277944444505198
32835909 0.25885272111664237 0.9276306253425003
32885660 0.2602600134452999 0.9270092397762587
32935411 0.26184545422547384 0.9268436495495265
32985162 0.2632873788522912 0.926670861237943
33034913 0.2645059265609619 0.9258480993284616
33084664 0.2660313483189773 0.925498810123709
33134415 0.26710098511718955 0.9251270644489379
33184166 0.2688900394581498 0.9249800469463764
33233917 0.27033438577339575 0.9243107232803136
33283668 0.2712830166435763 0.9241151190410246
33333419 0.2727985084918689 0.9237760903117741
33383170 0.274174514646216 0.9232133356088706
33432921 0.2755578275916377 0.9227598628982767
33482672 0.27692630166858073 0.9224981710550543
33532423 0.2785663203561044 0.92194893293628
33582174 0.27971896456888096 0.9216112811683913
33631925 0.28125103885307573 0.9212044434788482
33681676 0.2822418911910459 0.9208314432835452
33731427 0.28363788728057077 0.9204640819974572
33781178 0.285063006497011 0.9197421664076311
33830929 0.28657806174001393 0.919319662720711
33880680 0.2878951006891787 0.9190386127284231
33930431 0.28905771891539633 0.9189207907193131
33980182 0.2903497277901857 0.918028089000086
34029933 0.29148733075688726 0.917827092477718
34079684 0.29298660929136894 0.9173077556354703
34129435 0.29447784458616283 0.917160498509562
34179186 0.29582862192615833 0.9162280545219187
34228937 0.29707043396034816 0.9159690599524337
34278688 0.2986211552717126 0.9155065928785365
34328439 0.29969467982485565 0.9152926452456742
34378190 0.30093790143237337 0.914928407367214
34427941 0.30223460170983096 0.9144917283735662
34477692 0.30368424170458536 0.9140123982794376
34527443 0.3050072133401089 0.9134249644083515
34577194 0.3062473645568089 0.9128233333602656
34626945 0.30747448500381164 0.9126031985940013
34676696 0.30896903094531375 0.9125145477805363
34726447 0.30997624347717256 0.9116242929491761
34776198 0.3113822400097564 0.9112505633684784
34825949 0.3127460705193378 0.9106849312495208
34875700 0.3140827797878614 0.910358480240256
34925451 0.3152494271400782 0.9098754910161189
34975202 0.31661641454466605 0.9094161200500974
35024953 0.31785087675368245 0.9087481468631514
35074704 0.318989858368069 0.9086417623481434
35124455 0.3202430143048642 0.9079706229731842
35174206 0.32159225159955496 0.9078752185914517
35223957 0.32291292803151667 0.9072439017659077
35273708 0.3241011412628853 0.9066322980651264
35323459 0.3253529254791384 0.9063107711524515
35373210 0.3265825644184887 0.9055571881817621
35422961 0.32772063687931263 0.9053217300543549
35472712 0.32892676476110766 0.9049223060612016
35522463 0.33021505387939504 0.9043452859028323
35572214 0.3314642188620559 0.9040563633179012
35621965 0.3326270560473408 0.9032701638432284
35671716 0.3340836418875436 0.902982044589732
35721467 0.3353125424081531 0.9025464861515798
35771218 0.33652686956558125 0.9020083666452859
35820969 0.33751128612718806 0.9016266074869114
35870720 0.3386391487055675 0.9011435692522939
35920471 0.3400716400431463 0.9008376030484984
35970222 0.34157103759201163 0.9001965186671476
36019973 0.34236572144270583 0.8996996480768603
36069724 0.3436332678114903 0.899017439636645
36119475 0.34493527124838885 0.898731618086767
36169226 0.34618868034065214 0.8984225142259463
36218977 0.34743536873642955 0.8976730588939139
36268728 0.34869037000880126 0.8974356994082119
36318479 0.3496383458735878 0.8967106952719469
36368230 0.3509776075289654 0.8964594564653121
36417981 0.3520751580547903 0.8957501153721735
36467732 0.3532928063932143 0.8954855917103828
36517483 0.3542322084526112 0.8948976360699616
36567234 0.35563041767660436 0.8944464923584066
36616985 0.3568268088611849 0.8939900015428726
36666736 0.35806309431714783 0.8935329774069043
36716487 0.35930989876904823 0.8930647237317471
36766238 0.3603661882200076 0.8926385342563287
36815989 0.3613700126778771 0.8922059735725194
36865740 0.36256695243187353 0.8915326356939842
36915491 0.3636542174740529 0.8910748244311406
36965242 0.3651281027614578 0.890320405732368
37014993 0.36603290756570167 0.8899161928658443
37064744 0.36733620146383983 0.8894720283832506
37114495 0.3682786070089395 0.8891924520830277
37164246 0.3694165018089648 0.8884702718150588
37213997 0.3707285219553146 0.8880087093099807
37263748 0.3717215204731497 0.8874858858104219
37313499 0.3729954801289756 0.8869943409689215
37363250 0.3738837334353173 0.8865050767306524
37413001 0.3752650270080508 0.8859928979389682
37462752 0.3763453659073192 0.8855387041284651
37512503 0.3774738609877282 0.8851813084292722
37562254 0.3787246965830375 0.8847691772320335
37612005 0.37967977841163975 0.8839575559787236
37661756 0.3807681783830472 0.8838928743902327
37711507 0.382082171399355 0.8834483662453713
37761258 0.3831072389808713 0.8826613694180516
37811009 0.38431639057077643 0.88203777620938
37860760 0.38540921684126267 0.8816126800461316
37910511 0.38616622572520626 0.8810925772822243
37960262 0.3874356879986612 0.8805935810383554
38010013 0.38859896782722064 0.8798474082804382
38059764 0.3897155883821606 0.8800303598509844
38109515 0.3909072298364737 0.8791071229368356
38159266 0.39167652620272 0.8789100246752746
38209017 0.3929027592115018 0.8781221812570983
38258768 0.39407419923891845 0.8775189946429243
38308519 0.3949284572307736 0.8770622876787674
38358270 0.3961874511219874 0.8767759434581748
38408021 0.39705907678002283 0.8759463618025366
38457772 0.39825385321138407 0.8756602864679083
38507523 0.39956282239299484 0.8750116147530517
38557274 0.4004490484822875 0.8745221529373542
38607025 0.4015572475196722 0.8740556283252657
38656776 0.40249964896431506 0.8736379616850207
38706527 0.40376316123775574 0.8731223291653855
38756278 0.4046392437962432 0.8727214577455817
38806029 0.4057469107976536 0.8720924057157331
38855780 0.4068046219292501 0.8714788884600984
38905531 0.4078742682969576 0.8710591487968138
38955282 0.40899543469005656 0.8704684014521265
39005033 0.41011484477752463 0.8701611543182156
39054784 0.4111107243911298 0.8695445300722986
39104535 0.4122483001657178 0.8689467503163822
39154286 0.41321547160523936 0.8686015476897064
39204037 0.41414498538285477 0.8678591594826961
39253788 0.4155065048132181 0.8675096866160966
39303539 0.41633044278577924 0.8669412489188991
39353290 0.4173387978004542 0.8663741968578285
39403041 0.4182993774530867 0.8658912026976429
39452792 0.41936474097865356 0.8654124033037308
39502543 0.4203048124754805 0.8647282569330115
39552294 0.4216060667064554 0.8643771481944214
39602045 0.422458738553098 0.8637704163587139
39651796 0.4234777327808953 0.8631627530123073
39701547 0.42454661264744903 0.8627857925970117
39751298 0.42547181841079235 0.8622126205696804
39801049 0.4264764330759453 0.8614800853061921
39850800 0.4274908942939879 0.8613009901423063
39900551 0.4287019759957368 0.8607658001710098
39950302 0.42948289395425016 0.860127401993996
40000053 0.43066359766302065 0.8598012416883767
