# Supplementary material for: Toward a fully wireless endovascular neural interface: Evaluating power transfer efficacy
Source: PLoS One. 2026 Jun 15;21(6):e0351138. doi: 10.1371/journal.pone.0351138 (PMC13268161; doi:10.1371/journal.pone.0351138)
Supplement: S1 File — (ZIP) [file pone.0351138.s004.zip › S1 files/Flux-pipe Tx Air core in air.txt]

# HZ S RI R 50
50000 -0.9926882563415722 0.018417588545581193
99751 -0.9917908685032212 0.038496918156468114
149502 -0.989586125696785 0.056712183176279685
199253 -0.9872596393611847 0.07466535164040261
249004 -0.984926216989415 0.09245384435093276
298755 -0.9822614952143043 0.10985599382073692
348506 -0.9795009726426853 0.127136315030237
398257 -0.976332506437243 0.1443499035371984
448008 -0.9729651020733945 0.16136659092801342
497759 -0.9695997791775328 0.17813356848463655
547510 -0.965638715890658 0.19494323528998167
597261 -0.9615002767131671 0.21152445215533675
647012 -0.9572359155399375 0.22805066859044626
696763 -0.9527830419093217 0.24442298518498062
746514 -0.9477467037839886 0.2607420101203503
796265 -0.9429108894011984 0.27670454393763316
846016 -0.937480632951361 0.29267424563480177
895767 -0.9319595178110868 0.30844064518979236
945518 -0.9262794442190662 0.32412432693333393
995269 -0.92030042480026 0.3394335057842042
1045020 -0.9139759982563963 0.35486823451095234
1094771 -0.9078312241697668 0.3699822363220605
1144522 -0.9011374522572615 0.3849425822648958
1194273 -0.8942706085438835 0.3998963590963988
1244024 -0.8874826258751339 0.41437161713553045
1293775 -0.8799879219491668 0.42887947751872907
1343526 -0.8727883007199927 0.4433872406984541
1393277 -0.8649270230620979 0.45732170376541453
1443028 -0.8572661821154031 0.4712252614317405
1492779 -0.849273827333453 0.48493737699038114
1542530 -0.8410999676686565 0.49861242159195773
1592281 -0.8327346126056979 0.5118531213980524
1642032 -0.8242788376093018 0.5248650411340122
1691783 -0.8157000889338596 0.5380338791246762
1741534 -0.8069372730338832 0.550715091254199
1791285 -0.7978121167054595 0.563272286556791
1841036 -0.7888347627694604 0.5754629150645739
1890787 -0.7798052558310596 0.5877186543795372
1940538 -0.7703494827515732 0.5995483896796405
1990289 -0.7609209273937394 0.6113958582329037
2040040 -0.7513298138403296 0.6229362274081952
2089791 -0.7417235822391351 0.634089110066108
2139542 -0.731870474744744 0.6453468491563296
2189293 -0.7219406510584875 0.6558991712716815
2239044 -0.711870445150248 0.666797410492706
2288795 -0.7018594542142773 0.677070813968017
2338546 -0.6916575248637249 0.6876283319274107
2388297 -0.6815398140872996 0.6975616977225013
2438048 -0.6712675997818079 0.7072221230131627
2487799 -0.6608541559621375 0.7169015989718308
2537550 -0.6502931997383035 0.7264209878941996
2587301 -0.6396892620379564 0.7355250260622718
2637052 -0.6292766878941839 0.7444588377850978
2686803 -0.6186733955075181 0.7530870014099114
2736554 -0.6080049903677985 0.7618302142329274
2786305 -0.5971549239892047 0.7702803370795214
2836056 -0.5864206716850123 0.7784147435659159
2885807 -0.5756406384660646 0.7862534278943974
2935558 -0.5648899748646011 0.7940026020376109
2985309 -0.5540620108765686 0.801676136824278
3035060 -0.543293870045432 0.8091850986075467
3084811 -0.5324120756038209 0.8161430233732363
3134562 -0.5215320277379482 0.8232674317474927
3184313 -0.5105546803426348 0.8299609453007768
3234064 -0.4997380074294798 0.8366415064562246
3283815 -0.48882038697847674 0.8429792589228661
3333566 -0.47789722438229315 0.8489642355080818
3383317 -0.46713634998551856 0.8552601003937178
3433068 -0.4560322537610412 0.8611390344059932
3482819 -0.44520885896915624 0.8669659259874881
3532570 -0.4343653794058301 0.8723638968490827
3582321 -0.4236280724738569 0.877654721643452
3632072 -0.4127013740542907 0.8827883878001083
3681823 -0.40204060590629415 0.8879010779949602
3731574 -0.3910509095998879 0.8926887975367815
3781325 -0.3803644338471137 0.8975239918483215
3831076 -0.36955603885558524 0.9020791400704087
3880827 -0.3591135604401146 0.9062792102022041
3930578 -0.3484348992659173 0.910359989460445
3980329 -0.33793019089688076 0.9143920707787289
4030080 -0.32719490411341323 0.9184965196805251
4079831 -0.3166287381998237 0.9221996346762248
4129582 -0.3062218433646335 0.9256176468467406
4179333 -0.29575251468805036 0.9290426041802964
4229084 -0.285555027415983 0.9324123612143091
4278835 -0.27503637990403906 0.9356058766209076
4328586 -0.26492744842042776 0.9386321559286155
4378337 -0.25452939159958643 0.9414901613326591
4428088 -0.24460508722775332 0.9443606054449654
4477839 -0.23437731750518703 0.9468145175579396
4527590 -0.22447227387291344 0.9494225750841553
4577341 -0.21428986280613002 0.951922716972039
4627092 -0.20436375532468473 0.9541008781718705
4676843 -0.19450229317766093 0.9562090580908909
4726594 -0.184682262984278 0.9584178297093044
4776345 -0.17502173252225833 0.9601663492681399
4826096 -0.16539863229367524 0.9620268440998478
4875847 -0.155477487754502 0.963589615660448
4925598 -0.1460092774524986 0.9651887829605753
4975349 -0.13658253322808822 0.9666062970288444
5025100 -0.1272617065848543 0.967931767286745
5074851 -0.11788924572786906 0.9693512782325261
5124602 -0.10841635749003167 0.9706294203956453
5174353 -0.09930711524637434 0.9716547632099388
5224104 -0.09016123699666298 0.9725285013546262
5273855 -0.08097735865628347 0.9735605462732934
5323606 -0.07205259249308332 0.9743790291078106
5373357 -0.06321586330341672 0.9750297894438191
5423108 -0.05409249295152084 0.9756496267987022
5472859 -0.04528175098064833 0.97613698344321
5522610 -0.036554643257279466 0.9767386324363908
5572361 -0.0281221882101446 0.9771464503218489
5622112 -0.019192625636571006 0.9772473454786949
5671863 -0.010805286656315317 0.9777081708657709
5721614 -0.0022402659546026586 0.9777648713610642
5771365 0.0060602504334641176 0.9776866004757943
5821116 0.01432979185579713 0.9777519181923433
5870867 0.02262645922618093 0.977767265931436
5920618 0.03077838285850197 0.9776576290051187
5970369 0.0389361451411825 0.9774227205261983
6020120 0.04687417925735212 0.9772902967965813
6069871 0.054860921212236326 0.9768935739405087
6119622 0.06281521808998534 0.9764403784427997
6169373 0.07065122572153167 0.976076264235419
6219124 0.0783010398554947 0.9754998752985364
6268875 0.08606433511823092 0.9750489596682717
6318626 0.09365721471942805 0.9743912838948678
6368377 0.10112146204127366 0.9738031764367737
6418128 0.10873548468264845 0.9731178752062715
6467879 0.11608387758879384 0.9722786257121193
6517630 0.12349509773432397 0.9715242642164091
6567381 0.1306157555809125 0.9705059689556059
6617132 0.13800965416831495 0.9699135099129701
6666883 0.1449651437382041 0.9688650885194882
6716634 0.15199886008085012 0.9677496716752045
6766385 0.15922769143850635 0.9668369236462387
6816136 0.16630221694218655 0.9658598624497966
6865887 0.172966678607136 0.9647233945651611
6915638 0.1797757364977316 0.9634399727944859
6965389 0.18649134530268127 0.9622032957264306
7015140 0.1933184395470113 0.9611102998153654
7064891 0.1999170263710108 0.9598864279198422
7114642 0.20650704409497758 0.9587028033247094
7164393 0.21299181147860752 0.9573927917637479
7214144 0.21944389542107215 0.9555177265038114
7263895 0.22562696202257806 0.9544504189864462
7313646 0.23196655604480118 0.9530432604077846
7363397 0.23833988806064457 0.9517554522207373
7413148 0.2445549722866997 0.9501040548868063
7462899 0.2507296652458847 0.9486005451683436
7512650 0.25650306355385616 0.9472550808180062
7562401 0.26276604989853153 0.9455573335880658
7612152 0.2686044950867372 0.9439426950911407
7661903 0.27442306820821094 0.942440915032338
7711654 0.28048226067255 0.9407047483445015
7761405 0.2861731211228279 0.9390033506037259
7811156 0.2918606034030177 0.9374626262072184
7860907 0.2976167909865932 0.9358612354638508
7910658 0.30321078363469073 0.9339273526337664
7960409 0.3087975126508114 0.9323956450905555
8010160 0.31426951475284115 0.9305013469820824
8059911 0.31959878961499755 0.9289050995310558
8109662 0.3252574100285701 0.9270654817943489
8159413 0.3304126831794571 0.925222211829535
8209164 0.33571979562300924 0.923335371551605
8258915 0.3408332873588222 0.9215819690294506
8308666 0.34632823334314106 0.9200106266818546
8358417 0.3513854672038722 0.9178117416440758
8408168 0.3564293977618318 0.9162159341087831
8457919 0.3613362836225314 0.91420499993281
8507670 0.3663202185172192 0.9124018832004248
8557421 0.3712721868147993 0.9102130359205711
8607172 0.37616817476312336 0.9083042080091622
8656923 0.38113539626723475 0.9064909872548487
8706674 0.3858545726545948 0.9045632017598004
8756425 0.39049809414087744 0.9026947387173095
8806176 0.3952077067916053 0.9007394527415955
8855927 0.3999450990630533 0.8986769970368417
8905678 0.404627463154827 0.8968461232546205
8955429 0.40916808280886596 0.8948087804662469
9005180 0.413704351334095 0.892749493876737
9054931 0.4182557055281005 0.8908448549220795
9104682 0.4224621664239807 0.8886766445594358
9154433 0.4269073231426665 0.8867265447025761
9204184 0.4311674896832257 0.8848331786727478
9253935 0.43564018466366283 0.8825837490735734
9303686 0.43972357607652585 0.8807177592436933
9353437 0.4440905868438402 0.8786720145277307
9403188 0.4482217848994107 0.8766018446897584
9452939 0.452281008174013 0.8743266583387272
9502690 0.4565030395256675 0.8726840349537663
9552441 0.4603992194237828 0.8706182933145955
9602192 0.46449148227282877 0.8684813447511929
9651943 0.4684392155376907 0.8663844803099887
9701694 0.4723661367646715 0.8642755288740017
9751445 0.4762889008947433 0.8624251919850715
9801196 0.4802794176235049 0.8602759691803027
9850947 0.48396393989441455 0.8579373616403521
9900698 0.48762997718046985 0.8561381533515344
9950449 0.49133580300800034 0.8540192480149439
10000200 0.49515335338264493 0.8519140994247816
10049951 0.49908244963483256 0.8499075296703019
10099702 0.5023275804156622 0.8478683427497836
10149453 0.5060158912794493 0.8458962737741565
10199204 0.5096381321227833 0.843725221100567
10248955 0.5133151922632777 0.841965483642154
10298706 0.5167985707109486 0.839681584592323
10348457 0.5203153070535189 0.8376461784635039
10398208 0.5235360867509938 0.8355913080405695
10447959 0.5269323649134839 0.8334458675018525
10497710 0.5303776329087405 0.8312961400423675
10547461 0.5338426740698101 0.829217870003177
10597212 0.5372999664568207 0.8273143539972692
10646963 0.5403025119766824 0.8252677236215675
10696714 0.5436406408137636 0.8232538253693927
10746465 0.5466668262929161 0.8212691817046263
10796216 0.5499469398244983 0.8190693666905355
10845967 0.553310081050255 0.8171221113393938
10895718 0.5562263965833328 0.8151358781450425
10945469 0.5591749026358832 0.8128540313961793
10995220 0.5624774151272329 0.8106874534372903
11044971 0.5654776858259066 0.8088125526787736
11094722 0.5684785016646265 0.8067483060011467
11144473 0.571454783700967 0.8046920971756683
11194224 0.5741989919385058 0.8027939982336927
11243975 0.5772879315648021 0.8006726354911609
11293726 0.5802671988642486 0.7987708660363877
11343477 0.5828888432507405 0.7967830998622002
11393228 0.5858791199331003 0.7947338479163142
11442979 0.58874777150773 0.7925864389225545
11492730 0.5915378911887679 0.7907145036984758
11542481 0.5942068426223099 0.7887070316430993
11592232 0.5971456856059993 0.7867786837582798
11641983 0.5997160191362002 0.7845915042537607
11691734 0.6024044139174695 0.782797445231321
11741485 0.6050394548803553 0.7807027509509163
11791236 0.6078033709779129 0.7785825537497832
11840987 0.6103294380688539 0.776841710235561
11890738 0.6131449534677511 0.7747644443732845
11940489 0.6154583393939758 0.7728533558626044
11990240 0.6179971367520563 0.7708883137384807
12039991 0.6205820491006404 0.7688740230682664
12089742 0.623096992798412 0.7670604013116442
12139493 0.6255366129898995 0.7649322718910585
12189244 0.6280734710590424 0.7630133216610063
12238995 0.6304702426802878 0.7609581336499296
12288746 0.6327490523376098 0.7589795684564836
12338497 0.635176087672145 0.7574291781899756
12388248 0.6376076524112403 0.7551840159180289
12437999 0.6398688098117398 0.753358960193988
12487750 0.6422885361168222 0.7515157933752138
12537501 0.64450605736123 0.7495586220678138
12587252 0.646701657905104 0.7475874953376335
12637003 0.6491414498352909 0.7458320684252923
12686754 0.651337143235548 0.7438263836925807
12736505 0.6537306911866382 0.7420293918052231
12786256 0.6557322071410652 0.7400816107375477
12836007 0.6578607924014358 0.7381601811880987
12885758 0.6600400600222228 0.7363844799080504
12935509 0.6624017582772513 0.7344029035889976
12985260 0.6642239565920219 0.732619269409193
13035011 0.6665574573287815 0.7306162586251542
13084762 0.6686772715062711 0.7289751939814804
13134513 0.6707840862286751 0.7269996754976589
13184264 0.6729322871074068 0.7253388166060349
13234015 0.6747936729752891 0.7234264102390455
13283766 0.6767706333876633 0.7215651656587725
13333517 0.6788304737429202 0.7197240089159471
13383268 0.6807645627831784 0.7179111469746035
13433019 0.6827642687087468 0.7161231940547678
13482770 0.6846790214449126 0.7143841854122535
13532521 0.6865727937999585 0.7125311921646755
13582272 0.6884971765312566 0.7108133407890631
13632023 0.690558203151273 0.7089850308399859
13681774 0.692474802631688 0.7072692639355314
13731525 0.6941901330991705 0.705549547285379
13781276 0.696135306330671 0.7037658305159361
13831027 0.6978679434668387 0.7021411466515527
13880778 0.6997553187093413 0.7000627645974874
13930529 0.7016550930449439 0.6984252549278727
13980280 0.7034767557355938 0.6967224833162466
14030031 0.705102712524519 0.6949359526329915
14079782 0.7068209283810565 0.6931421052459704
14129533 0.7085108836089256 0.6913515024661897
14179284 0.7102916011421111 0.6897445182688707
14229035 0.7121072268840712 0.6880497964193775
14278786 0.7137659656820103 0.6864721809260789
14328537 0.7155159730693622 0.6847546585972162
14378288 0.7172493012290735 0.6829401332512961
14428039 0.718900803609948 0.6811337223348701
14477790 0.720439567639766 0.6795419684652675
14527541 0.7221594273247715 0.6779381463121478
14577292 0.723698275695675 0.6760959354809291
14627043 0.7253868095411498 0.6743953749895872
14676794 0.7270170527898209 0.6727563088386889
14726545 0.7285893878455693 0.6712358727330239
14776296 0.7300974957184211 0.6694738739361942
14826047 0.7316678447795952 0.667915237153641
14875798 0.7331241514217413 0.6664282255001682
14925549 0.7347689257843815 0.6645400463215094
14975300 0.7361556262325049 0.6630686256378473
15025051 0.7376876748297424 0.6613271831362311
15074802 0.739249112118867 0.6597280729069198
15124553 0.7405929408820917 0.6581949366663532
15174304 0.7422167647501351 0.6567376771380895
15224055 0.7435643602895821 0.6550175896780202
15273806 0.7451232096248498 0.6535414729942898
15323557 0.7464573471425288 0.6519246032459488
15373308 0.7478682824160102 0.650062671923472
15423059 0.7491828756764732 0.6487080024637888
15472810 0.7508019469931022 0.6469975824892251
15522561 0.7521474801580031 0.6455417229684909
15572312 0.7534032502100249 0.6439707810006228
15622063 0.7547594095160014 0.6423771146347108
15671814 0.7561871156581765 0.6407446228209857
15721565 0.7576468958049254 0.6392379401805881
15771316 0.7590404171650657 0.6378568592355683
15821067 0.760200411680027 0.6361789474038516
15870818 0.7616461786618086 0.6347910218927642
15920569 0.7629396600106053 0.6332904834943922
15970320 0.7642636308747669 0.6319604856982984
16020071 0.7655780355526832 0.6300682326470866
16069822 0.7668427311256469 0.6287753127926168
16119573 0.7680730380561009 0.6272687916938439
16169324 0.7694634771701456 0.6257058951837021
16219075 0.7706229395174119 0.6242103210780529
16268826 0.7718776432700392 0.6226227012913853
16318577 0.77304741407751 0.6211044261608741
16368328 0.7743123806246021 0.6197343003729676
16418079 0.7755032300379309 0.6185078447208308
16467830 0.7767126946959442 0.6168246885738718
16517581 0.7778151159596062 0.6154136655746429
16567332 0.7788949352682563 0.6140018990512699
16617083 0.7801270642767082 0.6125578833940758
16666834 0.7813359245346089 0.6110733862834681
16716585 0.782579785010631 0.6097082937519063
16766336 0.7839204116618489 0.6081188933320477
16816087 0.784930770623266 0.6068358514048332
16865838 0.7859831999372718 0.6052717593582391
16915589 0.7869688745262405 0.6040351106135848
16965340 0.7882514226665004 0.6025349318244864
17015091 0.78918365774847 0.601169403850652
17064842 0.7903921861915842 0.5997267944559348
17114593 0.7915066959703726 0.5983434744571847
17164344 0.7925120210976275 0.5970461843273287
17214095 0.793691222340756 0.5956398567135108
17263846 0.7945916333614347 0.5941907151342316
17313597 0.795746977862127 0.5928554733047838
17363348 0.7968831999148972 0.5916162236562283
17413099 0.7978835246698617 0.5901568709409395
17462850 0.7987844969438388 0.5887434305292066
17512601 0.79996719997273 0.5874250244074444
17562352 0.8010881785982584 0.5860122476203955
17612103 0.801864525382933 0.5846934732206437
17661854 0.8029226141073795 0.5835800065985464
17711605 0.8038309522383091 0.582032203422988
17761356 0.8048021727478021 0.5807046522952503
17811107 0.8060483606957561 0.5796540041586257
17860858 0.8069646778382265 0.5781483417017766
17910609 0.8077941687444239 0.576797858127689
17960360 0.8088021345626923 0.5753874156088125
18010111 0.8098411833112461 0.5742214792613651
18059862 0.8108296366564135 0.5729383403481816
18109613 0.8115787569242392 0.5716468330593542
18159364 0.8125385094564755 0.5702980928754379
18209115 0.8134377482793524 0.5691627919881547
18258866 0.8143314177473944 0.5676655879397703
18308617 0.8153254229624943 0.5664964595992634
18358368 0.8161969744699058 0.5652114586573791
18408119 0.817216921663781 0.5639666550677461
18457870 0.8180431599338224 0.5626090657991384
18507621 0.8189443202347914 0.5615006386449861
18557372 0.819792862747955 0.560161057073561
18607123 0.8207194170515049 0.558887366172919
18656874 0.8216752137516278 0.5577544171648211
18706625 0.8225997126628686 0.5563939628785193
18756376 0.8232068316497232 0.5553046151835284
18806127 0.8242145842919951 0.5541663800114045
18855878 0.8251007558158708 0.5529155665291645
18905629 0.8259208346928039 0.5516307185616112
18955380 0.8266804165801498 0.5504441267543778
19005131 0.827510107796783 0.5491969626880597
19054882 0.8282598301192418 0.5479485201906322
19104633 0.8292598617171013 0.5467283916513629
19154384 0.8299560938526257 0.5455599222936963
19204135 0.8306188385788545 0.544513391762523
19253886 0.8315707562823734 0.5432409321206378
19303637 0.8324415194734867 0.542126460744401
19353388 0.8332215457366935 0.5409114799236611
19403139 0.8340315250625088 0.5397248879894768
19452890 0.8347287961820647 0.5386227608990352
19502641 0.8356421721668986 0.5373118766664355
19552392 0.8362584103090415 0.5361757413149496
19602143 0.8369449392336952 0.5349375883164379
19651894 0.8377753265199174 0.5338134207105061
19701645 0.8385769165428607 0.5326000532384286
19751396 0.8393726613825593 0.5315060607559399
19801147 0.8401110950135111 0.5304049691085572
19850898 0.8408345448772375 0.5292007980020075
19900649 0.8417484804997039 0.5282677906401184
19950400 0.8422780420763378 0.5269897679819505
20000151 0.8429995132447785 0.5259768563002868
20049902 0.8437398455051464 0.524910457987732
20099653 0.8445424980949592 0.5237401996632302
20149404 0.8451761471674544 0.5224122481581293
20199155 0.846074686769413 0.5216404244195303
20248906 0.8465934807749254 0.5203247451946748
20298657 0.8474226110583164 0.5193432590824937
20348408 0.8478389667235614 0.5182664733822485
20398159 0.8486148697114065 0.5171289532049721
20447910 0.8492882850401227 0.5159745386905277
20497661 0.8501776804502206 0.514963225476366
20547412 0.8505719784969537 0.5138198722257669
20597163 0.8514770099783597 0.5127714728438274
20646914 0.8521673330098489 0.5115638074204882
20696665 0.8527431937242793 0.5105769528950812
20746416 0.8535083386485413 0.5095097049761084
20796167 0.8539336920914891 0.5084781884883447
20845918 0.8547531751530109 0.5073426650009973
20895669 0.8553240706582662 0.5062354651823079
20945420 0.8560873073714087 0.505385315122922
20995171 0.8565893969972541 0.5042069999072811
21044922 0.8572792628823865 0.5031272479799781
21094673 0.8579425146824361 0.5021343219657729
21144424 0.8585313064758974 0.5012310786092617
21194175 0.8591059496609956 0.5000182497315269
21243926 0.8597432431355345 0.4990829680524947
21293677 0.8604915192263138 0.49805887664234905
21343428 0.8610391331163705 0.49697386466256943
21393179 0.8615700175249918 0.49600452102358095
21442930 0.8620657220474621 0.49493222094943873
21492681 0.8628570868250496 0.4939646332284716
21542432 0.8632257523554738 0.4930440099084038
21592183 0.8640153989357479 0.4919800547540789
21641934 0.8646943694386842 0.49084113057082956
21691685 0.8653340379112834 0.4898504715073385
21741436 0.865768408870119 0.48888357827678514
21791187 0.8664916159135985 0.48816444199109515
21840938 0.8670321049438869 0.48711345260955047
21890689 0.8675351283110383 0.4860265815733396
21940440 0.8679890513516134 0.48505230214183714
21990191 0.8685748932734852 0.4840894285634516
22039942 0.8691625905109936 0.4828903733648703
22089693 0.8696777906270561 0.48201024349752963
22139444 0.8702535064414423 0.48116290740371065
22189195 0.8706607511038091 0.4803061217752827
22238946 0.8713272192843543 0.4791888318810404
22288697 0.8719790319631485 0.47822504193023546
22338448 0.8724711400310566 0.47742106938398843
22388199 0.872908194879396 0.47647468519544195
22437950 0.8736276963591224 0.475382143194903
22487701 0.8740255259885426 0.47451040669015077
22537452 0.8747235060093697 0.4735314066606769
22587203 0.8750974570732565 0.4727922361233358
22636954 0.8757094223753691 0.4716550478084755
22686705 0.876041527402975 0.4707406761986357
22736456 0.8767817724669184 0.46984592071080383
22786207 0.8772748869996211 0.4688163990977241
22835958 0.877686556682629 0.4679277976525011
22885709 0.8782349656215476 0.4670517048895564
22935460 0.878665354124507 0.4664174521247302
22985211 0.8791817944843966 0.46518765394675543
23034962 0.879739168636559 0.4643866300826226
23084713 0.8802096627578678 0.4632940044193968
23134464 0.8806749325201642 0.4624359281919455
23184215 0.8811048685124384 0.4616646555724213
23233966 0.8815689747142851 0.46071889996558646
23283717 0.882232487133842 0.45974589140013816
23333468 0.8825722206892649 0.45888084803393064
23383219 0.8831148037865637 0.4579827812438685
23432970 0.8835847286137338 0.4572237741940551
23482721 0.8840881180452431 0.45638383030721075
23532472 0.884399715326939 0.4555044699649567
23582223 0.8851236151164249 0.45463381704092337
23631974 0.8853976838642648 0.4536468564018383
23681725 0.8860135391280679 0.4527184771172101
23731476 0.8864130977454414 0.45182363332813175
23781227 0.8868110031902046 0.45114759078838657
23830978 0.8872375822700101 0.45005972294942276
23880729 0.8877566806970897 0.4493516469415892
23930480 0.8881879686385421 0.44830344543035505
23980231 0.888582015478836 0.44770182148765436
24029982 0.8891470623054125 0.4467725546526343
24079733 0.8893909653582874 0.44582088891945987
24129484 0.8898874943479069 0.44507551332782
24179235 0.8903615307843704 0.4441901209367037
24228986 0.8909258792259158 0.44337844666252374
24278737 0.8912725790425491 0.44266314247755445
24328488 0.8918461036741958 0.4418565492130204
24378239 0.8921998432699668 0.4407389507351626
24427990 0.8926147147558213 0.4399758803296485
24477741 0.8929604869657837 0.4392172886126862
24527492 0.8932681598785849 0.43838481003286145
24577243 0.8937697622806602 0.4374894295488084
24626994 0.8942153684755711 0.4368114692327638
24676745 0.8946111348671383 0.4359428676768203
24726496 0.8950197457775902 0.4351870806483576
24776247 0.8955370207949447 0.43430065730404727
24825998 0.8958193982567524 0.4334666088054118
24875749 0.8961379672521202 0.4327797901185945
24925500 0.8967417010307844 0.43189427874474373
24975251 0.897014970804412 0.43101362748089805
25025002 0.8975300534973247 0.4303459690548071
25074753 0.8978217294970673 0.4294874708216677
25124504 0.8981364768214354 0.42868525530253
25174255 0.8986753590905693 0.427905225158324
25224006 0.8989353441244852 0.4271425675140695
25273757 0.8994421554949656 0.4264883016307795
25323508 0.8997791902943845 0.42559326469958886
25373259 0.9001738413331828 0.424883931932612
25423010 0.9006342012728754 0.424098415607098
25472761 0.9009599937280829 0.4233735600811004
25522512 0.9013362267351264 0.4223402679972791
25572263 0.9015980410192784 0.4218211758165128
25622014 0.902201695073831 0.42103394531922234
25671765 0.9024834175476976 0.42018112132514873
25721516 0.9027644546876598 0.4194694518924154
25771267 0.9033282265341642 0.4187139172040749
25821018 0.9035609329999162 0.4179125393668108
25870769 0.9039559398532392 0.4171873898996376
25920520 0.9042030326513362 0.4162697105336068
25970271 0.9045302838617769 0.4156473847308188
26020022 0.9051081789578407 0.41492660719920993
26069773 0.9052487540296624 0.41405746066348165
26119524 0.905694448726999 0.4132819158144204
26169275 0.9060767672300459 0.4124897543038864
26219026 0.9063681159985582 0.41196771990991127
26268777 0.9066567312720343 0.4110323055827586
26318528 0.9070728538001859 0.41046237450695566
26368279 0.9074429567037797 0.4097018935430825
26418030 0.907778417067661 0.40884782070615516
26467781 0.9081569248050769 0.4083131116156077
26517532 0.9083014852008066 0.40752038533121
26567283 0.9088351317846725 0.40672499613451796
26617034 0.909050423781642 0.40604352170691327
26666785 0.9095176526767451 0.40532239160427513
26716536 0.909776555700881 0.404521624437171
26766287 0.9101200634805322 0.4040171430741849
26816038 0.9103154352459915 0.40311561814624874
26865789 0.9108088569346117 0.40262381229398636
26915540 0.9111525305546724 0.4016642717759296
26965291 0.9114230727924861 0.4012358775730298
27015042 0.9116927170960998 0.40038879780846026
27064793 0.9121631674979179 0.39965764288338335
27114544 0.9123306786678764 0.39906004252687244
27164295 0.9125456810465081 0.39821133945292964
27214046 0.9128709867988506 0.397462196554591
27263797 0.9131720665240391 0.39684702637652164
27313548 0.9136368140809814 0.3961148158565878
27363299 0.9139668688808831 0.3954694185038689
27413050 0.91431338941638 0.3949296139902414
27462801 0.9145142306014981 0.3941900004525548
27512552 0.914723899951238 0.39350772941373163
27562303 0.9150847166297217 0.3928220346942021
27612054 0.9155171057132919 0.3920048562976618
27661805 0.915626659779595 0.3912781488029659
27711556 0.9158847704577958 0.3906273939204853
27761307 0.9162867991494348 0.3901643928584832
27811058 0.9166446193464062 0.38938597332578395
27860809 0.9170128553936027 0.388487141108108
27910560 0.9172481666298047 0.3879320947809975
27960311 0.9174793083689713 0.38729333462571636
28010062 0.9177567206763192 0.3867232757130181
28059813 0.9180928918184526 0.3858701242333343
28109564 0.9182799210823466 0.3855001909238658
28159315 0.9186532265998627 0.3846764696095815
28209066 0.9188442195614811 0.3841457751967267
28258817 0.919293150005603 0.38331360107406415
28308568 0.9195480211533248 0.38279431990680907
28358319 0.9197779647916272 0.38217088000320815
28408070 0.9201465521189196 0.38152159979273936
28457821 0.9204292644320043 0.3808927851591671
28507572 0.9204786999109761 0.38016712202341807
28557323 0.9209215453892858 0.37960397876309027
28607074 0.9210771232716327 0.37877026959214893
28656825 0.9215130862891966 0.37837262202633
28706576 0.9217331628233839 0.3775799152300432
28756327 0.921837165131049 0.377051453265985
28806078 0.9221091286613169 0.37639108546478295
28855829 0.9225909414503003 0.37575149411944403
28905580 0.922752680160017 0.3751116168572553
28955331 0.923156343575562 0.37451331480643657
29005082 0.9234789965602934 0.3739509715028377
29054833 0.9235124398679003 0.37323312140747344
29104584 0.9238601919555266 0.37250752586250124
29154335 0.9240962114434098 0.37194899905355494
29204086 0.924320047913848 0.3712667994250476
29253837 0.9245298360028706 0.3706052438844707
29303588 0.9249257687268899 0.37011671704192567
29353339 0.9250988689254415 0.3694008307672312
29403090 0.925214328216988 0.3689544714586711
29452841 0.9255727419668137 0.3683663670220954
29502592 0.9258826147196805 0.36763203996447186
29552343 0.9261261946564652 0.3669404178148003
29602094 0.9261879079992243 0.3665561389123291
29651845 0.9267360598121457 0.36579452042641586
29701596 0.9269013421946234 0.3651695520197487
29751347 0.9272095375248777 0.3645786136784274
29801098 0.9273509602044595 0.3640833478259867
29850849 0.927646634639906 0.363407257962216
29900600 0.927819131122882 0.36288743296975173
29950351 0.9279581184028863 0.36223043673687
30000102 0.9282931827039613 0.36155776625183933
30049853 0.9286046586442823 0.36096439755926235
30099604 0.9289232057990596 0.3605725607980373
30149355 0.9289440804523751 0.3598515264516995
30199106 0.9291898003466585 0.3592882756653674
30248857 0.9296400303852562 0.35866266069886293
30298608 0.9296087075009412 0.3581813878656263
30348359 0.9300416945785562 0.3575520691170055
30398110 0.9302036160171919 0.3568546823737158
30447861 0.9303732165334727 0.3563364900007744
30497612 0.9306017335049543 0.35573248605100044
30547363 0.9308255555649452 0.35523248698338267
30597114 0.9310699964444298 0.35466632565514405
30646865 0.9312099088859168 0.35425987435565476
30696616 0.931626703647808 0.35351306888323225
30746367 0.9317496809780258 0.3529235018229687
30796118 0.9319383219254549 0.35235420113652693
30845869 0.9321582092036874 0.35184599646169973
30895620 0.9324193563059517 0.35135799991890027
30945371 0.9326325427987057 0.3506864449155075
30995122 0.9330259112586419 0.34996649730447643
31044873 0.933061174633905 0.34948635427780517
31094624 0.9333834925657462 0.3491490898330335
31144375 0.9335315455084449 0.34847511725879227
31194126 0.933821441526717 0.34799378397197633
31243877 0.9339753675965872 0.3472546637051614
31293628 0.9343184107566105 0.34681281978414136
31343379 0.9343137912644749 0.3462018410908249
31393130 0.9345840193914767 0.3455639707690473
31442881 0.9347279134752998 0.3452280807108619
31492632 0.9351396461389566 0.3447848818173638
31542383 0.9351386049745399 0.34414183299448825
31592134 0.9354152646837891 0.3435165802748943
31641885 0.9355715772927291 0.3428985696190759
31691636 0.9358031592893935 0.34244286379193195
31741387 0.9359541095262645 0.34184158345843385
31791138 0.9362429275318118 0.34146416186083145
31840889 0.9365026133672011 0.34081827150642646
31890640 0.9366352051236413 0.3402856478987764
31940391 0.9367671407928714 0.3398215065783548
31990142 0.9370509986448617 0.33929035399533836
32039893 0.9371384008244943 0.33886540506621815
32089644 0.9373591230666294 0.3382561890684786
32139395 0.9376456700761983 0.3375748475708753
32189146 0.9377647194293157 0.3371391870827368
32238897 0.9381867406773721 0.3366653068679556
32288648 0.9381618478160906 0.335981273409529
32338399 0.9383141140677976 0.3356279656073352
32388150 0.9386053647671652 0.33502184494611836
32437901 0.9387791648074784 0.3344710953477846
32487652 0.9388580181120574 0.33393706370235976
32537403 0.9391997890200967 0.33345272171981993
32587154 0.9395382786071758 0.3328573627280589
32636905 0.9394206509074908 0.3324452860042309
32686656 0.9396409327299039 0.33190003031019416
32736407 0.9398514142904583 0.33154310027313355
32786158 0.9401578353993469 0.33084870373335323
32835909 0.9402203590881149 0.33029323400057414
32885660 0.9404868743563706 0.3297937987489641
32935411 0.9405900440994208 0.32938688967300206
32985162 0.9409367779522586 0.32894568738496355
33034913 0.9409338150665484 0.3281772872660081
33084664 0.9413108261950541 0.32794702608843596
33134415 0.9413323779869729 0.327250009657976
33184166 0.9417580745996914 0.3268125104982543
33233917 0.9417840392001909 0.32626017003350405
33283668 0.941817960622405 0.3258996613157683
33333419 0.9420116327352878 0.3253141514927943
33383170 0.9422356700148795 0.32472523275169296
33432921 0.9424708695337721 0.3243293394147743
33482672 0.9426624713575724 0.3238696943049715
33532423 0.9427839162508809 0.32342318830346173
33582174 0.9429775685808968 0.3229019467251981
33631925 0.9430870731186042 0.32252243254274504
33681676 0.943371313684523 0.3218308402039256
33731427 0.9434132250574362 0.32143389283432716
33781178 0.9436812121467048 0.3209338031305032
33830929 0.9439118102832559 0.32042603710559414
33880680 0.9440751252731607 0.31992086754282106
33930431 0.9441264840571342 0.3195787933734708
33980182 0.9443692952487608 0.3188595446132721
34029933 0.9445228943979128 0.318446380409034
34079684 0.9446331242299846 0.31788149840501545
34129435 0.9447320163721112 0.31749677502281776
34179186 0.9450438702277648 0.31691284129191033
34228937 0.9452295118233441 0.31661594092724543
34278688 0.9454322797414632 0.31597923198269395
34328439 0.9453901472262594 0.31561819505305977
34378190 0.9456119506649769 0.31511454689384366
34427941 0.9456723546477518 0.31474123776627666
34477692 0.9459078989498236 0.31419526148609705
34527443 0.9461428143188856 0.31365955310555743
34577194 0.9464256159119208 0.31334461410750575
34626945 0.9464626632724678 0.3128429451929957
34676696 0.9465902093935668 0.3122814633778564
34726447 0.9466794358621504 0.31201084472915314
34776198 0.9469021221581146 0.31149760416774164
34825949 0.9470262437953102 0.31090996934411613
34875700 0.9471428949473267 0.3105264677308669
34925451 0.9475223216052862 0.31004328163386424
34975202 0.9475106317073486 0.3096968281558069
35024953 0.9478124268856583 0.3090217333142566
35074704 0.9477084019413872 0.3085863208084373
35124455 0.9479910658318571 0.3082425787008401
35174206 0.9481576798071252 0.3076154080808276
35223957 0.9483590074953672 0.30709915119673403
35273708 0.9482588423920758 0.30683602142434047
35323459 0.9486512738265067 0.30627356621219126
35373210 0.9487870748961046 0.3059621797806291
35422961 0.9489619996940981 0.3055989140786872
35472712 0.9491120650728528 0.30491523906484785
35522463 0.9492109736047952 0.30452454514416033
35572214 0.9493167884781857 0.304016677803209
35621965 0.9494437215478966 0.3037429387607099
35671716 0.9495462015161109 0.30307266425055457
35721467 0.9498308338857928 0.3028965423829899
35771218 0.9498037417657031 0.30237885560433847
35820969 0.9499616092572707 0.3019436878056809
35870720 0.9504063888660235 0.3013165814958081
35920471 0.950260674119223 0.3010152455687004
35970222 0.950511899603616 0.30060185262790945
36019973 0.9505417651228257 0.30014188144051324
36069724 0.9508300086128841 0.29966926757323
36119475 0.9509164992859468 0.2992756190073267
36169226 0.9509557361698049 0.2987709445391823
36218977 0.9511055650397593 0.29845951783539154
36268728 0.9513096872930442 0.29798811955572513
36318479 0.951411104029873 0.29759134266433435
36368230 0.9517826258407587 0.2971387555359823
36417981 0.9517146135464005 0.2967289350507132
36467732 0.9518271071346689 0.2962774923193792
36517483 0.9519424829091904 0.2958392402726816
36567234 0.9520335111946975 0.29543443499200134
36616985 0.9523712976405743 0.295012282581699
36666736 0.952372535472027 0.2945587080371554
36716487 0.9525798777536825 0.29423418000137314
36766238 0.9527700357016158 0.2937763730753348
36815989 0.9527520253831846 0.29333693401866
36865740 0.9529917005549319 0.2930278355162332
36915491 0.9530721251334502 0.29236318896822067
36965242 0.9531033709608794 0.2920862109650338
37014993 0.9534105578592312 0.29162665862658554
37064744 0.953493220740819 0.29110791827765636
37114495 0.953572170182348 0.29084963330224256
37164246 0.9538040117433106 0.29037640394304587
37213997 0.9538626153965402 0.28991139006303956
37263748 0.9539793288222884 0.28954624711286553
37313499 0.9540965365305353 0.2891995688678582
37363250 0.9542748778793272 0.28885272859412325
37413001 0.9544877090470809 0.2883288177749835
37462752 0.9545059181032591 0.28794658695798714
37512503 0.9545897768921504 0.28741351209409677
37562254 0.9547605178512335 0.28706624054423324
37612005 0.9549017269308249 0.28662899445223844
37661756 0.9551330076795554 0.28629692983629146
37711507 0.9551329961439359 0.2859024783264225
37761258 0.955342429933715 0.2854283627413702
37811009 0.9554266479720317 0.2849589801608046
37860760 0.955743912489223 0.2846930929657431
37910511 0.955696730910626 0.2841993164192023
37960262 0.9558700597252476 0.28385851024247116
38010013 0.9559542647011564 0.2834544889599318
38059764 0.9560589545372539 0.2830875495583235
38109515 0.9561497608486765 0.28274280651731915
38159266 0.9562413259450475 0.28227927259652574
38209017 0.9564032627868677 0.2818167238990416
38258768 0.9566838439359979 0.28146483415340073
38308519 0.9567267505301557 0.2810545011076385
38358270 0.9567955795036742 0.28058648603044023
38408021 0.9569713607688731 0.2802373832841379
38457772 0.9570279268395558 0.27989454427843746
38507523 0.957243093254038 0.27951028942417133
38557274 0.9572708884687079 0.2791720235466949
38607025 0.957255995071677 0.27860049755440375
38656776 0.9575625328277549 0.27833912321934706
38706527 0.9576371739831967 0.27780759154090406
38756278 0.9576722901570175 0.2774714345887781
38806029 0.957811860436446 0.2770452336819035
38855780 0.9580609600888256 0.2765898789869337
38905531 0.9580721576233523 0.2763581125461325
38955282 0.958139508999978 0.2758322911298769
39005033 0.9582598770358824 0.27566788094923855
39054784 0.958300452204363 0.2751619730725211
39104535 0.9585281701793222 0.2748983364449268
39154286 0.958704165103372 0.2743474038272418
39204037 0.9588047868144106 0.27415196435438355
39253788 0.9588888359153961 0.2735550092285881
39303539 0.9588573130748234 0.273138257928239
39353290 0.9590865118293972 0.2728357772674637
39403041 0.9591719422607236 0.2723432612825212
39452792 0.9592741757199877 0.27211475141223784
39502543 0.9594539559558974 0.2718176630979197
39552294 0.959734365307572 0.27135082215946266
39602045 0.9597277043998399 0.27098151785888325
39651796 0.9596563181215836 0.2705267957920975
39701547 0.9597717050545438 0.2700892431758895
39751298 0.9599629368905088 0.2698593272083063
39801049 0.960064904249485 0.2693273515413272
39850800 0.960059591193703 0.26905898568880343
39900551 0.9600516396591559 0.2685651184889665
39950302 0.9603133886027273 0.268299250767903
40000053 0.9604567043067612 0.26782771396583027
