# Supplementary material for: Toward a fully wireless endovascular neural interface: Evaluating power transfer efficacy
Source: PLoS One. 2026 Jun 15;21(6):e0351138. doi: 10.1371/journal.pone.0351138 (PMC13268161; doi:10.1371/journal.pone.0351138)
Supplement: S1 File — (ZIP) [file pone.0351138.s004.zip › S1 files/Helical Rx 20 turns in air.txt]

# HZ S RI R 50
50000 -0.966413058012457 0.007913526707743203
99751 -0.9654041209033788 0.009716744795841307
149502 -0.9651246692792214 0.012991605558425007
199253 -0.9644546799440107 0.016819950078633482
249004 -0.9640401575681026 0.02030302825253194
298755 -0.9638362269765379 0.02391448584121574
348506 -0.9632428971861919 0.02742625224383553
398257 -0.9633386997775484 0.03143740710452784
448008 -0.9633147925359713 0.034981928733677684
497759 -0.9628956495951629 0.038664279032548904
547510 -0.9626317992872482 0.04244656646439122
597261 -0.9624053523577246 0.046323706374488294
647012 -0.9623334601881158 0.049827018164436715
696763 -0.96190524428287 0.05359906127196073
746514 -0.961484926521078 0.05703985359940983
796265 -0.9612771757252941 0.06112329352811929
846016 -0.9610025402933285 0.06492252986230662
895767 -0.9608054352090973 0.06859995457725912
945518 -0.9605477710079411 0.0723378386086859
995269 -0.960067235516519 0.07625218415425364
1045020 -0.9599176597416964 0.07976822831214293
1094771 -0.9593566877624214 0.08355524080229719
1144522 -0.9588203833539843 0.08726838222371208
1194273 -0.9583291988940909 0.09090699753883473
1244024 -0.957992450922031 0.09466332529109812
1293775 -0.9576334901175134 0.09837222457640506
1343526 -0.957058845264201 0.10192721441486728
1393277 -0.9567312092627751 0.10551506426661525
1443028 -0.9564528877750302 0.10938878410351972
1492779 -0.9558013556835058 0.11306363413829466
1542530 -0.9552777824873675 0.11678949646806971
1592281 -0.9546048216384465 0.12051410237611133
1642032 -0.9541823075079534 0.12417284366981678
1691783 -0.9537703905762036 0.1276818663710766
1741534 -0.9531165098733547 0.13171189576992157
1791285 -0.9526961464965585 0.1353796908984627
1841036 -0.952274665550225 0.13901719119358324
1890787 -0.9515097423014005 0.1424978144655696
1940538 -0.9508568323941364 0.14637444635378025
1990289 -0.9502673747322674 0.1499619296971988
2040040 -0.9497316687258961 0.1534527580063953
2089791 -0.9490859199101835 0.15739359756901578
2139542 -0.9482132842868465 0.1607953925014489
2189293 -0.9476234621052082 0.16456109364936897
2239044 -0.9469537773830786 0.16827941936976362
2288795 -0.9462429332283252 0.17185712146989704
2338546 -0.9455580897950976 0.17555512286926403
2388297 -0.9448131052845066 0.179079005408578
2438048 -0.9441009646027171 0.18248748972773662
2487799 -0.943542561777246 0.18658713994320592
2537550 -0.9428461748282841 0.18995202656019325
2587301 -0.9419554714089028 0.1935243379704346
2637052 -0.941029820759007 0.19705920192667348
2686803 -0.94018324222736 0.20071842518855085
2736554 -0.93931848151496 0.2043465405444648
2786305 -0.9386534476093319 0.2077496822990968
2836056 -0.9375940758041504 0.21159384987655303
2885807 -0.9369963343112777 0.21525609601962242
2935558 -0.9358725177719686 0.21856146620036554
2985309 -0.9349814176016187 0.22213536731894196
3035060 -0.9343534467439059 0.2255838973075507
3084811 -0.9334919132521242 0.22931536258374224
3134562 -0.9324635964680821 0.2326834884687711
3184313 -0.9314958171365292 0.23624112532953634
3234064 -0.9305301964160869 0.23971847324050724
3283815 -0.9294553306456638 0.24336306779978376
3333566 -0.9286473274029642 0.24687232770688006
3383317 -0.9275347493151248 0.25037670657829886
3433068 -0.9266048842474585 0.2537461841029344
3482819 -0.9256139812706053 0.2574172375328751
3532570 -0.9245997090587429 0.2610175012866471
3582321 -0.9233801005062519 0.26451876176168226
3632072 -0.922583212354489 0.26783862445849277
3681823 -0.9216384850438264 0.2711840515860749
3731574 -0.9202469859368022 0.2747237989730051
3781325 -0.9192235751365664 0.27833045130172823
3831076 -0.9181362815388117 0.2816739708292352
3880827 -0.91697000565107 0.2852099787477487
3930578 -0.9158312660463132 0.288461556476651
3980329 -0.9146312699490139 0.2920114497846438
4030080 -0.9138707952562336 0.29557328411840766
4079831 -0.9122135139446138 0.29888812645462837
4129582 -0.9112700174001398 0.30233194648668216
4179333 -0.9100026253924256 0.3057709801999481
4229084 -0.9086815957307716 0.3086335831257407
4278835 -0.9076590379544862 0.31219372024532027
4328586 -0.9064892296353793 0.31578917742975954
4378337 -0.9051502539932488 0.31915413451748353
4428088 -0.9040676156328116 0.32255575037778206
4477839 -0.9026454993316334 0.32589206520175595
4527590 -0.9016080800819893 0.3290456101809308
4577341 -0.9001720301605586 0.33254960373003895
4627092 -0.898597760591169 0.3360546422722742
4676843 -0.8978602835911536 0.3393391131320746
4726594 -0.8962555760515708 0.34265943478231087
4776345 -0.8948232138690297 0.3456449947790508
4826096 -0.893531207091965 0.3491300664615357
4875847 -0.8922910416992279 0.3525693111820993
4925598 -0.8909500953313282 0.3559460012323483
4975349 -0.889610720517539 0.35917752916550866
5025100 -0.8880306469167925 0.36232458039424126
5074851 -0.8869640507427209 0.365659453961932
5124602 -0.885491153460667 0.3691358398527263
5174353 -0.8841120478837753 0.3721487461298062
5224104 -0.8829020617166373 0.3752991403890775
5273855 -0.881318823371552 0.37851684280708703
5323606 -0.8797491362098306 0.3819901304895355
5373357 -0.8781031820154148 0.3850928984401322
5423108 -0.8766086708257038 0.38815645937083715
5472859 -0.8755033144986237 0.391398184142768
5522610 -0.8739052834415972 0.39441750180926866
5572361 -0.872326213906266 0.39807427455202565
5622112 -0.8710243813426884 0.4009223387175828
5671863 -0.8692245157043593 0.40405748569072847
5721614 -0.8677105207829684 0.407429229466296
5771365 -0.8664201216257719 0.41034988833670943
5821116 -0.8643596547455089 0.41352276447397657
5870867 -0.8632965587049152 0.41673772337751624
5920618 -0.8616948235655923 0.4197232916701517
5970369 -0.8599877175418635 0.42298389103374423
6020120 -0.858486136048558 0.42610572293408866
6069871 -0.856743529583532 0.4294536310257955
6119622 -0.8553645613275117 0.4322213690011112
6169373 -0.8539120300790775 0.4353173778064556
6219124 -0.852107305701263 0.43854349165433276
6268875 -0.850202759273427 0.4413292383713749
6318626 -0.8489081728958967 0.4445449711604096
6368377 -0.8473584634554588 0.4475537663895555
6418128 -0.8457599771710363 0.4508616497158994
6467879 -0.8439647207437535 0.45363882137681927
6517630 -0.8423466425872276 0.45661149338229734
6567381 -0.8405814087334139 0.459334585048867
6617132 -0.8391634394346157 0.4627251517337126
6666883 -0.8372801001063056 0.4654722014828128
6716634 -0.835531828814473 0.4683988714853288
6766385 -0.8337973936118404 0.4713539746786863
6816136 -0.8323048393520166 0.4742629990046593
6865887 -0.8306219944760433 0.4773051212162758
6915638 -0.8286773823637672 0.4804871559567615
6965389 -0.8271369389732579 0.4834506973689382
7015140 -0.8252351499182995 0.4860163950880358
7064891 -0.8234435710760154 0.4892483778668911
7114642 -0.8217313442039262 0.49206203744959354
7164393 -0.8199184670358532 0.49482405148371866
7214144 -0.8180467515230331 0.49775282385700836
7263895 -0.8162546198232479 0.5005428993628376
7313646 -0.8144192236266674 0.5033948070656639
7363397 -0.8128024091485057 0.5063130911750259
7413148 -0.8108854503109687 0.5090540528929408
7462899 -0.8087741942679151 0.5121514959618425
7512650 -0.80712756604563 0.515074275722619
7562401 -0.8054862499843811 0.5175901944602349
7612152 -0.8035975053904475 0.5204901610534427
7661903 -0.8015886207220093 0.5232485211265144
7711654 -0.7998056023261613 0.5258596211947698
7761405 -0.7980698485948442 0.5290187003635675
7811156 -0.7962493053429772 0.5316547965789439
7860907 -0.7941720997253096 0.5342215694324113
7910658 -0.7924290147539222 0.53691841492651
7960409 -0.7903513642153738 0.5400525947589718
8010160 -0.7886360384256029 0.542464752425735
8059911 -0.7868452255030762 0.5451624922544177
8109662 -0.7845418061577831 0.5478189361119413
8159413 -0.782838363870694 0.5508591237390194
8209164 -0.7809817301510215 0.5533120099851045
8258915 -0.778896757727545 0.5562137185390976
8308666 -0.777141956699422 0.5588417081261796
8358417 -0.775058216342946 0.5611975941195183
8408168 -0.7732122651943756 0.5640932254241364
8457919 -0.7712344410483384 0.566759227362633
8507670 -0.7689101503405811 0.5692455115885809
8557421 -0.7673136317160432 0.5721655205030903
8607172 -0.7652014974556575 0.5743810603248095
8656923 -0.763222217856464 0.5768909795121138
8706674 -0.7614030185904995 0.5796913576918572
8756425 -0.7591722754718027 0.5820760580672929
8806176 -0.75718718426033 0.5851221806206842
8855927 -0.7552211156084524 0.587153092049628
8905678 -0.7535444377784674 0.5902102077177126
8955429 -0.751246961068649 0.5924665591752747
9005180 -0.7490403666250347 0.5949154735739584
9054931 -0.7470559021803614 0.5975945913971289
9104682 -0.7450996320611997 0.5999436007766271
9154433 -0.7431377038722763 0.602699409462989
9204184 -0.7411281319940713 0.6051382559068014
9253935 -0.7390751854514412 0.607486752471412
9303686 -0.7369882314600891 0.6100898563286573
9353437 -0.7346997427106602 0.6124326300985514
9403188 -0.7328605995052947 0.6149524596995201
9452939 -0.7307506266331315 0.6173098928785957
9502690 -0.728446530212153 0.6199911887282262
9552441 -0.7266402214355817 0.6219915616601593
9602192 -0.7244342791962866 0.6245336798325527
9651943 -0.7223066921047748 0.6269490799456277
9701694 -0.7204517957573582 0.6295332864740402
9751445 -0.7181824924075364 0.6316159538766061
9801196 -0.716105153550935 0.634281674280869
9850947 -0.7137584363593239 0.6363952097890885
9900698 -0.7118176137498962 0.6390583850936526
9950449 -0.7097435246528153 0.641090779441165
10000200 -0.7074805728705225 0.6438963395530641
10049951 -0.705376675563256 0.6458467135386012
10099702 -0.7034241362458908 0.6479252552177466
10149453 -0.7011770992805684 0.6504470911671016
10199204 -0.6991363861256348 0.6528104536740934
10248955 -0.6972034831516442 0.6549829094633657
10298706 -0.6946644851891441 0.6571314598478405
10348457 -0.6925306135717819 0.6594033449176212
10398208 -0.6903272293204553 0.661914822925979
10447959 -0.6882595396271175 0.6639674372343937
10497710 -0.6861400967728996 0.666340317274372
10547461 -0.6838048520743271 0.6686282589566179
10597212 -0.6816470508524524 0.6708634311702465
10646963 -0.6797442433204286 0.6727671198987099
10696714 -0.6775737740810452 0.6749100538076628
10746465 -0.6753017193678262 0.6773087523228081
10796216 -0.6730027683585248 0.6795025969498149
10845967 -0.6706716443930982 0.6817418065000381
10895718 -0.6685529937147735 0.6838516325353492
10945469 -0.6662418852312572 0.6858223089068478
10995220 -0.6645094979162127 0.6878384646515957
11044971 -0.6622044494105013 0.6903876256943862
11094722 -0.6599418698024381 0.6921388131981074
11144473 -0.6573900287595632 0.6944677755448017
11194224 -0.6550422115344099 0.6962374803288987
11243975 -0.6529866455342918 0.6984140599130206
11293726 -0.6508163515976702 0.7006708879564525
11343477 -0.6485725791045784 0.7028830938917993
11393228 -0.6465358774202892 0.7041306666385202
11442979 -0.6441119720459223 0.7068993852114799
11492730 -0.6421254069446806 0.7090348010299513
11542481 -0.6395540483350162 0.7109134615583729
11592232 -0.6376010164471304 0.7128110143216485
11641983 -0.6352925827934166 0.7145764433827084
11691734 -0.6329516990598728 0.7168302611155498
11741485 -0.6307934775475212 0.7184936032760795
11791236 -0.6285550870181713 0.7203822370827226
11840987 -0.6261558045114948 0.7229258837839032
11890738 -0.6239290924736755 0.7244178810213483
11940489 -0.621670798316119 0.7268323904399849
11990240 -0.6195734603768973 0.7282555386793874
12039991 -0.617120004720928 0.730574858146957
12089742 -0.6147466937171666 0.7326226020973386
12139493 -0.6130420547641202 0.7345861608362306
12189244 -0.6104122775526802 0.7360206653931977
12238995 -0.6083647267319672 0.7379350507993319
12288746 -0.6060239944663456 0.7400359123876438
12338497 -0.6034049693309556 0.7420514135788522
12388248 -0.6013631908337129 0.7435012461498157
12437999 -0.5989956855520638 0.7452527009974892
12487750 -0.5970250666010581 0.7471882904427286
12537501 -0.594601079930448 0.7490946635878852
12587252 -0.5922361676634033 0.7510102767273492
12637003 -0.5900448216516092 0.7527752346544185
12686754 -0.5873832559762325 0.75466394922419
12736505 -0.5849493302844312 0.7567070926917999
12786256 -0.5828913782239613 0.7582080750876942
12836007 -0.580888193214412 0.7599533181594679
12885758 -0.5780642752506091 0.761976684999649
12935509 -0.5760162636224508 0.7631695764988137
12985260 -0.5735960798597742 0.7654271143947305
13035011 -0.571139354781223 0.7671539373981503
13084762 -0.5692339078118833 0.7685547745795666
13134513 -0.5667341401563744 0.7703145328881099
13184264 -0.5646656553751122 0.7721861087897459
13234015 -0.5622421816015594 0.7738000246004221
13283766 -0.5602696713796208 0.775540223632619
13333517 -0.5576196302348058 0.7772311286915667
13383268 -0.5554307204293295 0.7790686980691982
13433019 -0.5532982454079719 0.7804980186447655
13482770 -0.5508444783525969 0.7819184432493659
13532521 -0.5486005609095655 0.7836773266415286
13582272 -0.546236307074948 0.7852699885339969
13632023 -0.54375090328216 0.7872071641788945
13681774 -0.5413213461614068 0.7883900304957449
13731525 -0.538898696843591 0.7905088112111051
13781276 -0.5369356860589652 0.7918917803879199
13831027 -0.5343901180568496 0.7933624466233717
13880778 -0.5323533507529403 0.7950218531266567
13930529 -0.5300413995887493 0.7966632750440266
13980280 -0.5274057869561822 0.7979911786135394
14030031 -0.5252533390006887 0.7996715038192322
14079782 -0.5229060837986519 0.8009495206900732
14129533 -0.5206997209834852 0.8024813137549623
14179284 -0.5182601090306395 0.8041560398389335
14229035 -0.515983238735748 0.8057918899522237
14278786 -0.5139160604520038 0.8072024591887859
14328537 -0.5114087497678675 0.8085251856654507
14378288 -0.5088627795925408 0.8101201249927347
14428039 -0.5066931747430982 0.8120698560019868
14477790 -0.5043255125831594 0.8129063286941228
14527541 -0.5021489804858903 0.8149232285832606
14577292 -0.49967694825821657 0.8161946802017731
14627043 -0.49739626586054025 0.817748513003387
14676794 -0.4952017594681939 0.8189400240825804
14726545 -0.49317985817460774 0.8202263390988366
14776296 -0.4905097661515359 0.8217167675011685
14826047 -0.4882902816635601 0.8230018574298266
14875798 -0.4855468904853658 0.8247212692650435
14925549 -0.4834401819242685 0.8259244158114883
14975300 -0.4811595140147921 0.8273401558842736
15025051 -0.4787703864679394 0.8287681766259221
15074802 -0.4764481198432674 0.8299145317291821
15124553 -0.4746487402951868 0.8316903734168751
15174304 -0.47199356513881585 0.8327945671090325
15224055 -0.4694538829615892 0.8338472062069949
15273806 -0.4670479335931353 0.8353783269075888
15323557 -0.46518405344741026 0.8370340463003653
15373308 -0.4626396998807526 0.8377412213210219
15423059 -0.46035321070804053 0.8396636520877354
15472810 -0.4577516271940432 0.8407039240252042
15522561 -0.4555687473201033 0.8422747429786069
15572312 -0.45361794814294715 0.8434078906500244
15622063 -0.45093224220261785 0.84437801917599
15671814 -0.44880912503669645 0.8458837340192068
15721565 -0.4463727442993637 0.8470100947005585
15771316 -0.4440181732541486 0.8484622322647738
15821067 -0.44178046490207856 0.8494641540244299
15870818 -0.4394479260760796 0.8509241347774691
15920569 -0.436805834146675 0.851916802284484
15970320 -0.4349405841939154 0.853129884865873
16020071 -0.43268603060471483 0.8544967385650736
16069822 -0.43065166132045324 0.8557453845189873
16119573 -0.42768858012274674 0.8569915185784386
16169324 -0.42520722069170147 0.8581271312191028
16219075 -0.423276973867018 0.8589236104975052
16268826 -0.4209593822827292 0.8600021407549728
16318577 -0.4185278169868293 0.8613589620462198
16368328 -0.4162600575204532 0.8629200447527902
16418079 -0.41412463053752385 0.8635059930999391
16467830 -0.4117965951029867 0.8649221486822682
16517581 -0.40931969960232645 0.8662293897457539
16567332 -0.4071577802869835 0.8671622103119911
16617083 -0.404805380281885 0.8682635854413171
16666834 -0.40233416828354607 0.8695251710324515
16716585 -0.40020642082217384 0.8706025045252829
16766336 -0.3979982615392346 0.8716537831612778
16816087 -0.3952317637678352 0.8722444585539316
16865838 -0.39346506916428836 0.8740448672257228
16915589 -0.39122325993113094 0.8747604639992703
16965340 -0.38812876587651246 0.8758193335568604
17015091 -0.38626786655822476 0.876811898190635
17064842 -0.3838882822862598 0.8775353754993565
17114593 -0.3816954980448717 0.8788898739588966
17164344 -0.37942521079475267 0.8799486211598972
17214095 -0.37711721081272986 0.8810144678300711
17263846 -0.3746580981420546 0.8819543980508959
17313597 -0.37273012151226126 0.8829000820304768
17363348 -0.37031189674961534 0.883846976738756
17413099 -0.36808936799212794 0.8847077866947238
17462850 -0.36617781823758544 0.8861154232514492
17512601 -0.3634561739995062 0.8867426336119499
17562352 -0.36083329592371677 0.8877142734560959
17612103 -0.35910776415918944 0.8886632791173924
17661854 -0.35671406358461216 0.8895002710641938
17711605 -0.3542581221014624 0.8905644877180574
17761356 -0.35232935185291636 0.8918742160342883
17811107 -0.3494897159681501 0.8922192317333854
17860858 -0.34739787832771596 0.8935969019027776
17910609 -0.34544193481457613 0.8948035047569762
17960360 -0.34330297028166634 0.8952127457374845
18010111 -0.34089981873604414 0.895904378696404
18059862 -0.3384443565707245 0.8969673666163298
18109613 -0.3367539268037784 0.897965082644301
18159364 -0.33387839114974477 0.8987770825435507
18209115 -0.33171837907459245 0.8996262436305499
18258866 -0.3295400713636077 0.9004578008937036
18308617 -0.32752263060977116 0.9013330054167079
18358368 -0.32519444763367433 0.901707314117112
18408119 -0.323383744584543 0.9028737850806595
18457870 -0.320950862945057 0.9036840891061327
18507621 -0.3180554340874696 0.9048883244798968
18557372 -0.3161308414177406 0.9052643542764013
18607123 -0.3137666505173443 0.9061718339092554
18656874 -0.3117785944810524 0.90690394240543
18706625 -0.30937767359878193 0.908498611426609
18756376 -0.30722009205291295 0.9086323690345254
18806127 -0.3054991567745522 0.9095317003224611
18855878 -0.30281623925892 0.9105239538164738
18905629 -0.30057127769759145 0.9115253015411051
18955380 -0.2982524070399341 0.9118266717938793
19005131 -0.2957559438365473 0.9124793548412392
19054882 -0.2938946159191181 0.913642579390341
19104633 -0.291885177220956 0.9141643417315
19154384 -0.2894899702459077 0.9147240583912611
19204135 -0.2873015391049646 0.9156885863325243
19253886 -0.2847900095975122 0.9162405292330056
19303637 -0.2831221391956792 0.9172479678341963
19353388 -0.2806615944436208 0.9176590584754022
19403139 -0.2783390645556802 0.9184783351452788
19452890 -0.27641698247873797 0.9190619171823361
19502641 -0.2739794627799705 0.9198224020110572
19552392 -0.27195468033492326 0.920767338867411
19602143 -0.2696315924263806 0.9208401912475093
19651894 -0.26747675459702297 0.9218002230501914
19701645 -0.26535203826194476 0.9222857496863606
19751396 -0.26289793645734283 0.9232687893428217
19801147 -0.2606327125493165 0.9235354870822363
19850898 -0.2588092783344635 0.9245509490846436
19900649 -0.2564275739218238 0.9253934899437126
19950400 -0.25417006269459125 0.9257543973679981
20000151 -0.2518944048341211 0.9263672941740486
20049902 -0.24949430864616992 0.9272791595509706
20099653 -0.2476453941663222 0.9277050149952871
20149404 -0.24565150180178344 0.9286622729933472
20199155 -0.24316906604798078 0.9289832014883221
20248906 -0.24073315399846842 0.9298212216461593
20298657 -0.2391376419446151 0.9298285606879086
20348408 -0.23697792672768825 0.9305920356285613
20398159 -0.2348265529426461 0.9315323550415346
20447910 -0.23233600322635276 0.9318274566210575
20497661 -0.23059070335007917 0.9325841871073836
20547412 -0.22829784768743488 0.9331776696778734
20597163 -0.22584788712613663 0.9335137551281795
20646914 -0.22438068441479395 0.934333350382526
20696665 -0.2220346575624023 0.9345673980151858
20746416 -0.21986902372588615 0.9352299390945918
20796167 -0.21776410767156948 0.9355616448537462
20845918 -0.21546517682896732 0.9366885594259613
20895669 -0.21364309217714422 0.9370175129901097
20945420 -0.21145304224072875 0.9373735567835761
20995171 -0.2089990524386562 0.9377914161920554
21044922 -0.2070618778419383 0.9384381098400072
21094673 -0.20474063139483656 0.9388395306919541
21144424 -0.20276111668640218 0.9394996588415054
21194175 -0.20014984867731692 0.9395981165470109
21243926 -0.1987042618437751 0.9402538971415497
21293677 -0.19639783106078823 0.9411307779728996
21343428 -0.1942003517492878 0.9414653872841282
21393179 -0.1921998416834118 0.9415975733212216
21442930 -0.18994555005148248 0.9421037732976231
21492681 -0.18802285095680585 0.9426863930018441
21542432 -0.18578280068350833 0.9430081136477253
21592183 -0.18400655908015548 0.9436233640932741
21641934 -0.18182209938696273 0.9443295650524451
21691685 -0.17985429115740098 0.9443125249465278
21741436 -0.17750892453707018 0.9446818635050287
21791187 -0.17578191356714137 0.9449983126653647
21840938 -0.17330422831125844 0.9460475993265024
21890689 -0.1714312149196867 0.9461177295471848
21940440 -0.1696691818029222 0.9464175886586741
21990191 -0.16727088688771471 0.947259912743937
22039942 -0.16536634699710687 0.9475215174186866
22089693 -0.16326600530407184 0.9481009202654537
22139444 -0.16111384381541463 0.9484700975167152
22189195 -0.15868407627099013 0.9487232366552971
22238946 -0.15690620678962475 0.9490588172119309
22288697 -0.15488151224403007 0.9494147609229456
22338448 -0.15298841413763115 0.950012682804675
22388199 -0.15110321343083039 0.9500766971860717
22437950 -0.148883704353012 0.9507144438152618
22487701 -0.1469005165959939 0.9505075944083293
22537452 -0.14495011272700137 0.9509522239771191
22587203 -0.14244673991637455 0.9513268163630925
22636954 -0.1406288408612753 0.9516633506695437
22686705 -0.13897298626807475 0.952005636961873
22736456 -0.1369673110433887 0.9527111487977263
22786207 -0.13425248890126526 0.9526999114229785
22835958 -0.132941161185886 0.9527821706020829
22885709 -0.1307811734334049 0.953723549022038
22935460 -0.12855913328037477 0.9537679370649891
22985211 -0.1267055408131879 0.954393908728072
23034962 -0.12501915013672896 0.9545741782408899
23084713 -0.12275604118342798 0.9551176584810118
23134464 -0.12096618374202155 0.9550648985493453
23184215 -0.11858205071818183 0.9553758510844066
23233966 -0.11654168491674659 0.9551720332726572
23283717 -0.1146532567560281 0.9560778282180373
23333468 -0.11257484801090324 0.9560251167794527
23383219 -0.1109268972226869 0.95626199781314
23432970 -0.1084221337818926 0.9565666409067078
23482721 -0.10684686663290281 0.9567347999275466
23532472 -0.10499426115873214 0.9575912828833804
23582223 -0.10301521289070772 0.957801665511376
23631974 -0.10057934420320803 0.9577561280933125
23681725 -0.09864125936342712 0.9577988447290409
23731476 -0.09698092001301443 0.9576998403859294
23781227 -0.09529555056391173 0.9587706486558208
23830978 -0.09296230335819462 0.9587851509973874
23880729 -0.09112901222742395 0.9586590457553523
23930480 -0.08889507253239769 0.9588538026978786
23980231 -0.08729115892097539 0.9592097880351538
24029982 -0.08496109105112849 0.9595877406365089
24079733 -0.0832444201967405 0.9597773462971657
24129484 -0.08141487477470466 0.9595951369978101
24179235 -0.07934873684703132 0.9600059269704174
24228986 -0.07748125775629848 0.9603639819573094
24278737 -0.07559270662095006 0.960577025924278
24328488 -0.07337631201031679 0.9608844145058069
24378239 -0.07139745951342809 0.9609248316077239
24427990 -0.06998036606264874 0.9610164810971721
24477741 -0.06779368586997442 0.9615128234887095
24527492 -0.06577546670258386 0.9612379487917395
24577243 -0.06403224172864175 0.9612234968433482
24626994 -0.06198571623832756 0.9616782472756387
24676745 -0.0604943634770718 0.96198419160764
24726496 -0.05849144375575685 0.9622994440127458
24776247 -0.05645040321767679 0.9622785352998162
24825998 -0.054983976446133585 0.9626531150561045
24875749 -0.05281004700379922 0.9628828039030966
24925500 -0.05133489402298995 0.9626603676412978
24975251 -0.04884940267185107 0.9628048272035837
25025002 -0.04727081751332213 0.9627344697495285
25074753 -0.04573993183395591 0.9631022129546254
25124504 -0.04323167972677246 0.9631650158323732
25174255 -0.041599230142551825 0.9633433056302546
25224006 -0.0399106978338459 0.9631828105641588
25273757 -0.037631015661274775 0.9632709685825117
25323508 -0.03581611845011603 0.963573240878803
25373259 -0.03431315442473421 0.9640033965379424
25423010 -0.032359215648100306 0.963937577891987
25472761 -0.03039318526243855 0.9638928877163858
25522512 -0.028556813043952127 0.9642230972511103
25572263 -0.02701219286348952 0.9641417394394006
25622014 -0.0249731632559429 0.9646835857842824
25671765 -0.023176563525814358 0.9644708591388029
25721516 -0.02106811664264742 0.9639483837505489
25771267 -0.01938635433753869 0.9644762626873018
25821018 -0.018002970812551124 0.9647819380600297
25870769 -0.0156241756521618 0.9644537745886204
25920520 -0.013667077113648151 0.9642521382218003
25970271 -0.01189768136511667 0.964554046012428
26020022 -0.010567693268674658 0.9645961845709967
26069773 -0.00867252874534805 0.9649083701509349
26119524 -0.0069651824750964954 0.9650653831674985
26169275 -0.004604630933810066 0.9649049504087245
26219026 -0.0028939532787975635 0.9650478354790155
26268777 -0.0015702417555391638 0.9650547314209943
26318528 0.0003176872782418712 0.9650227416032126
26368279 0.002104944567211504 0.9650281056327501
26418030 0.003936243594148831 0.9651850698152374
26467781 0.005419980940461565 0.9652099382613034
26517532 0.007304187208204508 0.9654097443914418
26567283 0.00924613193121993 0.9653594236095728
26617034 0.010833228889936035 0.9650405444770335
26666785 0.012945825811813477 0.9654881237052874
26716536 0.014231924455521768 0.9655543041802345
26766287 0.016597312995885505 0.9651039428031135
26816038 0.017838670098491688 0.9654288572775395
26865789 0.020027434612384994 0.9656685112678421
26915540 0.02174934851107597 0.965408500021267
26965291 0.02347634227907131 0.9655475847652749
27015042 0.025161155120959032 0.9653653924189851
27064793 0.026981178622780568 0.9653356994591925
27114544 0.028520611242352136 0.965186040743621
27164295 0.030381685695316928 0.9659316045047438
27214046 0.03223013587527534 0.9656963578683205
27263797 0.03366733410003564 0.9655809533813943
27313548 0.035352766077038744 0.9651705472460925
27363299 0.037064017416254126 0.965070685311922
27413050 0.03880811661542702 0.9653793422388176
27462801 0.04059734098966385 0.9651587888275313
27512552 0.04231190177384569 0.9655393511595146
27562303 0.04439672767333388 0.9652612803465371
27612054 0.04608220392193065 0.9652511551343413
27661805 0.04730656397227628 0.9655813010470494
27711556 0.049270471536182796 0.9652849320684186
27761307 0.05080827319350038 0.964758107414829
27811058 0.052551530208915814 0.9648339114155071
27860809 0.05394065703707054 0.9647761669055375
27910560 0.05583144465642473 0.9646777272641639
27960311 0.05750237643045263 0.9643963958538518
28010062 0.05929000948641814 0.9645709086149211
28059813 0.06116867023252982 0.964607753595422
28109564 0.06264572752676496 0.9645324261516307
28159315 0.06435869362845505 0.9645314049670506
28209066 0.06629567020164759 0.9646493360703128
28258817 0.06744186428399952 0.9644157842885888
28308568 0.0692393504598987 0.9646579684628971
28358319 0.07090356993524623 0.9647746596430222
28408070 0.0725528336755435 0.9640647926743909
28457821 0.07429973194499656 0.9640501062342871
28507572 0.0759962813341667 0.9637940323732738
28557323 0.0776446176246473 0.9636569745624708
28607074 0.07890167153268747 0.9641615314056639
28656825 0.08065019394579402 0.9639122718341123
28706576 0.08247098289418035 0.9637726671635126
28756327 0.08396001963729867 0.9636575029658462
28806078 0.08602665255698833 0.9638469989822924
28855829 0.08761943168471421 0.9631336529175348
28905580 0.08880310741851499 0.9632499247222145
28955331 0.09063692096369028 0.9627516032511487
29005082 0.0921877267470793 0.9627112679886247
29054833 0.09406055196936339 0.9625895665961572
29104584 0.09503938412298434 0.9623399604775572
29154335 0.09720603213334132 0.9626939910529627
29204086 0.09851743814781264 0.962367324137679
29253837 0.10024353603907452 0.9623993908065596
29303588 0.10194624644143636 0.9620945613038897
29353339 0.10291385167097096 0.9620593226841404
29403090 0.10486804504275064 0.9617964941401532
29452841 0.10637632924617366 0.9618181934467326
29502592 0.10818841623694583 0.96177228169592
29552343 0.10928821335568634 0.9615691611426711
29602094 0.11079663071593626 0.9612141585677042
29651845 0.11314667978130549 0.9612028266246724
29701596 0.11481296123553394 0.9607074542265255
29751347 0.11613121017941248 0.9609239887486999
29801098 0.11779245426392097 0.9604849690515307
29850849 0.11859714867171973 0.9605544349924999
29900600 0.12055052781415268 0.9608099868823984
29950351 0.12206436747339926 0.9605985199001527
30000102 0.12369873037994068 0.9601382023698838
30049853 0.12516246448968157 0.9598393152086961
30099604 0.12681762168661018 0.9596652862216546
30149355 0.12843878854272356 0.9599135610267611
30199106 0.12993001406107 0.9599702748371097
30248857 0.13181108210479472 0.9593673077533874
30298608 0.13276711221872844 0.959353460812584
30348359 0.1343238011123765 0.9592947262809679
30398110 0.13577327230492833 0.958985796131423
30447861 0.1376805974635388 0.9586951360216083
30497612 0.1393229158890103 0.9583489963135533
30547363 0.1403354405747403 0.9580573052305839
30597114 0.14158676185567173 0.9582069156545548
30646865 0.1436270538142723 0.957839376258437
30696616 0.14435539118978602 0.9579467847956189
30746367 0.1467622092930134 0.957376330399908
30796118 0.14809610810514034 0.9572393857786536
30845869 0.14943298453054074 0.9569092791987173
30895620 0.15103497907251204 0.9571776975494853
30945371 0.15272980525126223 0.9570433420538818
30995122 0.15401438659989658 0.9564301753582624
31044873 0.15559976703796816 0.9562054582218424
31094624 0.1572520202977232 0.9562189873494964
31144375 0.15873217283193464 0.9561092912506396
31194126 0.16019032877071585 0.95582390064073
31243877 0.16173533867469067 0.9554029138131653
31293628 0.16252925986440311 0.9552950687724491
31343379 0.1644309967945881 0.954561473782487
31393130 0.1658086595915054 0.9554141881020437
31442881 0.1674807406930432 0.9548595088654275
31492632 0.1687929365247043 0.9544015886639331
31542383 0.17048076976504611 0.9540209057338417
31592134 0.17168666349850614 0.9540641574114666
31641885 0.1736930275799738 0.9535980686200655
31691636 0.17486897457369519 0.9537625094528519
31741387 0.17643094289099198 0.9531364540992361
31791138 0.17770149974416796 0.9535569142327345
31840889 0.17901791387799526 0.9530681377641207
31890640 0.18037662281817624 0.9529099529745042
31940391 0.18176849840582823 0.952401482331107
31990142 0.18345430941146745 0.9519890472931446
32039893 0.1850797437130563 0.9522491532078531
32089644 0.18594198963879985 0.951966787238522
32139395 0.18794876236837343 0.951357718363738
32189146 0.18910142518245965 0.9508420474633517
32238897 0.19030199254060684 0.9509370972784731
32288648 0.1917472983152938 0.9506385214015236
32338399 0.19308086078531309 0.9506025955508332
32388150 0.19466486779725883 0.9504938853756882
32437901 0.1962901808042253 0.9500569528658357
32487652 0.19746270308582936 0.949757533970696
32537403 0.19860176862940856 0.9493523963793085
32587154 0.20044873514405434 0.9491732949357056
32636905 0.20182882194337345 0.9492620625260466
32686656 0.20275246594665822 0.9481154392641018
32736407 0.2041312678285194 0.9485029558666291
32786158 0.2058650255506867 0.9480942015820817
32835909 0.2071198946804979 0.9478193692016164
32885660 0.20844795715436018 0.9477405576717913
32935411 0.2100698569388529 0.9472406319698233
32985162 0.21114339183408715 0.9471981802229142
33034913 0.21263180968356168 0.9469386181124579
33084664 0.21383477351748495 0.9464480413717038
33134415 0.2153314139478639 0.9461922972673138
33184166 0.21690922131779306 0.9463574320759521
33233917 0.217699597578933 0.946068947765922
33283668 0.2194518034808515 0.9454524151659494
33333419 0.22059356198633803 0.9452657298341262
33383170 0.22191895730553338 0.9450102978218191
33432921 0.22378614774499414 0.9447902872793421
33482672 0.22483019854113986 0.9445861542209164
33532423 0.2262789470890421 0.944202193321017
33582174 0.22776342811249425 0.9436240721253745
33631925 0.22877436188744307 0.9437136780422124
33681676 0.23003305545348637 0.9430544412272495
33731427 0.23119413161047822 0.9429035160906799
33781178 0.23310262759819927 0.9424460680875199
33830929 0.23427935483614104 0.9423808934071349
33880680 0.2357770285803148 0.9419720233280946
33930431 0.23671719596023252 0.9416398649251834
33980182 0.23804564432741968 0.9413652659315606
34029933 0.2393772683685486 0.9411972192128797
34079684 0.2406075280524616 0.9403949897317099
34129435 0.24248238179659287 0.9405059567273474
34179186 0.243797697054165 0.940303185505653
34228937 0.24438536284436838 0.9397380813858334
34278688 0.2457826442957623 0.9392555165348346
34328439 0.24764256385863329 0.9390525137405634
34378190 0.24845060916935174 0.9387759206684542
34427941 0.24971461351249494 0.9381744550807515
34477692 0.2511315945313236 0.9384901611337533
34527443 0.2522630724515189 0.9377013173232461
34577194 0.2541066964884864 0.9378223512948933
34626945 0.2550310884536709 0.9376323389242067
34676696 0.2567573519740021 0.9373560942545806
34726447 0.2578103271532557 0.9365915721673622
34776198 0.25847654367073947 0.9363935036635198
34825949 0.26015644369778096 0.936026801644333
34875700 0.26122236378035074 0.9360268865987517
34925451 0.2627401929235463 0.9356636207363287
34975202 0.26377384914014135 0.9357019371755835
35024953 0.26522552267737604 0.935154955192231
35074704 0.2664298649602204 0.9343852889047835
35124455 0.2679590055120022 0.9343155141637455
35174206 0.2687885079777165 0.9338780305542512
35223957 0.2699312839205329 0.9335487939747856
35273708 0.2711004280782916 0.933035981330963
35323459 0.27261254721906286 0.9331668920266072
35373210 0.2737541078583218 0.9328379233815502
35422961 0.275144465784611 0.9321620692732221
35472712 0.2759858819388461 0.9318409677615902
35522463 0.2775807477751387 0.9316146411773851
35572214 0.2785128380812544 0.9312717134992423
35621965 0.2800220695822267 0.9309321295377779
35671716 0.2813189503444219 0.9305923945101023
35721467 0.2823668898555636 0.9302321176990872
35771218 0.2835533081877738 0.9303413195200988
35820969 0.2846382981532241 0.9295346926334603
35870720 0.286212758948375 0.9294524329501399
35920471 0.2872636837804047 0.9289351643473643
35970222 0.28843171050735766 0.9286175397355086
36019973 0.2894939247702104 0.9282723272461888
36069724 0.2910249544782219 0.9277017597891907
36119475 0.29171415917679405 0.9276585743551184
36169226 0.2932899354968843 0.9273691238215876
36218977 0.2940915825715405 0.9269516561267782
36268728 0.29554629312051434 0.9263556634677717
36318479 0.2966042864142282 0.9261241172243614
36368230 0.2979941193487418 0.9257929495424116
36417981 0.2993456974411945 0.9259977679358753
36467732 0.3004409426598348 0.9255085220241349
36517483 0.30126196015296225 0.9248737283692763
36567234 0.30272475538179155 0.9248282021608613
36616985 0.30394816118592194 0.924260443168893
36666736 0.3054868303468123 0.9237201842219809
36716487 0.30615692706555336 0.9234743338922949
36766238 0.30727385247123074 0.9232568626532599
36815989 0.3085997064183471 0.9225683738811218
36865740 0.3098452296927168 0.9223404534555427
36915491 0.31119899607422186 0.9225175056839509
36965242 0.3122954021084993 0.9215348002118346
37014993 0.31353219258580795 0.9212539107225569
37064744 0.31435460187619924 0.9210797560937501
37114495 0.315589554805432 0.9206642787202265
37164246 0.3167337597390462 0.9201731959368945
37213997 0.3177962181529588 0.9197774289928595
37263748 0.3189103510578726 0.9194486429368242
37313499 0.3204112496186023 0.919067163503508
37363250 0.32102571049771256 0.9183977176025261
37413001 0.3223722815379609 0.9180108995137378
37462752 0.32345540093303554 0.9181910957755726
37512503 0.32471876983431847 0.9178103747322287
37562254 0.3258621666750978 0.9171006405432608
37612005 0.32680290838392856 0.9168025827588604
37661756 0.32806502803383875 0.9168682731376506
37711507 0.32914968195771094 0.9161577947724994
37761258 0.33057906098762235 0.9156271707301813
37811009 0.3313929955900517 0.9153698521593965
37860760 0.33260604934061977 0.9154155745457042
37910511 0.3337326150552938 0.9149867148348237
37960262 0.3348517914626826 0.9147101613611712
38010013 0.33603401800454424 0.9139045293075517
38059764 0.3369637866069746 0.9136042675030324
38109515 0.3379911153815807 0.9132712131147213
38159266 0.3391567818341654 0.9128161538042288
38209017 0.33994930126956124 0.9125794717137229
38258768 0.3414538587385736 0.9118158907261716
38308519 0.3423901072775113 0.9116557111801675
38358270 0.34337573848080094 0.9114887803777363
38408021 0.344632021472151 0.9109980428217027
38457772 0.3458182380284268 0.9108581591295577
38507523 0.3466667816115087 0.9105524317573062
38557274 0.34763066443825347 0.9097486502287309
38607025 0.34906324233542224 0.9097112735199243
38656776 0.3500076621526319 0.9085959379109356
38706527 0.3508177209117106 0.9088611622102436
38756278 0.35219464008399703 0.9083735411466203
38806029 0.3531596275011353 0.9081178647775313
38855780 0.35407075898461404 0.9077564634555572
38905531 0.3553687937985301 0.9074450353064692
38955282 0.3567489141518685 0.9068373914445989
39005033 0.3571697562615613 0.9066789117115538
39054784 0.35831349538324025 0.9059151727491215
39104535 0.3591046067628013 0.9056350779243073
39154286 0.36069152963447354 0.9054430481374434
39204037 0.361258995222694 0.9049642746922881
39253788 0.36269182699237 0.9046118625420989
39303539 0.3637401780571785 0.9041539428695888
39353290 0.36479140624430717 0.9038712129752865
39403041 0.36579129037716424 0.9031587727513828
39452792 0.36679580513899385 0.9028203199137566
39502543 0.36792904300199203 0.9023154140469234
39552294 0.36908108336995255 0.901917961472234
39602045 0.3699118068855002 0.9015830367766644
39651796 0.37083878379738705 0.9013960899794478
39701547 0.3719490569311211 0.9007467823111626
39751298 0.3725336289600676 0.9005509978901891
39801049 0.37427012091803047 0.9003315745283486
39850800 0.37504725884345097 0.89978295973012
39900551 0.37635029768829625 0.8994248587675363
39950302 0.3769388462758377 0.8991070975970892
40000053 0.3778757472055701 0.898760200133241
