# Supplementary material for: Toward a fully wireless endovascular neural interface: Evaluating power transfer efficacy
Source: PLoS One. 2026 Jun 15;21(6):e0351138. doi: 10.1371/journal.pone.0351138 (PMC13268161; doi:10.1371/journal.pone.0351138)
Supplement: S1 File — (ZIP) [file pone.0351138.s004.zip › S1 files/Planar Rx 2 turns in air.txt]

# HZ S RI R 50
50000 -0.9240278912307585 0.009607376356840985
99751 -0.9230730694062473 0.018604646968988305
149502 -0.9225179117674289 0.027223690978885592
199253 -0.9219556900524017 0.03586286210752274
249004 -0.9215663206673292 0.0443486759624181
298755 -0.9202036834230817 0.05273714551014466
348506 -0.9202627530450953 0.06125415667771724
398257 -0.9191422472165736 0.06970351576647994
448008 -0.9182367261645137 0.07830881834553521
497759 -0.9173989776139755 0.0865818075888691
547510 -0.9163117310216803 0.09511223947917921
597261 -0.9153742983209231 0.10324766611699593
647012 -0.9144358727075845 0.11159300772663064
696763 -0.9129198607239547 0.11994911255093386
746514 -0.9119672462850088 0.12827305559128535
796265 -0.9105285959654214 0.13644760737654607
846016 -0.909099985670226 0.144821341756296
895767 -0.9077291003265996 0.15294984948500723
945518 -0.9063480284199638 0.1611979668846353
995269 -0.9047187064587907 0.1692915221931937
1045020 -0.9031169065131871 0.17745502452311962
1094771 -0.901458053616564 0.18576833835258905
1144522 -0.8994921943908227 0.1937653358375518
1194273 -0.8975516671865607 0.20191412577196316
1244024 -0.8957315053048838 0.210125647400666
1293775 -0.8935877726175535 0.21799455018622782
1343526 -0.8917339108247977 0.22611453644719282
1393277 -0.8896951349956355 0.23402833034380335
1443028 -0.8874435504860999 0.24195718975930808
1492779 -0.885218217594714 0.24987720066957644
1542530 -0.8828850717432495 0.2578476831806934
1592281 -0.8806004526686121 0.2657776202802655
1642032 -0.8781102337586867 0.27348281346988623
1691783 -0.875600494977682 0.2812476641199116
1741534 -0.8730402065413597 0.28894663472691856
1791285 -0.8704881925160524 0.29680288259516074
1841036 -0.8677581001288933 0.3044857130644315
1890787 -0.865080414502675 0.3120064754315129
1940538 -0.862207702077448 0.31960097204627247
1990289 -0.8594147634500219 0.3272093283537677
2040040 -0.8564982483995736 0.33470392300424223
2089791 -0.8535130060842602 0.34237736274553143
2139542 -0.8504356353534913 0.34971578866557246
2189293 -0.8474194640412547 0.3571372228059026
2239044 -0.8441777261232268 0.3645474041490124
2288795 -0.8411479874656643 0.3719470957098413
2338546 -0.8378687142620111 0.37924998495480144
2388297 -0.8345217032564098 0.3866033043843697
2438048 -0.8311176185330043 0.3936389715134063
2487799 -0.8276411094099646 0.4007695361678644
2537550 -0.8242332599906266 0.4080120981980925
2587301 -0.8206230847441095 0.4148759996168956
2637052 -0.8171006774841502 0.42203173851160186
2686803 -0.8134677696155184 0.42921493505607505
2736554 -0.8098461793241084 0.43598373883981656
2786305 -0.8062166770061776 0.44278961085927926
2836056 -0.8023279562589187 0.44965201015267353
2885807 -0.798553224346662 0.45648999979119076
2935558 -0.7946952140779665 0.46339258424534374
2985309 -0.7907953091065655 0.46996342864520246
3035060 -0.786854763860126 0.47673605492226295
3084811 -0.782826741953689 0.4832689174466159
3134562 -0.778516003375814 0.48980956175872165
3184313 -0.7748369273204516 0.4963509402659217
3234064 -0.7707000303943427 0.5027595004906045
3283815 -0.7664694740214566 0.5090456959180174
3333566 -0.762451926931764 0.5154378710926248
3383317 -0.7580021028053416 0.5217672610303159
3433068 -0.7538198509009788 0.5282419535533109
3482819 -0.7494870636941855 0.5342833917719337
3532570 -0.7452443057842925 0.5403517431471828
3582321 -0.7406819056880466 0.5465744922178769
3632072 -0.7363567333637681 0.5524671739777831
3681823 -0.7318813447538889 0.5585144466686608
3731574 -0.7272526067606147 0.5645496895162211
3781325 -0.7228419450637328 0.5702754333680297
3831076 -0.7183778709543532 0.576403259405683
3880827 -0.7136518613558748 0.582096477065707
3930578 -0.7092219345763955 0.5880185212841221
3980329 -0.7043968800679894 0.5936077230658275
4030080 -0.6997460588142957 0.5992087519030187
4079831 -0.6952556584795726 0.6047854441196837
4129582 -0.6905457184476086 0.6101787745104845
4179333 -0.6857127433239549 0.6159927189682858
4229084 -0.6808145825130678 0.6211447366246688
4278835 -0.6761139036620557 0.6264106995918782
4328586 -0.6712110484006736 0.6319631987668545
4378337 -0.6663030067360471 0.6372378567210962
4428088 -0.6614439337281505 0.6423070134653819
4477839 -0.6566057831522673 0.6475555115349896
4527590 -0.651566667741655 0.6524584794535346
4577341 -0.6467309151412897 0.6576218480505195
4627092 -0.6418006327072395 0.662693642058723
4676843 -0.6368730948781712 0.66760574914465
4726594 -0.6316850833313679 0.6726380549166742
4776345 -0.6268230768555313 0.6773953931072076
4826096 -0.621716354595416 0.6822311190524761
4875847 -0.6165109383751552 0.6869138847187477
4925598 -0.6115438905404055 0.6916447491324647
4975349 -0.6063905515371474 0.6963292673663947
5025100 -0.6013797341155028 0.7011608544748079
5074851 -0.5960006544140676 0.7054932448402397
5124602 -0.591139012200116 0.7100392417779812
5174353 -0.5861530305309864 0.7143775365542641
5224104 -0.580741524232853 0.7187177611278865
5273855 -0.5754624011307814 0.7229503122482355
5323606 -0.5704580960312601 0.7274455026694586
5373357 -0.5652004580381467 0.7313950530070553
5423108 -0.5601219764870332 0.7358353015537568
5472859 -0.5548005207193714 0.739802238045674
5522610 -0.5495784744042477 0.7441607726154504
5572361 -0.5442564434968438 0.7478390355895567
5622112 -0.5390715931594768 0.7519689038941132
5671863 -0.5336255605184304 0.7558149700571642
5721614 -0.5286206743949862 0.7598510782859857
5771365 -0.5231940966947971 0.7635281666716505
5821116 -0.5179585412857466 0.7674907758960315
5870867 -0.5125501586492596 0.7712656446175392
5920618 -0.5076501466078239 0.774790033309401
5970369 -0.5021049577048815 0.7783273983975385
6020120 -0.4969414026333102 0.781947117840015
6069871 -0.4915672429223456 0.7853554635660636
6119622 -0.4864252069410575 0.7891068620333385
6169373 -0.48096596627239324 0.7923857700690502
6219124 -0.4756638140267173 0.7956596601036079
6268875 -0.4704704996602693 0.7993356715869265
6318626 -0.4649358832115315 0.8025764293946972
6368377 -0.45968156059164955 0.8059976141816736
6418128 -0.4543210309247958 0.809056124636073
6467879 -0.44907724973397634 0.8122106635352341
6517630 -0.44382788076453394 0.8151351550909509
6567381 -0.43820409510463243 0.8184848706649713
6617132 -0.43309591601545 0.8214035481913621
6666883 -0.42790284138198087 0.8244055572939185
6716634 -0.42240484051284943 0.8274491375208679
6766385 -0.4171376941476081 0.8300170935521037
6816136 -0.41187455914076415 0.8330078688076349
6865887 -0.40650299060367273 0.8359324647839957
6915638 -0.40116147039692 0.8387018203190583
6965389 -0.39614920379306173 0.841201246304408
7015140 -0.39074227084461405 0.8439901636865207
7064891 -0.3853400137156076 0.8464066574011571
7114642 -0.38022051718689287 0.8492438151192747
7164393 -0.3749886999225997 0.8516654507752103
7214144 -0.3694687757166672 0.85427742897786
7263895 -0.36432041788300046 0.8566162999617153
7313646 -0.35898763500398867 0.8590997030816271
7363397 -0.35393540491264674 0.8615414284634495
7413148 -0.34838867578657745 0.8640613511021091
7462899 -0.34332381184377603 0.8661824404228429
7512650 -0.3379312520347032 0.8685253040421548
7562401 -0.3327391774720466 0.8706178009920136
7612152 -0.32760956658198653 0.8728285731289926
7661903 -0.32252464167880684 0.8746035197842792
7711654 -0.317368505895304 0.8771501062306138
7761405 -0.31231735636847674 0.879367652899611
7811156 -0.3066946825638542 0.8810846861111002
7860907 -0.3018604767787559 0.8831286977118606
7910658 -0.2966270473654009 0.8852789218898728
7960409 -0.2912800182350949 0.8869295127815492
8010160 -0.2863051476988224 0.8888603332941495
8059911 -0.28110092716061313 0.8908069909118379
8109662 -0.2760282143067011 0.8923352840519461
8159413 -0.2710326434593558 0.8942484539765715
8209164 -0.26587112393231105 0.8960446665010579
8258915 -0.2609175314585381 0.8977213254031227
8308666 -0.2557554239635013 0.8991821318313475
8358417 -0.250590987944147 0.9009065319415732
8408168 -0.24557041188805845 0.9025734536662797
8457919 -0.24053888649666666 0.9040819757937197
8507670 -0.23544529258762442 0.9056378698910601
8557421 -0.23047943976527743 0.90719992174121
8607172 -0.22551430587066792 0.908654186498057
8656923 -0.2203865329960775 0.9099613691725618
8706674 -0.21523235501515037 0.9113945264541983
8756425 -0.210561874414974 0.912713738998644
8806176 -0.20564134358832076 0.9140324386774142
8855927 -0.20092860307715904 0.9154766129038423
8905678 -0.1958364928007319 0.9165637903976276
8955429 -0.19097447593690456 0.9180869069920972
9005180 -0.18581705596776732 0.919098720114009
9054931 -0.18115648610455803 0.9200676473821291
9104682 -0.17629753135806955 0.9215324425772183
9154433 -0.17116095696151104 0.9224627300243483
9204184 -0.16662331624186816 0.9236602382901701
9253935 -0.16178468092772136 0.9246848915623491
9303686 -0.15686991996465896 0.9258214876631123
9353437 -0.1521996783822365 0.9267454545379864
9403188 -0.14757876904855763 0.9277711206059408
9452939 -0.14230137408499827 0.9288197610479224
9502690 -0.13798163170957448 0.9294173362425442
9552441 -0.13333426827731681 0.9304712340641619
9602192 -0.1285121988643698 0.9313161032901571
9651943 -0.12364221464059758 0.9323504844949271
9701694 -0.11908683575985889 0.933077127275677
9751445 -0.11430617888448606 0.9337742993637707
9801196 -0.10981118263960886 0.9345730131987344
9850947 -0.10511931517173194 0.9352409204461906
9900698 -0.10058060719266958 0.9361216093100685
9950449 -0.09614672084074913 0.9363450598870691
10000200 -0.09145041674644508 0.9370182103906107
10049951 -0.08670620324253875 0.9380033065026038
10099702 -0.08238761581699396 0.9386050277810957
10149453 -0.07770676953422592 0.9390409515347674
10199204 -0.07327616333443758 0.9396368135333326
10248955 -0.0686233000596829 0.9398882993800048
10298706 -0.06407668463140594 0.9406231484063636
10348457 -0.05969734563821676 0.9411284306485594
10398208 -0.05504235165852545 0.9414002601427586
10447959 -0.05075664990971837 0.9419937031541139
10497710 -0.04640958179071596 0.9423179426352283
10547461 -0.04195621060463141 0.942612322668439
10597212 -0.037766016256109966 0.9430946320075236
10646963 -0.033038653791267844 0.9435123905935542
10696714 -0.028796207109652566 0.9438972543120359
10746465 -0.024444640747162103 0.9443790286667554
10796216 -0.02019996468852604 0.9444212162590881
10845967 -0.015642384460066185 0.944998099464902
10895718 -0.01195740549041674 0.9448283990762114
10945469 -0.007423358026957573 0.9452539519089093
10995220 -0.0032387574714075828 0.9454704664346643
11044971 0.0007457618636151879 0.9457552339826221
11094722 0.005144404968231905 0.9459900846840571
11144473 0.009713894416560556 0.94608726893528
11194224 0.013455771543041584 0.9461846464393208
11243975 0.017847359671542204 0.9462261216318011
11293726 0.022007084737729568 0.9463533238491973
11343477 0.025812559830378085 0.9464067292182283
11393228 0.030468179479227038 0.9463166296087191
11442979 0.034264425919736385 0.9465059728688101
11492730 0.038271880546384265 0.9468877226090036
11542481 0.04251902943403093 0.946670371920959
11592232 0.04649427963627753 0.9467729328500956
11641983 0.05075790963378939 0.9464999558954864
11691734 0.0545341140396953 0.9468603863746089
11741485 0.058418215332113395 0.9466666718852768
11791236 0.062356218860504804 0.9464718922282402
11840987 0.0664514927673946 0.9464239580676834
11890738 0.07029982721358635 0.9461859117853586
11940489 0.07428400796332946 0.9458910609656583
11990240 0.07805392588795482 0.9458258396901328
12039991 0.0820801474423461 0.9456913078213404
12089742 0.08598638801192526 0.9456813794092451
12139493 0.08969180448655115 0.9454992913506952
12189244 0.09351640015535666 0.9452243559821385
12238995 0.09766790016519025 0.944984225839384
12288746 0.10107381127077818 0.944755206735554
12338497 0.10498345400482399 0.9446182137694649
12388248 0.10901505803649668 0.9441077595551799
12437999 0.11250434398085851 0.9440092148785657
12487750 0.11612590190991369 0.9435630095501777
12537501 0.1199216346657768 0.9434675823605847
12587252 0.12345044051759049 0.9430831113428203
12637003 0.12732911412858702 0.9430703833075917
12686754 0.13134010654617298 0.9423647796296053
12736505 0.13451005702549293 0.9422765385645135
12786256 0.13841128729161173 0.9418472107840402
12836007 0.14180826911606778 0.9412136301672502
12885758 0.14559883764500406 0.9410015362142087
12935509 0.1489911790933968 0.940482876521334
12985260 0.15265725084249593 0.9402586360683647
13035011 0.15620114096963944 0.9395600532229393
13084762 0.1597939909066633 0.9393151447909669
13134513 0.16308697377654519 0.9389749664638246
13184264 0.1666875236266138 0.9385894350794507
13234015 0.1701343369195289 0.9378495080210447
13283766 0.17370899892417804 0.9375593086142998
13333517 0.17719079263432333 0.9372897870370099
13383268 0.18064153272239805 0.9367354868673967
13433019 0.1840197177975683 0.9360928854937083
13482770 0.18733578493570266 0.9356959099807678
13532521 0.19063390938739794 0.9352674421846411
13582272 0.19416027623514248 0.9344001904863143
13632023 0.19751531086010893 0.9341342367018276
13681774 0.20092835886261198 0.9334612431573387
13731525 0.20428129483600918 0.932940954776443
13781276 0.20753751284389974 0.9324713305137178
13831027 0.21051132459884186 0.9317429291027356
13880778 0.2143063017070463 0.9310465528959893
13930529 0.21726262771379387 0.9307072312755944
13980280 0.22036597988540338 0.9301198495542101
14030031 0.22380117133238797 0.929368028303076
14079782 0.22712068568544436 0.9285254122406291
14129533 0.2303065050590042 0.9280944472015057
14179284 0.23332434446388325 0.9273964050829134
14229035 0.23640632916650367 0.9266978057687618
14278786 0.2397244467963107 0.9260482007570027
14328537 0.24282836093422813 0.9256333392974824
14378288 0.24586148256932236 0.9246701075587258
14428039 0.2490504364110038 0.9241360661274647
14477790 0.2520864333567878 0.9236944221708832
14527541 0.255168870700774 0.9227709434993207
14577292 0.2582224370346789 0.9219417439160034
14627043 0.2611020442810568 0.921233768623373
14676794 0.264382401558078 0.9206599149627224
14726545 0.2675286522205404 0.9198752267248411
14776296 0.2702949646082631 0.9194902418739619
14826047 0.27330284024093393 0.9185393552326689
14875798 0.2764764140080365 0.9176802939988042
14925549 0.2792690357146732 0.916871436780553
14975300 0.282062333926299 0.9163653084080602
15025051 0.2852253778423602 0.9154487326842023
15074802 0.28793534516637354 0.914811458626716
15124553 0.2908169205159069 0.9138402482143579
15174304 0.29388011452216145 0.9132381808922414
15224055 0.29648551005374824 0.9124650159857915
15273806 0.29949914072472195 0.9114552732073604
15323557 0.30244672417171486 0.9109127905747824
15373308 0.3050683352698906 0.9102272420193264
15423059 0.30804956250797383 0.9091603690328893
15472810 0.31103640508491126 0.9084049885372921
15522561 0.31370100776810633 0.907655913993101
15572312 0.3163968221363184 0.9067053194677561
15622063 0.3192981562338183 0.9058817013105183
15671814 0.3218290745126372 0.905003797190629
15721565 0.32463915830011275 0.904286142496654
15771316 0.3272137675701565 0.9033669010054981
15821067 0.3298848942326607 0.902519640401618
15870818 0.33272764376576497 0.9017815844437572
15920569 0.33543435978989394 0.9010164881894359
15970320 0.3382561073577233 0.9001040411301886
16020071 0.3406532140594522 0.8991232446497311
16069822 0.34343159026360714 0.8982786059250607
16119573 0.3458675353372758 0.8975227750912991
16169324 0.3487730157729791 0.896419922806685
16219075 0.3513055580273311 0.8959818659960438
16268826 0.35401424690539435 0.8946409749915425
16318577 0.35631420371500927 0.894024283754612
16368328 0.3591505497046414 0.8930003936504533
16418079 0.36166180201237813 0.8920768486820606
16467830 0.36396006280310805 0.8911483582350108
16517581 0.3667150531941387 0.8905470826568952
16567332 0.3691030176459242 0.8895082283827282
16617083 0.371642427690212 0.8884419693444073
16666834 0.3741554893078358 0.8877139692416133
16716585 0.37668271509449586 0.886830678857837
16766336 0.3789527717476412 0.8857300762986612
16816087 0.3815562078541806 0.8847994918783989
16865838 0.3837706013759838 0.8841843240785625
16915589 0.3863681730354106 0.883123952213984
16965340 0.3888777932073208 0.8821353378700004
17015091 0.3913782717687093 0.8810357781969442
17064842 0.3935349582146344 0.8803151198717003
17114593 0.395947397123182 0.879254543069017
17164344 0.39823169833698063 0.8782857636826864
17214095 0.4006343871472972 0.8774339119615367
17263846 0.4029486476400262 0.876388941175879
17313597 0.4055220761512083 0.8755285011458885
17363348 0.4079154526958832 0.8744150558218706
17413099 0.40998906116776723 0.8735583223410551
17462850 0.41214651479195913 0.8726512675561185
17512601 0.41461735174645054 0.8716551719211395
17562352 0.417017345663148 0.8708994392430442
17612103 0.41903583248863907 0.8699976675518171
17661854 0.4214233047643096 0.8687124248024277
17711605 0.42372441671881994 0.8679031068743925
17761356 0.42565223096802035 0.8666723836562523
17811107 0.4280875100799257 0.8662080158504363
17860858 0.4303389130389512 0.8648402673148698
17910609 0.43248004305530746 0.8640262876936274
17960360 0.43469292948004096 0.8630855448032836
18010111 0.4367980413660057 0.861971471126193
18059862 0.4390489907159129 0.8611909041112457
18109613 0.4413403786316961 0.8601354434384608
18159364 0.4433614420836401 0.8591946577684733
18209115 0.4455145673042784 0.8580698144367005
18258866 0.4476359779465982 0.8571245821527427
18308617 0.44967811406047387 0.8561134600678162
18358368 0.4517682473905363 0.8552507222677229
18408119 0.45405123752972804 0.8540615807622696
18457870 0.45581659685305304 0.8533496040029096
18507621 0.45803426322548907 0.8521868880213799
18557372 0.45998189342159246 0.8512067463966708
18607123 0.46229489267550233 0.8501480949111226
18656874 0.46411270991833264 0.8492862052841434
18706625 0.46621752534912764 0.848168989481155
18756376 0.4680512900536223 0.847289526124131
18806127 0.4702056029793814 0.8464529142502502
18855878 0.4723100460772081 0.8453189888695124
18905629 0.4743927233881155 0.844078953683307
18955380 0.4762680969234694 0.8430577778606518
19005131 0.47805834676524883 0.842254901121221
19054882 0.4800330368853513 0.8413532699421701
19104633 0.48241209232680177 0.8402848629143997
19154384 0.4840365480590852 0.8392988773653371
19204135 0.48598106623455894 0.8381423824452772
19253886 0.48792095336434843 0.8371289907468892
19303637 0.48984003825231326 0.8364075829023451
19353388 0.4918681618268479 0.8350738618790123
19403139 0.49355757224673547 0.8344245947266786
19452890 0.49563978508169254 0.8331941530814367
19502641 0.49743158181088604 0.8321185913956093
19552392 0.4993267228843145 0.831220442047352
19602143 0.5010332288682844 0.830161741217528
19651894 0.5031112211138187 0.8291159355968962
19701645 0.5048345059347348 0.8280493031159917
19751396 0.50676219252194 0.8270339218346597
19801147 0.5083021430754421 0.8262058830415121
19850898 0.510350807799599 0.8252987585098037
19900649 0.5121436643905772 0.824067956020013
19950400 0.5139105386752503 0.8229344630536275
20000151 0.5157131669684852 0.8222229028951811
20049902 0.5174465581393207 0.8211000600626057
20099653 0.5189239125024819 0.8202204330506351
20149404 0.5208768629249801 0.8191835200067826
20199155 0.5227222612340738 0.8180151534094275
20248906 0.524475791977986 0.8169952373890266
20298657 0.5262572340429502 0.8163261613437803
20348408 0.5279168665678858 0.8149139793975914
20398159 0.5298080655248025 0.8141960576973511
20447910 0.5313611059815387 0.8130006236630226
20497661 0.5332062798721742 0.8121700203328349
20547412 0.5347838203612091 0.8106219443708912
20597163 0.5363495981220627 0.8099073165964794
20646914 0.5382340931947709 0.809047721432234
20696665 0.5397029940312528 0.8079088605250604
20746416 0.5416050806079348 0.8069520229091804
20796167 0.5432178566506896 0.8061171597048791
20845918 0.5447895136917139 0.805026342671374
20895669 0.5463126227006205 0.8039504511369624
20945420 0.5481628674212297 0.803095090553324
20995171 0.5497389320381607 0.8017742157816913
21044922 0.5513326058083631 0.8010956127566865
21094673 0.5528247906894106 0.8000125156981667
21144424 0.554710147448919 0.7989390856132552
21194175 0.5561121805224639 0.7979578490424788
21243926 0.5576560506523236 0.7966851450729394
21293677 0.5594974451303604 0.7960634913539618
21343428 0.5607760713535302 0.7948492780646748
21393179 0.5625387871349818 0.7938511012524808
21442930 0.5640383370432372 0.7930596234604906
21492681 0.5656189040492828 0.7918383988532042
21542432 0.5670159077986496 0.790874559403755
21592183 0.5685310269473322 0.7898173672064369
21641934 0.5699449430883157 0.7888716699044303
21691685 0.5717484618617684 0.7879078280270746
21741436 0.5731669087393502 0.7870127214905155
21791187 0.5747840715345295 0.7858780824317253
21840938 0.5762058242273591 0.7848013434535124
21890689 0.5776886590951679 0.7840686663583618
21940440 0.5791231521224165 0.782764801723118
21990191 0.5807301979463863 0.7818999339975051
22039942 0.5820937561970959 0.7809654885328995
22089693 0.5835786767143257 0.7798651320130199
22139444 0.5850766698177817 0.7788733771880856
22189195 0.5863445797549549 0.7779528042215961
22238946 0.5879395250078577 0.7767514564731332
22288697 0.5893233077264097 0.7756567644599804
22338448 0.5906416148964471 0.7749999367264617
22388199 0.5921400170873745 0.7741523829295045
22437950 0.5934007344895066 0.772981346594567
22487701 0.5949946246084962 0.7720822091770784
22537452 0.5964717300757963 0.7710455276514444
22587203 0.5976982337768381 0.7698687547678086
22636954 0.5992885224900005 0.7689863986919051
22686705 0.6005270799046678 0.7681597104244126
22736456 0.6019345923479656 0.7671024355606795
22786207 0.603432060088586 0.7660369430730709
22835958 0.6046430306076696 0.7650912506486425
22885709 0.6060508254774932 0.7640862768065608
22935460 0.6073114177045345 0.7630582657363977
22985211 0.6087905035635418 0.7623079566618393
23034962 0.6099980190587623 0.7609842713815129
23084713 0.6114195300525995 0.7600728422579625
23134464 0.6126536482235538 0.75894685341396
23184215 0.6140447135582735 0.7582140507068894
23233966 0.6154224229671328 0.757227125702482
23283717 0.6165675143412751 0.7561981245226892
23333468 0.617612215031461 0.7551415901262574
23383219 0.6191764106650172 0.7543290781568522
23432970 0.6204190354538557 0.7534161697310857
23482721 0.6218601314153047 0.7526430358297388
23532472 0.6231448562141276 0.7511911801642154
23582223 0.6245677317941168 0.7504746149578178
23631974 0.6255592694500287 0.749527622130264
23681725 0.6270373378240824 0.7483736693429238
23731476 0.6280615032289557 0.747470091511872
23781227 0.6295128083908582 0.7468492978922929
23830978 0.6307652750933846 0.7455257635049144
23880729 0.6318724898698119 0.7446169844524345
23930480 0.6331998408739731 0.743490445037142
23980231 0.6342484353438687 0.742789785118844
24029982 0.6355570540385815 0.7417919456010101
24079733 0.6366520986203158 0.7408705973687019
24129484 0.638124468954936 0.7397985744972819
24179235 0.6391919172706619 0.7389789416235533
24228986 0.6407104312197167 0.7380240008044678
24278737 0.6416603737768092 0.7369400538427251
24328488 0.6427137504462436 0.7361439054470071
24378239 0.6439688843302 0.7350870655807854
24427990 0.645234108854499 0.7341066831898273
24477741 0.6462341970498834 0.73309156000622
24527492 0.6475563410470486 0.7324021876584023
24577243 0.6487944198153989 0.731488045754454
24626994 0.6498423606244569 0.7304449519970977
24676745 0.6508000169357254 0.7291616556941632
24726496 0.6521505002344797 0.728611017068046
24776247 0.6533474362088447 0.7277282341276572
24825998 0.654597339725347 0.7266534087985538
24875749 0.6554787773301157 0.7257292780706869
24925500 0.6566229677449376 0.7247008135364839
24975251 0.657807483073997 0.7237720777709565
25025002 0.6590142203919936 0.7227836391367829
25074753 0.6599006292185896 0.7219843344752667
25124504 0.6611550280460706 0.7208925367610105
25174255 0.6620546352947367 0.7200896911726492
25224006 0.6634103880506865 0.7191072496788737
25273757 0.6645236963793502 0.7183077969994317
25323508 0.6657019565787371 0.7173707668165701
25373259 0.6665112826867301 0.7162341962329949
25423010 0.6677167196241127 0.7153796488544762
25472761 0.6684083357419394 0.7144178493032916
25522512 0.6696626678325108 0.7135724689448113
25572263 0.6708970693487065 0.7125578655325567
25622014 0.6721270315085005 0.7118298346680694
25671765 0.672925855860448 0.7107685603322018
25721516 0.6741183470698595 0.7099746620070971
25771267 0.6750002814215702 0.7090914509421933
25821018 0.6759945657462457 0.7080224897130908
25870769 0.677088473408599 0.7072178111327404
25920520 0.6781696562684496 0.7064654816429123
25970271 0.6791028371720895 0.7053489205191669
26020022 0.6801873721154214 0.7044760676597014
26069773 0.6811390088382839 0.7036812906982938
26119524 0.6819642393135111 0.7027447543475794
26169275 0.6832852166360166 0.7015111644036008
26219026 0.6842486170151129 0.7009580658102642
26268777 0.6853024310427489 0.699900172168266
26318528 0.686333271581421 0.699190058350035
26368279 0.6870917230643441 0.6980788820386917
26418030 0.6880800335783664 0.6974258455073131
26467781 0.6891835999881971 0.6964588189218404
26517532 0.6902579839429906 0.6953016328842457
26567283 0.6910195114629103 0.6946005720183994
26617034 0.6922533705600346 0.6936230571441594
26666785 0.6930808166161952 0.6927837239302067
26716536 0.6939198146079185 0.6918181689818705
26766287 0.6946660515233445 0.6912034224819141
26816038 0.6959838981606297 0.6901348484499895
26865789 0.6966649353801941 0.689296600162167
26915540 0.6977050865085581 0.6884165765446423
26965291 0.698647892138299 0.6875930301543429
27015042 0.6995160829861049 0.6868337295132024
27064793 0.7005643223317726 0.6859116196509117
27114544 0.7017223915544512 0.6849204705531682
27164295 0.7024094987663738 0.6842614068267512
27214046 0.7034506274441787 0.6830432897231196
27263797 0.7044005101763239 0.6823388307515892
27313548 0.7050389546454954 0.6814243991845194
27363299 0.7059187267020475 0.68062567018503
27413050 0.7072021536334806 0.6796719709357008
27462801 0.7080420053375452 0.6787335787746803
27512552 0.7089925130913731 0.6780839994565656
27562303 0.7095160007804184 0.6770412946464599
27612054 0.710551302860098 0.6762090324516975
27661805 0.7116043188655261 0.6752911990497379
27711556 0.7123307098768142 0.6747479161355949
27761307 0.7133085996127785 0.673641939139328
27811058 0.7141579280207473 0.6728558890921693
27860809 0.7152002171511037 0.6719862173443572
27910560 0.7158704603028844 0.6712291072543974
27960311 0.716906807189599 0.6702939454841779
28010062 0.7175821916713565 0.6693163695548231
28059813 0.7184235379677436 0.6684009889128019
28109564 0.7192553916897249 0.6677054415161972
28159315 0.7202872006992572 0.6667872093577825
28209066 0.7210821887117873 0.6657719988634087
28258817 0.7218589838550649 0.66511547273042
28308568 0.7226848418554073 0.6642261196619652
28358319 0.7235332971036403 0.6635601920841783
28408070 0.7242091125185443 0.6623870249824291
28457821 0.7251456530915139 0.661773909460041
28507572 0.7259510583281367 0.6608845966327985
28557323 0.7268187299508423 0.6603663179535316
28607074 0.7275587209563814 0.6591149406221697
28656825 0.7283415343596905 0.6585272399318746
28706576 0.7294854104293255 0.6577785028060382
28756327 0.7299976127492875 0.6567482400281267
28806078 0.7309793482513034 0.6557216014077691
28855829 0.7314894695823205 0.6550225520497027
28905580 0.7324387877124239 0.6542876829262796
28955331 0.7332063360513253 0.653503228013937
29005082 0.734007802207525 0.6527357936054834
29054833 0.734832937740077 0.6519149604997547
29104584 0.7355067324807215 0.6510491678370759
29154335 0.7363536764824874 0.6501196019011982
29204086 0.7372822614106996 0.6492852365374931
29253837 0.7379176187645164 0.6485756758799316
29303588 0.7388837319194093 0.6477690208018102
29353339 0.739310012890256 0.6467375573316313
29403090 0.7403032053001414 0.6460288742048026
29452841 0.7410533946840614 0.6453160043799111
29502592 0.7418120156912611 0.6446760737567365
29552343 0.7426799265891088 0.6436668010264185
29602094 0.7433801988409836 0.6428881566258621
29651845 0.7442318583535193 0.6421653414758445
29701596 0.7448109137186444 0.641166298630624
29751347 0.7457789807907816 0.6404175115746398
29801098 0.7462530364359529 0.6398512149336815
29850849 0.7471020685817755 0.6389052745985234
29900600 0.747735333777429 0.6380507280610899
29950351 0.7484872537298547 0.6373555932540573
30000102 0.7492297670720853 0.6364154957517006
30049853 0.7500862942779475 0.6356583772997876
30099604 0.7507929617506518 0.6348611287974939
30149355 0.7513167507554607 0.6341362854343003
30199106 0.7523325649715679 0.6334386562026335
30248857 0.7527569635489034 0.6326720276975272
30298608 0.7535714847036891 0.631790806981293
30348359 0.7540455100154377 0.6308775782628869
30398110 0.7548570357422902 0.6301483181904951
30447861 0.755484825343134 0.6293728998810816
30497612 0.7562898770796085 0.6287731554593187
30547363 0.7569102737664777 0.6280176457133494
30597114 0.7575156308609051 0.6272999889656897
30646865 0.7584680416931302 0.626126427050691
30696616 0.7589890206979772 0.6257030165203464
30746367 0.759896954010964 0.624841577357947
30796118 0.7607049269242887 0.6238872030366793
30845869 0.761102167416457 0.6232539712704162
30895620 0.7619557942047119 0.6223792531864986
30945371 0.7625646248354261 0.621760084717512
30995122 0.7631962102778088 0.6209823823821893
31044873 0.7638754490880505 0.6201566016514896
31094624 0.7644936668533588 0.6194121784973124
31144375 0.7651621028403685 0.6185803706149501
31194126 0.76573180512349 0.6178381780486738
31243877 0.7665264763415877 0.6172810447946971
31293628 0.7671088981460804 0.6162258396049755
31343379 0.7678251812061099 0.6155882937650442
31393130 0.7684833239869717 0.6149194707816756
31442881 0.7691213516683293 0.6141612102945838
31492632 0.7699859765998249 0.6133187999787443
31542383 0.7705041107092745 0.6125617960529142
31592134 0.7710921173868175 0.6116558300857129
31641885 0.7716464147075099 0.6109991074131682
31691636 0.7726412344674237 0.6103440406315724
31741387 0.7729615961259354 0.609597502930525
31791138 0.773763491558006 0.6088529430939755
31840889 0.77428664010958 0.6080216222759065
31890640 0.7748285956254656 0.6074263137588842
31940391 0.7754100773854347 0.6064803814725321
31990142 0.7760497562874856 0.6058437323411721
32039893 0.7766049150492603 0.6051151321318554
32089644 0.7775377103083474 0.6043239465140541
32139395 0.7780886553714502 0.6037136640219403
32189146 0.7785796795096478 0.6028661045199184
32238897 0.7792736395662015 0.6021978093077224
32288648 0.7798083529162673 0.6014770814886155
32338399 0.7804084669181262 0.6007841255458765
32388150 0.7810170621658314 0.5999147681189434
32437901 0.7816284770721532 0.5993138596161558
32487652 0.7822251805044407 0.5986853329528365
32537403 0.7828784559931168 0.5978133601031801
32587154 0.7836241232640911 0.5971256178987897
32636905 0.784094109687952 0.596307049589003
32686656 0.7844313720871673 0.5956495446805643
32736407 0.7853909479961927 0.5949244263862524
32786158 0.7854776918956679 0.5941855903803008
32835909 0.7863584782930348 0.5935092595305326
32885660 0.7866412601443672 0.5927469421770394
32935411 0.7875865338133514 0.5920812467527936
32985162 0.7881627777890853 0.5911176475945398
33034913 0.7885685806751442 0.590473350968672
33084664 0.7890911894874513 0.5897769753889986
33134415 0.7895560845808124 0.5892671496436456
33184166 0.7906690379745823 0.5883805518265386
33233917 0.7910513277461018 0.5877742613992349
33283668 0.7914474269221735 0.5871330525145199
33333419 0.7921542459296146 0.5864622955770789
33383170 0.7925851436600477 0.5857791991560201
33432921 0.7930915539849271 0.5849135032232159
33482672 0.7939726651006858 0.5842498639853009
33532423 0.794269216434061 0.5835417837631854
33582174 0.7950452437196014 0.5828530493828661
33631925 0.7954839898863735 0.5822415687678307
33681676 0.7959013680880261 0.5814620062178649
33731427 0.796457117708449 0.5806849547787946
33781178 0.7969339860305261 0.5802023062029028
33830929 0.7973720514162674 0.5792081059846529
33880680 0.7981555400384927 0.578696324750289
33930431 0.7986077718675734 0.5781698941460398
33980182 0.7991747757558915 0.5772048952060931
34029933 0.7996065876195706 0.5766779165802656
34079684 0.8001409235894608 0.5761561517479273
34129435 0.8009904687838519 0.5753057736890643
34179186 0.8013286627485152 0.574522345144905
34228937 0.8018332193353919 0.5738576221203808
34278688 0.8024088810979404 0.5730669862537214
34328439 0.8029326986110118 0.572518191941926
34378190 0.8034268185008806 0.5720109698560686
34427941 0.8040106544948445 0.5711574850079839
34477692 0.8043695364290138 0.5705142601752408
34527443 0.8050438698959486 0.5698935811202929
34577194 0.8053109272254602 0.5691172109972333
34626945 0.8059689042576059 0.5685718158845179
34676696 0.8067035820963481 0.5677965685506913
34726447 0.8070163925971501 0.567346886892846
34776198 0.8074384200407877 0.5666020675907975
34825949 0.8080672323851632 0.5658508016857448
34875700 0.808683208547504 0.5649241472167702
34925451 0.8089074068981968 0.5645795465526631
34975202 0.8094948614624098 0.5636210805780293
35024953 0.8098927908005648 0.5631023009658304
35074704 0.810616020536371 0.5625753018496774
35124455 0.8108504138212632 0.5618837667540593
35174206 0.8115479829170804 0.5613456243130408
35223957 0.8118797773482678 0.5604918799718821
35273708 0.8124634134206644 0.5598396116300017
35323459 0.8128319161808011 0.5591485219017899
35373210 0.8135113565612588 0.5584722774219403
35422961 0.813782523269498 0.5579559578450644
35472712 0.8143502335782502 0.5573729902674723
35522463 0.8146956415670089 0.5566715917480675
35572214 0.8153482255881762 0.5559844562758365
35621965 0.8156954318288168 0.5551819395556282
35671716 0.8161838695959054 0.5546278424022975
35721467 0.8167472867215684 0.5539003051237386
35771218 0.8171443493562301 0.5533094155552002
35820969 0.8175545482840091 0.5526861710739545
35870720 0.8178101985962939 0.5522752301980005
35920471 0.8186349472385379 0.5516336438569381
35970222 0.8190343836152193 0.5507503962210573
36019973 0.8194430312879109 0.5502413641445425
36069724 0.8198726932154783 0.5494715753590247
36119475 0.8205670503965596 0.5490801399036745
36169226 0.8208559764369447 0.5483500890102314
36218977 0.8215431234705033 0.5475434618721113
36268728 0.8217893464081953 0.5468193833459383
36318479 0.8221983862227393 0.5462711708018968
36368230 0.8226959595112169 0.545635264764118
36417981 0.8230359985917962 0.5449593085128281
36467732 0.8236112760161373 0.5443536837366829
36517483 0.8238840660191789 0.543917376598539
36567234 0.8245819652854137 0.5430560565099042
36616985 0.8249726514783134 0.5427236164172606
36666736 0.8253066737158666 0.5419827704582698
36716487 0.8257314180977394 0.5414491042044767
36766238 0.8263969310220297 0.5406484875901288
36815989 0.8265935390473307 0.5402911403308478
36865740 0.8270319013588058 0.5395384755999956
36915491 0.8274558169729499 0.5387790243673957
36965242 0.8280169666135332 0.5379977824426772
37014993 0.8280462028395208 0.5375586561480973
37064744 0.8287968490124266 0.5369263919040365
37114495 0.8291603014971135 0.536497440558932
37164246 0.8294262481775654 0.5356693839088754
37213997 0.8300168377500167 0.5348670298810105
37263748 0.8302570800173874 0.5346684206427976
37313499 0.8310347208868295 0.5337414596698944
37363250 0.8312997404768951 0.5334571792039248
37413001 0.8316839625698916 0.5324558324232792
37462752 0.8321580384749071 0.5322295141538362
37512503 0.8325271264459657 0.5314429912456251
37562254 0.8329243682627728 0.5308839305019825
37612005 0.8333279897485973 0.530292015418412
37661756 0.8337316839660327 0.5298498560572206
37711507 0.8342693158456274 0.5290775010992241
37761258 0.8346351992876468 0.528323128736885
37811009 0.8350017389174305 0.5279744673119102
37860760 0.8354682062255487 0.5272777578583849
37910511 0.8358097842635779 0.5268596746487225
37960262 0.8361073308444862 0.5260921652873045
38010013 0.8366397857948635 0.5254232372870988
38059764 0.8371348833918049 0.5250649057630916
38109515 0.8373827100522274 0.5242740057611865
38159266 0.8378808709139904 0.52387405647425
38209017 0.8381468170582775 0.5231510205700146
38258768 0.8386777614496623 0.5223118840548557
38308519 0.8387301438636515 0.5219677381483123
38358270 0.8395576835998262 0.5215308958715076
38408021 0.8394588630800706 0.5209456036844061
38457772 0.8401951004092595 0.5202232585543832
38507523 0.8404724084114822 0.5196291182338558
38557274 0.8409297200561255 0.5190248510311293
38607025 0.8412284520737888 0.5184052018807026
38656776 0.8417906060175648 0.5179189378769674
38706527 0.842022305704795 0.5174401023431744
38756278 0.8425852226923816 0.5168642562424899
38806029 0.8428604418604959 0.5161236159511107
38855780 0.8432246064686829 0.5156771119518656
38905531 0.8436825735276359 0.5150546951066491
38955282 0.84398271492806 0.5143024721067744
39005033 0.8443942370797014 0.513827809435373
39054784 0.8446945425440847 0.5133463404964907
39104535 0.8451945545112852 0.5126587438026359
39154286 0.8453871519603214 0.5122769828979903
39204037 0.8458787639522134 0.5115347381123784
39253788 0.8462309964845016 0.5110486561003237
39303539 0.8465371132176033 0.5103403088121247
39353290 0.8468586205229713 0.5097783922291557
39403041 0.8471898941624116 0.5093268707488595
39452792 0.8475130470823145 0.5086940357735978
39502543 0.8478627497704083 0.5082132881080301
39552294 0.8484501080463793 0.5075492120863473
39602045 0.8487971680665798 0.5070447718126231
39651796 0.8490704616748204 0.506350925817471
39701547 0.8494753912646049 0.5059037102198177
39751298 0.8499797286612436 0.5054203101353943
39801049 0.8500875840478976 0.5048281017608454
39850800 0.8505844386924885 0.5043059075827556
39900551 0.850856162221532 0.5036999595919576
39950302 0.8512175198740357 0.5030702080444225
40000053 0.8516955912745966 0.5026456439693588
