# Supplementary material for: Toward a fully wireless endovascular neural interface: Evaluating power transfer efficacy
Source: PLoS One. 2026 Jun 15;21(6):e0351138. doi: 10.1371/journal.pone.0351138 (PMC13268161; doi:10.1371/journal.pone.0351138)
Supplement: S1 File — (ZIP) [file pone.0351138.s004.zip › S1 files/Figure-8 Tx Ferrite core in tissue.txt]

# HZ S RI R 50
50000 -0.9921214884612534 0.047597494586497355
99751 -0.9883716838491893 0.0941867769036184
149502 -0.9812163411376544 0.13944271190286778
199253 -0.9721011898684913 0.18341692662991843
249004 -0.9613846450651186 0.22676869775299177
298755 -0.9495820225010759 0.2690372721144436
348506 -0.9360312099871723 0.31064230102401924
398257 -0.9205979016748755 0.35077806162339364
448008 -0.9039935529734762 0.3902312356201964
497759 -0.8856437564183571 0.42839425208176607
547510 -0.8662756909474757 0.465368512320289
597261 -0.8453666523274178 0.5011033227764331
647012 -0.8234664882318453 0.5355924248894562
696763 -0.8003934706374963 0.5685738405686471
746514 -0.7764947639331692 0.6003567225070477
796265 -0.7516960074008275 0.6307681599704359
846016 -0.7261185123664424 0.6595339222610807
895767 -0.6997546187793113 0.6869234216372113
945518 -0.6730564138114946 0.7129828255865165
995269 -0.645711457536379 0.7375972368333978
1045020 -0.6179610383495393 0.7607540453736649
1094771 -0.5900373503089484 0.782740328404313
1144522 -0.5617699073384946 0.8027695389588296
1194273 -0.533373941531865 0.8219862096122529
1244024 -0.5048718063037367 0.8396931433296702
1293775 -0.476298224418519 0.8563636785957403
1343526 -0.44787043089798895 0.8714566514429529
1393277 -0.4195671092447929 0.8855162707873208
1443028 -0.3912944072834803 0.8981272007763474
1492779 -0.3631957576273952 0.9100229070596816
1542530 -0.33555514673760867 0.9207365719401723
1592281 -0.30802727997505974 0.9304851720464493
1642032 -0.28057119143794024 0.9392097198942779
1691783 -0.25399020628416996 0.9468786748665834
1741534 -0.2273163680579884 0.9535899488564494
1791285 -0.20159346010709772 0.9596988452355042
1841036 -0.17567536398008532 0.9647793440867001
1890787 -0.15043960787165536 0.9692228792499907
1940538 -0.12576405575850347 0.9729109598731797
1990289 -0.10157134179924847 0.9760746713520767
2040040 -0.07739853343404597 0.9783262767205996
2089791 -0.05401091114514147 0.9799199879136617
2139542 -0.031015144007490822 0.9813014404769036
2189293 -0.008569025448827377 0.981641425402633
2239044 0.013491095148752266 0.9820729005507952
2288795 0.03481040583450336 0.981772546548691
2338546 0.05575446484694719 0.9808126040122143
2388297 0.07637240368560233 0.9795711762395809
2438048 0.09636517951540996 0.9781079573171714
2487799 0.11609649383688318 0.9762161452425168
2537550 0.13509429329373457 0.9740126606498665
2587301 0.15392163538533868 0.9712623898416562
2637052 0.1718960492682264 0.9683780920162582
2686803 0.1895361581519411 0.9653313508516183
2736554 0.2071033842846069 0.9618369173097737
2786305 0.22418123691366243 0.9583779795739289
2836056 0.2404097113698113 0.9544897207106027
2885807 0.2567264394767603 0.9505081058945793
2935558 0.27245356224384815 0.9462965009948536
2985309 0.28766209069916254 0.9419809945901512
3035060 0.3024926376761549 0.9376407116296678
3084811 0.31702677151079756 0.93303268506376
3134562 0.33133839900940054 0.9282099810328667
3184313 0.3449803164702883 0.9233731296340117
3234064 0.35830619421356663 0.9183184205310224
3283815 0.3713860136811832 0.9133649033511647
3333566 0.3844136779177766 0.9082172622655164
3383317 0.39658101980617033 0.9031473075230457
3433068 0.40880700592226926 0.8976243633685007
3482819 0.4207093819119892 0.8925214186325275
3532570 0.4319519039783201 0.8871141248460123
3582321 0.4431980943977572 0.8818109291208899
3632072 0.45424881814693513 0.8764153892768317
3681823 0.46494749644002276 0.8709683505118903
3731574 0.4752875984009045 0.8656571239322737
3781325 0.4853368393808414 0.8599677386075798
3831076 0.4952799543767717 0.8545955581512235
3880827 0.5048255193834018 0.8487996086666109
3930578 0.5142042204239395 0.8435720067274906
3980329 0.5235048001087269 0.8381246547437252
4030080 0.5323483971838299 0.8327342859945175
4079831 0.5409805383402994 0.8270928675765872
4129582 0.5493915620432402 0.8217308734397173
4179333 0.5577999341790112 0.8163338058313793
4229084 0.5657401206628874 0.8108370213431721
4278835 0.5739503510834759 0.8053982626870549
4328586 0.5812822262343627 0.8000708278753806
4378337 0.5889917675179744 0.7946529818063863
4428088 0.5962025378216989 0.7893506013931326
4477839 0.6035254367202848 0.784094303643443
4527590 0.6102753231576786 0.7786366107711208
4577341 0.6173033665471243 0.7734319882624989
4627092 0.6238513436220795 0.7681926574277091
4676843 0.6302952861265767 0.7631701696301959
4726594 0.6366135264785477 0.7579433426900144
4776345 0.6427960986152929 0.7528795923359458
4826096 0.6489491279778832 0.7479228803051107
4875847 0.6548822904581918 0.742721148810139
4925598 0.6603848163210533 0.7377695667817129
4975349 0.6662784536470874 0.7326718984874394
5025100 0.6718146800292081 0.7276670806683061
5074851 0.6771884027155234 0.722863657720253
5124602 0.6825532658983471 0.7181371469901975
5174353 0.6875747746915131 0.7132210420666222
5224104 0.6926974641528637 0.7085956726527652
5273855 0.6976470416466553 0.703762440101936
5323606 0.7025074483510452 0.6989389088677596
5373357 0.7071450655437843 0.6943238454329974
5423108 0.7118803251474871 0.6897986561570357
5472859 0.7162919350815428 0.6851532109144555
5522610 0.7206567455544387 0.6808267547390477
5572361 0.7249667597312514 0.676123367019812
5622112 0.7291503362188164 0.6717856104665114
5671863 0.7332926343285914 0.6674302700673007
5721614 0.7373185267222432 0.6630132936119687
5771365 0.7414303589527903 0.6585981963897167
5821116 0.7453277052462969 0.654398154937793
5870867 0.7490640433097616 0.6500356303525405
5920618 0.7527744985977782 0.6456800078453752
5970369 0.7566233330469507 0.6418212787856816
6020120 0.7600235155294035 0.6375893457785468
6069871 0.7635987578090272 0.6334925073174786
6119622 0.7668734876010781 0.6293221822526825
6169373 0.7705236395676532 0.6252856197270326
6219124 0.7735806823585281 0.6214947589525648
6268875 0.7767977708745236 0.617459173662892
6318626 0.78011437158246 0.6134037184824996
6368377 0.7830587300673276 0.6095196798909922
6418128 0.7861836153630796 0.6060020254692
6467879 0.7891961512474245 0.6020794597811645
6517630 0.7921441017776444 0.5981948722342536
6567381 0.7949882389651111 0.5945412336758459
6617132 0.7978378894176584 0.5908305375613628
6666883 0.8005981216554392 0.5872040170599854
6716634 0.8034118923523555 0.583574732676495
6766385 0.8061080334983193 0.5799742834020745
6816136 0.8085911446775068 0.5763688350402677
6865887 0.8109871432673679 0.572908087313991
6915638 0.8135464956233627 0.5694223448940214
6965389 0.8161247042764674 0.5659133609525696
7015140 0.8185872298779737 0.5625620167816286
7064891 0.8209253359406103 0.5591114251009883
7114642 0.8232062176981281 0.555860826720405
7164393 0.8254125184682412 0.5525118124370914
7214144 0.8276615888180334 0.5490953886124104
7263895 0.8301806447629809 0.5459434776915519
7313646 0.8321137018243812 0.542680196613565
7363397 0.8343062967360327 0.5394060591005042
7413148 0.8363053723189495 0.5362533880798529
7462899 0.838449836212002 0.5332622340666543
7512650 0.8404246061200202 0.5298763160370386
7562401 0.8424690693741349 0.5269426177452182
7612152 0.8443718978748631 0.523904939930209
7661903 0.846157471133139 0.5207731181719295
7711654 0.8482051924973499 0.5178267610655048
7761405 0.8501448939237731 0.5148760113059019
7811156 0.851849819406342 0.5119495408807665
7860907 0.8537446542963154 0.5090618345322949
7910658 0.8553851264079607 0.5060187887050495
7960409 0.8571596530885175 0.5031665339802168
8010160 0.8588321549306749 0.5004215942363848
8059911 0.860693971526879 0.49765006084693814
8109662 0.8621716619433781 0.4947442759828722
8159413 0.8636654083069186 0.4920856733662228
8209164 0.8654698250443903 0.48935996642503643
8258915 0.8669195631741331 0.4865700742055599
8308666 0.8685065097068073 0.48389803047830354
8358417 0.8700569722725541 0.4812970789967871
8408168 0.8712356591092358 0.47861794205200725
8457919 0.8729465500189372 0.47598277202509565
8507670 0.8744242445270788 0.47333666755379766
8557421 0.875838485184879 0.4706910723772152
8607172 0.877253015756563 0.4683479718660289
8656923 0.878623491833125 0.46585683008927187
8706674 0.8799937747406514 0.4632387253154303
8756425 0.8812124256169556 0.46073409012804706
8806176 0.8825003669232749 0.45824716985232267
8855927 0.8839935050220834 0.4557164140424393
8905678 0.8853052989416018 0.4533307527153039
8955429 0.8863107093523788 0.4510174473210785
9005180 0.8875629827736381 0.4485894285884623
9054931 0.888989699392958 0.44613826842097665
9104682 0.8902066270403863 0.44392902598263645
9154433 0.891213395547375 0.44142095245684626
9204184 0.8923790958474893 0.4391320017622357
9253935 0.893543829577475 0.4368586490725822
9303686 0.8945380581109278 0.4347044884278207
9353437 0.8957713813903386 0.43246619300849365
9403188 0.8969806867769347 0.43030998006088506
9452939 0.8981019254201075 0.42798306433388933
9502690 0.8990019739471101 0.4258210876508573
9552441 0.9001011780099707 0.4236140526226304
9602192 0.9010881232368163 0.4215740572125323
9651943 0.9021845794113773 0.41918243846574055
9701694 0.9031271036689239 0.4171923305641712
9751445 0.904181715840039 0.41508648746009585
9801196 0.9052166643611507 0.4130107960642896
9850947 0.9060763960894292 0.41093685592037
9900698 0.9071121047814361 0.4087473038209754
9950449 0.9079563722462134 0.4069248286016277
10000200 0.9087860075425154 0.40492154139649367
10049951 0.909041706771187 0.4046790204361178
10099702 0.9100348521860874 0.40275336654763105
10149453 0.9108648916974822 0.40078589878489157
10199204 0.9117834896920893 0.3987606555498805
10248955 0.9125851502912639 0.3968678597545425
10298706 0.9135653362835084 0.3949576671834541
10348457 0.9142646112757684 0.3928240424527469
10398208 0.9151519369640347 0.39106925418298244
10447959 0.9159403527380047 0.3892633256511277
10497710 0.9168204323319714 0.38739402252575095
10547461 0.917615957874739 0.38551092023761
10597212 0.9183155329175908 0.38378885504433613
10646963 0.91918505399636 0.38175797330745065
10696714 0.9198499741378688 0.38001437834045804
10746465 0.9207962270954995 0.37822015008510684
10796216 0.9214398283122237 0.3765631647609279
10845967 0.9221133598086623 0.37471901538851593
10895718 0.9227294712744343 0.37298360261327984
10945469 0.9236949643587792 0.37124931267735517
10995220 0.9243060039439964 0.36942860468097155
11044971 0.9250712399588162 0.36778047676961134
11094722 0.9256879337711135 0.3660213710841089
11144473 0.9264037567248122 0.36436848517755555
11194224 0.9270640902602684 0.36265437238911447
11243975 0.9276360591299349 0.3609788417877884
11293726 0.9283569536568651 0.35924051072767915
11343477 0.9289020513846008 0.3574865426483027
11393228 0.9295318231004709 0.35602417428259303
11442979 0.9302187457790726 0.354486604999294
11492730 0.9307248825833142 0.35290848925466356
11542481 0.9316242602828746 0.3512470861015238
11592232 0.9322435368387332 0.3497117951662452
11641983 0.9326381553555515 0.3480813053177044
11691734 0.9332700210539747 0.34652074504419644
11741485 0.9338949261696853 0.3448232271322589
11791236 0.9345068607578649 0.34344143263100313
11840987 0.935046249246407 0.3418108357938777
11890738 0.9355436663385064 0.34034411606519066
11940489 0.9361782872095109 0.3388057659746529
11990240 0.9367825836692092 0.3374239854570788
12039991 0.9372848096726771 0.3357913152313399
12089742 0.9377967422027037 0.3343424701747054
12139493 0.9383945296359475 0.33286553323115303
12189244 0.9387007590910313 0.3313754093230091
12238995 0.9392614659896076 0.33007084054736613
12288746 0.9400004882825512 0.3284659900622037
12338497 0.9403106150472031 0.32705966751593524
12388248 0.9408487336826563 0.32567218660798947
12437999 0.9413489909726637 0.3242972735933107
12487750 0.9418440202560322 0.3228680740069529
12537501 0.9424379096844222 0.3215715910858028
12587252 0.9428860843224419 0.32014331825347586
12637003 0.9433467132349016 0.3187722836302048
12686754 0.9438158551387046 0.3175042186308278
12736505 0.9443397762841167 0.316023933612553
12786256 0.9447311623463468 0.31467471204744657
12836007 0.9451868257435458 0.3133692264365617
12885758 0.9457239583708885 0.31196598804612446
12935509 0.9458941989394815 0.3106902541944256
12985260 0.9464947146737064 0.3093462818483628
13035011 0.9469527259138921 0.30800844772605135
13084762 0.9474300511126823 0.30674026633621293
13134513 0.94781702671389 0.30540780695295205
13184264 0.9482150727820773 0.30408667251369365
13234015 0.9485367032256892 0.3028616107971743
13283766 0.9490191561372513 0.30167768348420465
13333517 0.9494483413129172 0.30033428329007117
13383268 0.9497949915555424 0.299031408752372
13433019 0.950246949114607 0.29777756084758006
13482770 0.9505866958692728 0.29666930380663764
13532521 0.9510010090348308 0.29535083679042895
13582272 0.9513352251324336 0.2941710898192012
13632023 0.9518105018001385 0.2930429019297241
13681774 0.9519573974836187 0.2916914255072392
13731525 0.9525401703490309 0.2904293577668149
13781276 0.9528958518760399 0.2893014375235376
13831027 0.9532368431321703 0.28826456061549616
13880778 0.9535617044914025 0.2871095223242863
13930529 0.9540733376752466 0.2858794521391074
13980280 0.9542342192739546 0.28457541647983187
14030031 0.9546562528705304 0.2834788683198984
14079782 0.9550251451962851 0.28225847735243736
14129533 0.9553087883979683 0.28123317425238026
14179284 0.9556057977900838 0.2800304687403235
14229035 0.9559947724120975 0.27892715819097674
14278786 0.956393977435339 0.27780044675961335
14328537 0.9567170198063175 0.276624793649953
14378288 0.9570521184009838 0.2755587479523446
14428039 0.9574398745779499 0.2743932674268657
14477790 0.9576413995048496 0.273331334470244
14527541 0.9579935942784119 0.2722611294752489
14577292 0.9582998571898969 0.2711538132821861
14627043 0.9584725826859425 0.27007604229327564
14676794 0.9587812781267793 0.2689258315135516
14726545 0.9591330894941186 0.26796239316501735
14776296 0.9595038876754468 0.2668388837742524
14826047 0.9596896221708258 0.26579317027664096
14875798 0.9600856866844982 0.2648685510822865
14925549 0.9603725742627718 0.26374624185093287
14975300 0.9606390418278894 0.2626423446599853
15025051 0.9608100616303937 0.26165816673659603
15074802 0.9611688164984634 0.2606982601695388
15124553 0.9614376195402029 0.2596938248697957
15174304 0.9618142661402357 0.25858754404477047
15224055 0.9619019123480027 0.2574402872492267
15273806 0.962187964895313 0.25656774381013636
15323557 0.9625226646600485 0.2554493106085909
15373308 0.9628767020250925 0.2544958801308067
15423059 0.962985650307307 0.2534921063575952
15472810 0.96321779929848 0.252607841291229
15522561 0.9635486585906046 0.251699747957944
15572312 0.9638799231479241 0.25070984988839146
15622063 0.964137134552295 0.2496168727068691
15671814 0.9642335787629898 0.24867257026232142
15721565 0.9644919802709019 0.2477280497366715
15771316 0.9648901034689181 0.24677808025365489
15821067 0.9650849346895273 0.24582052836680054
15870818 0.9653376978557281 0.2450447262258279
15920569 0.9656268156496297 0.2439259618853649
15970320 0.9657092683634196 0.24308670399974486
16020071 0.9660625476858 0.24202919734739028
16069822 0.9661258819370554 0.24109539858257184
16119573 0.966471654773277 0.24026344370180847
16169324 0.966679666148039 0.23911623653593161
16219075 0.9669148087478231 0.2384720732279776
16268826 0.9670155377460787 0.2376135184067891
16318577 0.9674201871091926 0.2365891955540299
16368328 0.9674656515886982 0.2356829197176051
16418079 0.9678364385614534 0.2348219590158976
16467830 0.967991838009212 0.23392176769346076
16517581 0.9682339124127474 0.23315329609238758
16567332 0.9684718681566603 0.2321355400221876
16617083 0.9685126836021585 0.23129466991782224
16666834 0.96883604212856 0.23045991528631532
16716585 0.9690345351790598 0.22964691551353777
16766336 0.9693161404836007 0.22864320577771424
16816087 0.9695193495657147 0.2277444844664441
16865838 0.9696166103547693 0.2268912709716244
16915589 0.9697640927104048 0.22599760051206558
16965340 0.9698547308524844 0.22526800902869276
17015091 0.9701434096895931 0.22431413273796816
17064842 0.9703654658300456 0.22355510947852045
17114593 0.9706293112376109 0.22270645721540694
17164344 0.9705895925824772 0.22196657881246468
17214095 0.970954491049734 0.22102028724632072
17263846 0.9710829892632892 0.2200866579809536
17313597 0.9711220119726023 0.21934627891036762
17363348 0.971318086760525 0.2186221430541531
17413099 0.9715956018344866 0.2177657549956775
17462850 0.9717786484873098 0.2170057266780307
17512601 0.9719057325590321 0.21619927510779632
17562352 0.9721378844422757 0.2154927113631628
17612103 0.9723884725524109 0.214623589540634
17661854 0.9725546963645795 0.21381215900883127
17711605 0.9726447405210437 0.21294721533645472
17761356 0.9728607145746669 0.21215991484733218
17811107 0.9729322181743438 0.21154336271160185
17860858 0.9730365062194962 0.2106721627099011
17910609 0.9733191471875853 0.2098982364308661
17960360 0.9733873372098112 0.2090263284349497
18010111 0.973692725118914 0.2083803651909838
18059862 0.9738318291103665 0.20752608979667247
18109613 0.9739764628056229 0.2067956993024982
18159364 0.9739669203748272 0.20600033129703307
18209115 0.9742800701642045 0.2053306141715824
18258866 0.974387154724813 0.20451480424050786
18308617 0.9745320868691347 0.2036760282267754
18358368 0.9748287754676238 0.2029761770698742
18408119 0.9748272803755776 0.20236187052002372
18457870 0.9750142825400383 0.20144330894405196
18507621 0.9751539514937309 0.2006926667621308
18557372 0.9753317373575543 0.20007998833786994
18607123 0.9754266193167648 0.19918880240085152
18656874 0.9754797426768782 0.1985993635093566
18706625 0.9757692873765854 0.19805572532438837
18756376 0.9758898960305482 0.19714160029360273
18806127 0.9759476405546711 0.19648176372006637
18855878 0.9761877944458671 0.19572234457188803
18905629 0.9761713948278001 0.19508875448779683
18955380 0.9763183478263443 0.1942528491145705
19005131 0.9766282612480882 0.1936195875925699
19054882 0.9766504252225044 0.19284865306118545
19104633 0.976865996226964 0.19222056750907282
19154384 0.9768916931663856 0.1914536468211346
19204135 0.9769977878337179 0.19072310951318147
19253886 0.9773286982964313 0.19005564410897718
19303637 0.9772203835210225 0.18943117350034785
19353388 0.9774764090559674 0.18877102845723182
19403139 0.9775725515631761 0.18809313006208192
19452890 0.9775343236215674 0.18735147705084962
19502641 0.9776988812152257 0.1866682780018764
19552392 0.9779774419060508 0.18589473856701602
19602143 0.9781359010282352 0.18539007555187503
19651894 0.9782838524486565 0.1847596866011212
19701645 0.9783373960111622 0.18402499173474654
19751396 0.9782887003194699 0.18335961188306246
19801147 0.978518544128968 0.18273863481483446
19850898 0.9786273612040192 0.18203317595426147
19900649 0.9786904009033445 0.181390622223696
19950400 0.9789099396849338 0.18064450813296581
20000151 0.9789627242982317 0.18012592403505792
20049902 0.9789777096720716 0.18051854264048972
20099653 0.979043490727891 0.17985631772603144
20149404 0.9792781838192578 0.17937410758700995
20199155 0.9792525917400754 0.1785810602433998
20248906 0.9794365900257453 0.1778817386300954
20298657 0.9795540661729557 0.17739869062969923
20348408 0.9798260149955801 0.17666548694252557
20398159 0.9796778244898278 0.17613618438518575
20447910 0.9797744757849982 0.1754023225488558
20497661 0.9797764927072236 0.17480781486884664
20547412 0.9800611436571556 0.1741121134017017
20597163 0.9802086306379169 0.1735714095747591
20646914 0.9801458958561191 0.1729180336189822
20696665 0.9802359238936179 0.17235482288103943
20746416 0.9804362249160905 0.1717511578188248
20796167 0.9806197766679594 0.17119504720961012
20845918 0.9805980646162353 0.17034835894295244
20895669 0.9805619631395887 0.16986028430185843
20945420 0.9808901075617772 0.16925712033855952
20995171 0.9808210824082483 0.16868833393791988
21044922 0.980940385377296 0.16807263262534364
21094673 0.9810498738798643 0.16757654070258138
21144424 0.981269376726259 0.16702007877843728
21194175 0.9812001217850644 0.16624589368786488
21243926 0.9814059078689089 0.16559772939705633
21293677 0.9815119849993922 0.16511947751525785
21343428 0.981398988917869 0.16454335332180708
21393179 0.9816293501886285 0.16379956813137392
21442930 0.9817625604693501 0.16338195664231533
21492681 0.9817968488359451 0.1627389815050899
21542432 0.9819025923925973 0.16223990263651147
21592183 0.9817337157366354 0.161338230068646
21641934 0.982009683291932 0.16108649207976644
21691685 0.9822659066261764 0.1604270553694267
21741436 0.9821464349043937 0.15989181160866378
21791187 0.9822703036421698 0.1594759510781328
21840938 0.9824542002093897 0.15887489942390967
21890689 0.9824990519534883 0.1581731680505028
21940440 0.9826015817107818 0.15757860549301173
21990191 0.9827061108510258 0.15685243100389956
22039942 0.982555003360343 0.15637267545715625
22089693 0.9825810499997308 0.15583265591018336
22139444 0.982749806199719 0.1553966850316937
22189195 0.9829685280488979 0.1547324473507304
22238946 0.9830028812863548 0.15421968603058941
22288697 0.9830160976507349 0.1536317631879075
22338448 0.9831288802684146 0.15295007196049423
22388199 0.9832866081821134 0.15263962972970732
22437950 0.9832221289326494 0.15204407144809387
22487701 0.9833599231443001 0.15154421032709023
22537452 0.9834264606333802 0.15091890190923052
22587203 0.9833979958255762 0.15045806519385982
22636954 0.9834615174041005 0.14990959031502446
22686705 0.9835184010515179 0.14942290393771682
22736456 0.9836994010721132 0.14876929938351893
22786207 0.9837574819410342 0.1483015031762758
22835958 0.9836999739955227 0.14763804277601905
22885709 0.9838475922373916 0.14716395799253637
22935460 0.9838736675621901 0.14666091650220126
22985211 0.9839021603669494 0.14610291699413122
23034962 0.9839134844983487 0.14572181329657505
23084713 0.9840846802522796 0.1451389230231434
23134464 0.9842243465686635 0.14461686634389678
23184215 0.9841674421625008 0.14412523924965936
23233966 0.9841280597431703 0.14355819646203968
23283717 0.9841372909737492 0.14297692402884488
23333468 0.9843048789205437 0.14238668067111776
23383219 0.9843768121387372 0.14198910146704438
23432970 0.984540537862946 0.14160534310019662
23482721 0.9845597992633686 0.1409189060439342
23532472 0.9845674122938802 0.14053777190250588
23582223 0.9846797653490216 0.14006198794148603
23631974 0.9845826485830416 0.1394921441162533
23681725 0.984801340810017 0.1389334294093089
23731476 0.9847684748669769 0.13858560645867263
23781227 0.9848073168594793 0.13805621928880712
23830978 0.9848167212293405 0.13754851560703835
23880729 0.9850079376493627 0.13707507469890562
23930480 0.9849733769123464 0.13656519362426314
23980231 0.9850479838440789 0.13615138662080295
24029982 0.9850249387608703 0.13547261828926788
24079733 0.9850876855921694 0.13503577199746478
24129484 0.985161033823428 0.13463263540341086
24179235 0.9853553185659462 0.13413597761562157
24228986 0.9852952889942516 0.133681118177236
24278737 0.9853088120539367 0.13302329433107252
24328488 0.9855275498687465 0.13273991397261078
24378239 0.9855456441756579 0.13209079012627123
24427990 0.9856319346056003 0.1316166795608765
24477741 0.985686746213504 0.13122946269329522
24527492 0.9859772884746459 0.13078296971165118
24577243 0.9857318354599002 0.13020867040213346
24626994 0.9858837801641429 0.1298972695078011
24676745 0.9858682372311647 0.12925985834751658
24726496 0.9858470915931212 0.12890060731536135
24776247 0.9859687362982936 0.12825422416085575
24825998 0.985961402770298 0.12786008592709666
24875749 0.9860048746162512 0.12729264611621138
24925500 0.9860653579338812 0.12700946465260382
24975251 0.9861459949656509 0.126325604296788
25025002 0.9862065483547019 0.1260310122552969
25074753 0.9862979123439213 0.12549846464800468
25124504 0.9862519895933138 0.12503546482539338
25174255 0.9862494465532988 0.12465098252587722
25224006 0.9863587698166651 0.12407451784663678
25273757 0.9863735602625334 0.12364978525117064
25323508 0.986564888141835 0.12321099447249674
25373259 0.9864714827148341 0.12275764063228493
25423010 0.9864172220749253 0.12220275691689066
25472761 0.986667708299806 0.12198081546059943
25522512 0.9865758854732698 0.12142045141318389
25572263 0.9865869670880851 0.12089347263725714
25622014 0.9867825687376606 0.12045295668012375
25671765 0.9867211986302122 0.12014602912082421
25721516 0.9868150078347128 0.11949891470595826
25771267 0.9868551205400666 0.11910747197384364
25821018 0.9868968282237639 0.11860468981241276
25870769 0.986870871215485 0.11809536945703183
25920520 0.9869663153143519 0.11774317918866832
25970271 0.9870749229835646 0.11730986551412387
26020022 0.9870608417168404 0.11678388460486308
26069773 0.9870787815535385 0.1164014286918665
26119524 0.9870712531490148 0.11594053147202825
26169275 0.9870101909288436 0.11563143633242465
26219026 0.9871395834170208 0.11510132572412472
26268777 0.9870176039741655 0.11464238664482218
26318528 0.9873967266742745 0.11426397842993376
26368279 0.9872021333640659 0.11373870225007655
26418030 0.9872681653924112 0.11339503068241102
26467781 0.9872934285559005 0.11278280889050649
26517532 0.9873985447441759 0.11252688338731895
26567283 0.987686875358903 0.11216901845027553
26617034 0.9874343088825667 0.11171913291663801
26666785 0.9875184377413494 0.1112024268175173
26716536 0.9873626878505692 0.11074232182857373
26766287 0.9876311079732731 0.11029992344139308
26816038 0.987561513276091 0.10970795264030943
26865789 0.9878209528449164 0.10943805506672988
26915540 0.98771872220403 0.10909402957035409
26965291 0.987641839303882 0.1087447321941566
27015042 0.9876402397343809 0.10829567663978036
27064793 0.9877949806084838 0.10766607870012833
27114544 0.987620867232358 0.1072865367837
27164295 0.9876137994322151 0.10686550723824098
27214046 0.9876975273416498 0.1064306020964733
27263797 0.9878173705883071 0.10607293742830405
27313548 0.9878535074330397 0.10552131718747142
27363299 0.9879629951053365 0.10517848543358725
27413050 0.9880191937689479 0.10472983785579836
27462801 0.9880727022156511 0.10440748215739264
27512552 0.988001285237365 0.10400169176074496
27562303 0.9879825059360154 0.10358577914006759
27612054 0.9880538797571593 0.10304890236693558
27661805 0.9879920910744201 0.10254636779765657
27711556 0.9880087747960264 0.10230760606944149
27761307 0.9880663822145246 0.10187493276162174
27811058 0.9879785266862999 0.10143456584257383
27860809 0.9882277525573834 0.10096384298219686
27910560 0.9880481335627439 0.10072957070837141
27960311 0.9880681676546414 0.10026044847125042
28010062 0.9881488060150614 0.09978096878389056
28059813 0.98813196525357 0.09947593886905512
28109564 0.9883214621518537 0.0989796336918956
28159315 0.9881807551438448 0.09870494775311932
28209066 0.988251658484189 0.09813753171579497
28258817 0.9883485686796927 0.09780689787044367
28308568 0.9882756323549632 0.0973329113618421
28358319 0.9883668988129305 0.09694362143280486
28408070 0.9883080791854746 0.09658040337809604
28457821 0.988385236190379 0.096134684679726
28507572 0.9884786163413148 0.09578388533302691
28557323 0.9884856473699406 0.09545475889236135
28607074 0.9883829311022011 0.09497710162873702
28656825 0.9884319844910936 0.0946181097249226
28706576 0.9884072703224193 0.09425258085637937
28756327 0.9886077762948028 0.09377298966793142
28806078 0.9884536238803433 0.0933301258806825
28855829 0.9885396926142147 0.09293167008769772
28905580 0.9884163287913503 0.09260673235673761
28955331 0.9885050343379678 0.0923048845725537
29005082 0.9885185831820814 0.09184787974984586
29054833 0.9885010972514805 0.0915385907997127
29104584 0.9886962111091914 0.0910509400795529
29154335 0.9885361327695871 0.09068166301183904
29204086 0.9886159859192273 0.09033690939684205
29253837 0.988650288867409 0.08978615044254713
29303588 0.9886688909975996 0.08945881484753407
29353339 0.9885498801399193 0.08922204608606639
29403090 0.9886996714653303 0.08876739011646659
29452841 0.9884174185570905 0.08828799812438289
29502592 0.9887250277747222 0.08791151495253295
29552343 0.9887527115220422 0.0875015401369015
29602094 0.9887475811782934 0.08720041546303084
29651845 0.9886893060365449 0.08680125499709478
29701596 0.9888102900292083 0.08654526012669929
29751347 0.9887533850728952 0.0859275533185749
29801098 0.9887058250005745 0.08560544295174262
29850849 0.9887524373126507 0.08510728155227462
29900600 0.9887215138926525 0.08491845616162016
29950351 0.9888370631187313 0.08455156030035534
30000102 0.9889141663724281 0.08410052107830192
30049853 0.9888488536254035 0.08440049586386801
30099604 0.9889275028615822 0.08412441164451472
30149355 0.9888615771214511 0.0837144094619427
30199106 0.98883582257072 0.08316371129720417
30248857 0.9889940619675319 0.08296850121177168
30298608 0.9888922931243826 0.08245448113179212
30348359 0.9889277124952656 0.08229203850639345
30398110 0.9888737895931169 0.08184690960120189
30447861 0.9889465116311353 0.08139439492203315
30497612 0.9889917128499084 0.08101414081188613
30547363 0.9887610295752046 0.08071210476248139
30597114 0.9889578866458575 0.08016402834215097
30646865 0.9891041960816689 0.07991017802730833
30696616 0.9890488545204241 0.07964639008791982
30746367 0.9888718075452595 0.07925638066982957
30796118 0.9890327871452534 0.07890393776445442
30845869 0.9891645619407983 0.07851340397239115
30895620 0.9889594681990161 0.07809425605203738
30945371 0.9890284403680459 0.07766286428900933
30995122 0.9889566043571231 0.07736162734798786
31044873 0.9889153221402436 0.07700783717733599
31094624 0.9889872863595883 0.07664797944663805
31144375 0.9891114787207823 0.07626098867643445
31194126 0.9890030746791187 0.07591390435101358
31243877 0.9889750856066147 0.07548180560928928
31293628 0.9891361921736219 0.07524582229849636
31343379 0.9889668746292534 0.07481289126633658
31393130 0.9891861762928414 0.07454088786756692
31442881 0.9890619907924031 0.07395345973915436
31492632 0.9889878868752445 0.07372486445493215
31542383 0.9890153062882727 0.07325480446037835
31592134 0.9890086080987164 0.07294366448355002
31641885 0.9890371453424578 0.07251413753522322
31691636 0.9890565378340259 0.07219732837320365
31741387 0.9890375522013473 0.07174968548511078
31791138 0.9889131290957156 0.07148431443746835
31840889 0.9891263641906659 0.07110864635590887
31890640 0.9890206581509376 0.07073327902198984
31940391 0.9890911741722791 0.0703400467993501
31990142 0.9890421835971926 0.06989873376889082
32039893 0.9891391597690121 0.06958884476212283
32089644 0.9889808667765917 0.06917304899402794
32139395 0.9890332577563855 0.06888786326045955
32189146 0.9889752886744199 0.06862309729511702
32238897 0.988976876632112 0.0681960698349204
32288648 0.9890169238627925 0.0677607589858436
32338399 0.9889040810595787 0.06742625605232513
32388150 0.988919557239104 0.06711033471635168
32437901 0.9889739094031398 0.06673944062210348
32487652 0.9889666667905547 0.06633853110173671
32537403 0.9888646144910521 0.06605479838779534
32587154 0.9890133037121416 0.06568485638531997
32636905 0.9888817040361115 0.0653366934275336
32686656 0.9890414323676826 0.06510635532664469
32736407 0.9889452599477203 0.06475747253811567
32786158 0.9889712447202623 0.06432426440031311
32835909 0.9888454617088966 0.0639110734479614
32885660 0.9888873428692092 0.06350378408470496
32935411 0.9887748478516946 0.06322199099323458
32985162 0.9888050734210316 0.06280948803884376
33034913 0.9888748070270107 0.06251513297245981
33084664 0.9888062017439797 0.06209682787367852
33134415 0.9889848711243733 0.061648977006936494
33184166 0.9888236717040535 0.06134056468242692
33233917 0.9889090431088541 0.06099017516840583
33283668 0.9887201788680884 0.060725777226201434
33333419 0.9888014028383166 0.06029647147640072
33383170 0.9887170050887857 0.059994189504924605
33432921 0.9887573404908462 0.05975396973906204
33482672 0.9886507347723588 0.05937301470724194
33532423 0.9887501095043278 0.059051661764492176
33582174 0.9886803342715368 0.058479645193739174
33631925 0.9887017671516646 0.05829358223586612
33681676 0.9886367984904846 0.05784789072682928
33731427 0.9887601332520941 0.05761230796565943
33781178 0.9885715057046099 0.05720749621899976
33830929 0.9887034302174289 0.05682814348129732
33880680 0.9885895959927713 0.05648971616379053
33930431 0.9884720777121458 0.056108508969449765
33980182 0.9886666420209571 0.055786143551287144
34029933 0.9885223672567242 0.05549979361940985
34079684 0.9885903974787695 0.05506956503589499
34129435 0.9885759391361999 0.05486398302926677
34179186 0.9885158603870657 0.05430441813796085
34228937 0.9884261115080588 0.05413011991249294
34278688 0.9884325322646572 0.05378264742552923
34328439 0.9884912545297665 0.053373021329570516
34378190 0.9885035578116749 0.05303895290134173
34427941 0.9883507301963459 0.05271914280866381
34477692 0.9883010523733223 0.05231943629062717
34527443 0.9883864982925908 0.05201470830372587
34577194 0.9881614136923674 0.05177820135605942
34626945 0.9882656335214864 0.05124424487539007
34676696 0.9882070433157377 0.05114700434591919
34726447 0.9882945495652684 0.05064849484347472
34776198 0.9881002804281639 0.050218939331934345
34825949 0.98812395728186 0.049997332969547004
34875700 0.9880607818337414 0.049795456752740115
34925451 0.9881408886845694 0.0492129187994283
34975202 0.9881629464309568 0.048934782759154645
35024953 0.9880277102975243 0.04859135280415216
35074704 0.988024226062475 0.04832369493955389
35124455 0.9880458059901531 0.04800901712574595
35174206 0.9880822484562345 0.047602292811066343
35223957 0.9878620682099022 0.04724811930397607
35273708 0.9878103829514736 0.046886176298509566
35323459 0.9878727528879196 0.04659395503478106
35373210 0.9878068027173369 0.04630895765176364
35422961 0.9877539048549006 0.045997992249514626
35472712 0.9878172398961776 0.04549629366062992
35522463 0.9876363236130585 0.045262580319699534
35572214 0.9877502667017015 0.044933857290609426
35621965 0.9876897037284035 0.04460993778948142
35671716 0.9876487710672042 0.04415229900745823
35721467 0.9877435963365628 0.04386175862694735
35771218 0.9877293751388639 0.043721535844036596
35820969 0.9875519242197089 0.043257091641268904
35870720 0.9875857400844124 0.042818050065460196
35920471 0.9875702989475033 0.04264900489946598
35970222 0.987649383773733 0.042191635912624884
36019973 0.9876060228673177 0.04199313058033864
36069724 0.9876224000009328 0.04181932305856439
36119475 0.9873408969034604 0.04138050942088116
36169226 0.9874565722310279 0.04101349645898519
36218977 0.9874356079462829 0.04051798895262694
36268728 0.9873297535315576 0.04029861207864194
36318479 0.9874027683565689 0.0399070838175558
36368230 0.9874071535944879 0.0396629937509032
36417981 0.9873980545990627 0.03926220998769939
36467732 0.9873331435335309 0.0389923813303422
36517483 0.987296036327437 0.03852170395766342
36567234 0.987248687657727 0.038225105772305555
36616985 0.9873531672411427 0.037928609118593616
36666736 0.9870998889706271 0.037652312809869214
36716487 0.9871159596852814 0.03724580041196605
36766238 0.9871749613220052 0.03692438180363334
36815989 0.9871506548679142 0.036621676664985434
36865740 0.9870674118054819 0.0361726533489636
36915491 0.9870703730817001 0.0360815653762343
36965242 0.986994296184493 0.03553911512464921
37014993 0.9870783259029055 0.035207022813023174
37064744 0.9869895242123454 0.034946880942108974
37114495 0.9871434323957547 0.03449335411733399
37164246 0.9869924625055103 0.034222503521433384
37213997 0.9868821190890361 0.034013712712754884
37263748 0.9869872183192955 0.033467528714602506
37313499 0.9871025793721662 0.033267222450885335
37363250 0.986910667416984 0.0327506045296342
37413001 0.9868679787691781 0.03256568207694025
37462752 0.9870075689416647 0.032022535982308566
37512503 0.9868242444856988 0.031716766410908453
37562254 0.9869650112934418 0.03150715586437998
37612005 0.986848093258122 0.03105624749005837
37661756 0.9867976858038582 0.03060827957129982
37711507 0.986801974331231 0.030267227864645307
37761258 0.9868503188677469 0.030006200457371013
37811009 0.9867453808378037 0.029510415116964818
37860760 0.9867875377256546 0.029368968183218564
37910511 0.9866807499909529 0.02890399046772797
37960262 0.9866810478782676 0.028734224410728114
38010013 0.9866987491637551 0.028169929746318392
38059764 0.9866745177909713 0.02783931769569383
38109515 0.9865774949822677 0.02729414375755571
38159266 0.9864953377623658 0.027044125796971883
38209017 0.9866076883116648 0.026715645767524294
38258768 0.9865550482982884 0.026308713263796215
38308519 0.9864354050557996 0.025891826497569232
38358270 0.9863967048668857 0.02562384002439678
38408021 0.9864472817566059 0.02527350085189753
38457772 0.98636910837556 0.024790412242845235
38507523 0.9863790849469679 0.024433304931970504
38557274 0.9863346807228764 0.024101306336198537
38607025 0.9863597598694605 0.02366377543604232
38656776 0.9860545582103701 0.023297114209397916
38706527 0.9860751214269917 0.02289762574504307
38756278 0.9861131436603169 0.022528087352995923
38806029 0.9861024288858738 0.02207809781684547
38855780 0.986012431157363 0.021683408263081894
38905531 0.98607518005086 0.021348863846132896
38955282 0.9859327350759335 0.020955279027750212
39005033 0.9858427210657893 0.020507721302713812
39054784 0.9858979665758462 0.02020345627391047
39104535 0.9858967184260222 0.019790573814640274
39154286 0.9858018908595049 0.019406705981228466
39204037 0.9857479716531661 0.018916462770211733
39253788 0.9857071247554199 0.018661400164415018
39303539 0.9856589355698118 0.017983337265317183
39353290 0.9856736425607219 0.017849307296783506
39403041 0.9855457010279149 0.0174755564093702
39452792 0.985412856898716 0.01702648212038765
39502543 0.9854062016423422 0.016712094397671105
39552294 0.9853057495059521 0.016241994103316625
39602045 0.9852925169840587 0.0156324960354029
39651796 0.9852329839377159 0.015425949978582534
39701547 0.9851517537882597 0.015020983847653555
39751298 0.9851271028038081 0.014539734803280635
39801049 0.9849914815010606 0.01407409477179601
39850800 0.9849566011524203 0.013765434474476687
39900551 0.9849849172362671 0.013127753390799062
39950302 0.9848110508581248 0.012947506731160253
40000053 0.984694779607346 0.012448383583116715
