# Supplementary material for: Toward a fully wireless endovascular neural interface: Evaluating power transfer efficacy
Source: PLoS One. 2026 Jun 15;21(6):e0351138. doi: 10.1371/journal.pone.0351138 (PMC13268161; doi:10.1371/journal.pone.0351138)
Supplement: S1 File — (ZIP) [file pone.0351138.s004.zip › S1 files/Helical Rx 10 turns in air.txt]

# HZ S RI R 50
50000 -0.9781707070254331 0.005740175973266729
99751 -0.9773999039857137 0.005791577065094851
149502 -0.9772025830838934 0.0073030658715520615
199253 -0.9766344392050583 0.00928777057612998
249004 -0.9763582717753992 0.011065783687420429
298755 -0.9761632858235705 0.012601811499920332
348506 -0.9762035347211616 0.014531650036581297
398257 -0.9760876712005491 0.016327860434248574
448008 -0.9760341706827407 0.018176711543648656
497759 -0.975658644411451 0.020016652977627756
547510 -0.9757075748888733 0.02190749250214333
597261 -0.9753465100282906 0.023885986268379074
647012 -0.9755553776524292 0.025556520155037024
696763 -0.9754247619775643 0.027632321373928077
746514 -0.9751180117687528 0.02911456399866291
796265 -0.9751887510372905 0.03131604358693664
846016 -0.9748869099176278 0.033559676385461014
895767 -0.9749089873945926 0.03523091582860079
945518 -0.9749952865566591 0.037004192979970256
995269 -0.9747000054212551 0.03895625951985881
1045020 -0.9750004965488716 0.04076975312785054
1094771 -0.9745105534212165 0.04281880239757749
1144522 -0.9742448749767829 0.04474970673824255
1194273 -0.9739445916946546 0.046598049475587565
1244024 -0.9739197999948093 0.048369277780027815
1293775 -0.9738130333119254 0.05027557107356769
1343526 -0.9735229621555567 0.05213932878360305
1393277 -0.9738031584770716 0.05386330176800788
1443028 -0.9736202558828774 0.0559859618957073
1492779 -0.9732830849860228 0.05784648653788573
1542530 -0.9731653349984316 0.05973860534179387
1592281 -0.9729120710504152 0.06172153040797539
1642032 -0.9727282802116686 0.06365618179182486
1691783 -0.9726471067369309 0.06525485954027346
1741534 -0.9724226235344993 0.06752464867837897
1791285 -0.9724808625805005 0.06952427086385576
1841036 -0.9723193825128017 0.07120669306471385
1890787 -0.9721727905315583 0.07306204193365505
1940538 -0.971712038177408 0.07493011781993345
1990289 -0.971594663645903 0.07693085236037289
2040040 -0.9715889031479763 0.07849589549869818
2089791 -0.971529630832484 0.08083761628193506
2139542 -0.9709498733522369 0.0825733814939824
2189293 -0.9709793246533099 0.0843537285907771
2239044 -0.9707318682898338 0.08635226282328361
2288795 -0.9704282323642961 0.08811813385189605
2338546 -0.9703367971292428 0.09014472366622112
2388297 -0.9699975852799527 0.0920200944564402
2438048 -0.9698887606046773 0.09378789190685821
2487799 -0.9698670786430295 0.09590358570531578
2537550 -0.969614419208654 0.09755255552066655
2587301 -0.9695474627939331 0.09945603109753134
2637052 -0.9689975162666374 0.10129400944665473
2686803 -0.9687130801297834 0.10310931746201174
2736554 -0.9684742909858811 0.10501655793199079
2786305 -0.9684094061552699 0.10685501797880809
2836056 -0.9679565524310919 0.10895545909150962
2885807 -0.9678969033989969 0.11089313684444002
2935558 -0.9675507663864382 0.11259390122307708
2985309 -0.9672820354840002 0.11439603180513819
3035060 -0.9671516301039117 0.11630283903837364
3084811 -0.9669634557572354 0.11835420740250942
3134562 -0.9666846290159755 0.11995702607916553
3184313 -0.9663221727763885 0.12171540555506911
3234064 -0.9661039589908966 0.12354733005106354
3283815 -0.965637974417443 0.1255192679809442
3333566 -0.9655587462096202 0.12738481106065752
3383317 -0.9653116666581811 0.12929669452888426
3433068 -0.9648496246194147 0.1311181403889342
3482819 -0.9648346597137825 0.1328797160999433
3532570 -0.9643559014729981 0.13491037721454258
3582321 -0.9640321630444294 0.13692049548261692
3632072 -0.9638635736556164 0.13858113854919418
3681823 -0.9636196074085662 0.1404542472160056
3731574 -0.9631151996906683 0.14210087926364195
3781325 -0.9629227983146934 0.14404672609794425
3831076 -0.9626848495055232 0.14597992016637762
3880827 -0.9621069289255415 0.1477924870132121
3930578 -0.9619387823251253 0.14950202113196218
3980329 -0.9614517335095918 0.15152767863678582
4030080 -0.9615761798454783 0.15337795719248057
4079831 -0.9608183085073533 0.15532269309568061
4129582 -0.9606278043478704 0.1570453103685987
4179333 -0.9602134986796209 0.15897239853565306
4229084 -0.9598036606735104 0.16053421869942994
4278835 -0.9594775198592321 0.16234640716316984
4328586 -0.9592590157899253 0.16434083741749683
4378337 -0.9589102899152228 0.166047893265461
4428088 -0.958536293102847 0.1679587135318911
4477839 -0.9580944667018128 0.17001918847310699
4527590 -0.9578248561132795 0.17150850931850803
4577341 -0.9572270366708886 0.17346830217771808
4627092 -0.9569046400977161 0.1754026740360498
4676843 -0.9567650418825543 0.17713411223421247
4726594 -0.956420717742048 0.17928261364326611
4776345 -0.9556850061597042 0.1806363937613216
4826096 -0.9555805477889798 0.1827210409145076
4875847 -0.9551403211234755 0.18444149852724354
4925598 -0.9546912871256333 0.18632224073276715
4975349 -0.9544024655504004 0.18813606960175647
5025100 -0.9538775338693052 0.18979749944426122
5074851 -0.9537222014558423 0.19178421419292777
5124602 -0.9532010598016774 0.1936379611556732
5174353 -0.9528324461359591 0.19534979898220847
5224104 -0.9524883917736303 0.19710810258838668
5273855 -0.9520738201941408 0.19886256792570187
5323606 -0.9515523987911706 0.2009254549123155
5373357 -0.9510138164270415 0.20255382962674282
5423108 -0.9505868781156462 0.2043696117049365
5472859 -0.9503140332580605 0.20607648448849344
5522610 -0.9499571989836683 0.20777431237052998
5572361 -0.9494768294278649 0.2099586466899081
5622112 -0.9487613224008685 0.21151116509801066
5671863 -0.9483244933722326 0.21330180208783148
5721614 -0.9480867344925034 0.21523886998706493
5771365 -0.9476151446993064 0.21697719627952705
5821116 -0.9468557840762571 0.2188367903886829
5870867 -0.9467605436358705 0.22061689189811368
5920618 -0.946165747313639 0.2222803386364384
5970369 -0.9457937922249836 0.22403626331231416
6020120 -0.9453461553101574 0.22596002488727962
6069871 -0.9447823553493262 0.22803422814454344
6119622 -0.9444232890149734 0.22958224947226352
6169373 -0.9440354777458461 0.23107587401771454
6219124 -0.9435665035396492 0.23311452011679287
6268875 -0.9426450891915068 0.2347727357074374
6318626 -0.9426855113593171 0.2365427308231969
6368377 -0.9421375605540888 0.2385840051647266
6418128 -0.9416508163974133 0.24034740445391906
6467879 -0.9411172463046197 0.24196121158066405
6517630 -0.9405405795718637 0.2436337500807814
6567381 -0.9399598283704175 0.2452387164980295
6617132 -0.9397216297599782 0.24712356408909253
6666883 -0.939063228241712 0.248825562713067
6716634 -0.9384032580149484 0.25040895615169
6766385 -0.9378693277788576 0.2522704265948113
6816136 -0.9375468875699509 0.254013491540069
6865887 -0.9370661092983583 0.2558228545976414
6915638 -0.9364006317923194 0.25779454992913464
6965389 -0.935991760981881 0.25943629131188367
7015140 -0.9354659432076795 0.26091531142996843
7064891 -0.9348694715258099 0.2629828012487957
7114642 -0.934269069120262 0.2648144852509501
7164393 -0.9337246077785698 0.2661630148109094
7214144 -0.9331153053987334 0.2680359113507824
7263895 -0.9326885211218946 0.2698416410086954
7313646 -0.9322152059146616 0.27163991973570967
7363397 -0.9317259872703163 0.27330735334061007
7413148 -0.9310419616428331 0.27493990151306397
7462899 -0.9304064060018538 0.2770066646242801
7512650 -0.9300989383482207 0.278928030638237
7562401 -0.9294564187904408 0.2801284545740015
7612152 -0.9288789705123834 0.28194226606767697
7661903 -0.9284272175199532 0.28365893793076025
7711654 -0.9277261022552399 0.28525331576954027
7761405 -0.9274149586008046 0.2872287290142829
7811156 -0.9269107513014996 0.2888021582958371
7860907 -0.9260353984239051 0.29046499338877024
7910658 -0.9255648893757802 0.2921772292700079
7960409 -0.924913665391392 0.2942507193222373
8010160 -0.9243656604223589 0.29556113578993237
8059911 -0.9238414188118654 0.2972797365648672
8109662 -0.9229058279414996 0.29910479091851727
8159413 -0.9225562172962797 0.30091188232922206
8209164 -0.9219439704968383 0.3024575948753309
8258915 -0.9213427452061753 0.3044039608553169
8308666 -0.920832468307398 0.3059399854059062
8358417 -0.9199991799336508 0.30746385577014035
8408168 -0.9195453894276429 0.30928333694374655
8457919 -0.9189776065217382 0.3110670165105941
8507670 -0.9180003977293925 0.312777568433537
8557421 -0.9179748974974938 0.3146704496667567
8607172 -0.9170354770473363 0.31600286770397223
8656923 -0.9162732221385684 0.3176216299648235
8706674 -0.9159126307960028 0.31955542499317335
8756425 -0.9152039362416786 0.32100544980744344
8806176 -0.9146143154901868 0.3230152561459793
8855927 -0.9140824250755262 0.32446316666222635
8905678 -0.913688636329836 0.32632593365520507
8955429 -0.9127005351495946 0.3276804524027153
9005180 -0.9119278880956021 0.32953427089132953
9054931 -0.9113590945073298 0.3312260305574996
9104682 -0.9107683278202029 0.33275435830843764
9154433 -0.9102359732806545 0.33453398951111823
9204184 -0.9096483242084938 0.33625768988453625
9253935 -0.9088873830548724 0.3378497210094617
9303686 -0.9083723541153383 0.33965159843095205
9353437 -0.9073392462294436 0.3412480631782712
9403188 -0.9069474149055068 0.3427855165644247
9452939 -0.906251588447456 0.34442109330379367
9502690 -0.905450964694867 0.34632663993739843
9552441 -0.9048308857695615 0.3475567179263732
9602192 -0.9042620151997944 0.3496464198534919
9651943 -0.9034772441501505 0.35116508220158105
9701694 -0.9029785203700786 0.3528568264777498
9751445 -0.9020736528075651 0.3542825524971728
9801196 -0.9015997386927237 0.35607087301806817
9850947 -0.9006952198306623 0.35776980195835933
9900698 -0.9001035853319688 0.35930917673984847
9950449 -0.8994013262617626 0.3607739570261594
10000200 -0.8988158535697723 0.36285669312845814
10049951 -0.8980653740642743 0.364189134164045
10099702 -0.8974717159457063 0.3657489465566729
10149453 -0.8967536501064994 0.3673597934469136
10199204 -0.8961775158127678 0.3688507250479001
10248955 -0.8954546851706384 0.37045293166201404
10298706 -0.8945774623948413 0.37224999629192085
10348457 -0.8939839652317596 0.3738688274618197
10398208 -0.8932513153433381 0.37571560740229637
10447959 -0.8924027792575572 0.37698379959886263
10497710 -0.8919105809277633 0.3788656520674905
10547461 -0.8911911396273753 0.3804228525818214
10597212 -0.890455213161059 0.382045840377052
10646963 -0.8897723532135443 0.38343066932477476
10696714 -0.8891467750982415 0.3850570829057188
10746465 -0.8882488924162583 0.3867379104249093
10796216 -0.8875116822676942 0.38841578857903736
10845967 -0.8868589161450298 0.390082995566015
10895718 -0.8860376529588547 0.39162129575500393
10945469 -0.885150267704358 0.39320095787282233
10995220 -0.8846501517272071 0.39466560998157335
11044971 -0.8841332242263868 0.3965468008258168
11094722 -0.8831548906479555 0.3977565862828581
11144473 -0.8822342059507555 0.39967447608222256
11194224 -0.8812922995392758 0.40094007210644983
11243975 -0.8805674607681598 0.4027468212090451
11293726 -0.8802180263196161 0.4044298171019151
11343477 -0.8792834168297536 0.4059917867304476
11393228 -0.8782533409329314 0.40702614801197584
11442979 -0.8776847461216175 0.40916652344096105
11492730 -0.8772400526298891 0.4107388082496099
11542481 -0.8761231711476378 0.4123288138886117
11592232 -0.8755131146279256 0.4135840465502187
11641983 -0.8745388636534178 0.41517623733819675
11691734 -0.8737888046030803 0.41685797257211027
11741485 -0.8732908816522702 0.4181763181589642
11791236 -0.8722167700133926 0.4197735342011902
11840987 -0.8716454673939616 0.4215587385015153
11890738 -0.8707035300600283 0.4229286574813063
11940489 -0.8701660801195369 0.4249007206738442
11990240 -0.8691062985655328 0.4259891049600056
12039991 -0.868574902753019 0.4277457919525045
12089742 -0.8676024390793337 0.42943725140432387
12139493 -0.8670778409762196 0.4308133391554345
12189244 -0.8660929460231922 0.43217632265906586
12238995 -0.8652661030780443 0.43358911172842596
12288746 -0.8647015879277996 0.435434793789931
12338497 -0.8637813063046493 0.43715515042496295
12388248 -0.8627986346976547 0.4383904159019798
12437999 -0.8620671775915597 0.4398717442190186
12487750 -0.8614515318485975 0.44135994169808995
12537501 -0.8604871402682173 0.44286247029380565
12587252 -0.8598153258579396 0.44458775534975986
12637003 -0.8589544267553344 0.4459366207369083
12686754 -0.8580142591081351 0.44767763173571035
12736505 -0.8570879520969237 0.44939806281366335
12786256 -0.8565440933797296 0.4507661337861395
12836007 -0.8556044416884915 0.45218691260883354
12885758 -0.8546974346604146 0.45374444514694995
12935509 -0.8537212851725616 0.4548377927324078
12985260 -0.8530646586307753 0.45664967453958205
13035011 -0.8522082651482464 0.4585005178215146
13084762 -0.851469673312874 0.45952099199015595
13134513 -0.8504218287739961 0.4612313340007455
13184264 -0.8498661801459895 0.462728673663609
13234015 -0.8489419138084621 0.46427129510941895
13283766 -0.8482028163795805 0.46568576642717235
13333517 -0.8473886795108067 0.46718154162426023
13383268 -0.8463742403380153 0.4686932610740554
13433019 -0.845653620214636 0.4700467598838915
13482770 -0.8446563168905795 0.47138472631844197
13532521 -0.8438589461430206 0.47302662461004336
13582272 -0.8429987837479385 0.4743036257505052
13632023 -0.8422797155170897 0.4760976401218905
13681774 -0.841125292957554 0.47731229571312034
13731525 -0.8403142756226739 0.47919776981298834
13781276 -0.8395668047380153 0.4804383436424515
13831027 -0.8386286762993186 0.48182363889186275
13880778 -0.8379943221771942 0.4833452389991912
13930529 -0.8371289659265819 0.4847678800045337
13980280 -0.8360442282618492 0.48633314094430324
14030031 -0.8352998365193083 0.4877309977630051
14079782 -0.8342697594731074 0.48912253475853623
14129533 -0.8335132665856017 0.4904572016405213
14179284 -0.8325285325942189 0.49201497445474296
14229035 -0.8315967757784227 0.49359777746178446
14278786 -0.8310457063022745 0.494851930936574
14328537 -0.8299919450663339 0.4962572649667651
14378288 -0.8290171578518629 0.4978286903304175
14428039 -0.8282751321165422 0.4994454010043712
14477790 -0.8271432363009807 0.5004334322550643
14527541 -0.8266572647199675 0.5023777432824879
14577292 -0.8256394107704158 0.5036293541594941
14627043 -0.8246992247579896 0.5050037679283023
14676794 -0.8239007821772849 0.5063828046134093
14726545 -0.8229925271758107 0.5075228019891259
14776296 -0.8218874497048512 0.5092460221745139
14826047 -0.8211309320988305 0.510745652721701
14875798 -0.8200600426324862 0.5122683262307678
14925549 -0.8192299288222863 0.5134318059128032
14975300 -0.8183429278917596 0.5149656299547092
15025051 -0.8173536407266271 0.5164493250690882
15074802 -0.8164340705175623 0.5176675308632974
15124553 -0.8159584130460392 0.5192921708733549
15174304 -0.8148381913750881 0.5205632212869558
15224055 -0.8136771901696601 0.521767278275164
15273806 -0.8126001660242241 0.5233796266917327
15323557 -0.8121151094840755 0.5248132873293504
15373308 -0.8108809993997097 0.5257469819942029
15423059 -0.8103338366733952 0.5275944912433997
15472810 -0.8090324513009368 0.5289953441231751
15522561 -0.8081954954119618 0.5303616994983937
15572312 -0.8077027846812729 0.5317706865553371
15622063 -0.806215703164715 0.5329089103550458
15671814 -0.8055654661363667 0.5345430542551199
15721565 -0.8044433839941463 0.5357563800868897
15771316 -0.8035753045179531 0.5371940003811517
15821067 -0.8026410234781812 0.5385411881161257
15870818 -0.8018039726357491 0.5401974945232503
15920569 -0.8006469936633506 0.5413758228413037
15970320 -0.7999783780053025 0.5425450891068679
16020071 -0.79917076461362 0.5439898347815922
16069822 -0.7983558165623018 0.5453660541040313
16119573 -0.7969657789976046 0.5470040215098686
16169324 -0.7958516952239578 0.5483984596444037
16219075 -0.7950233847676388 0.5493577515191593
16268826 -0.7941099452284723 0.5506795834638487
16318577 -0.7931451670481603 0.5521746462093556
16368328 -0.7923194875388321 0.5536381989579281
16418079 -0.7912579623794256 0.5546539586773565
16467830 -0.7905286762693132 0.5560527864279672
16517581 -0.7894185657329342 0.5576435125627192
16567332 -0.7884504678386891 0.5587637006700618
16617083 -0.7874996176043773 0.560160096631197
16666834 -0.7864770436741864 0.5617996169324873
16716585 -0.7855789854678659 0.5629041641850862
16766336 -0.7847423264983896 0.5640639236358526
16816087 -0.7833104491884051 0.5655540687775918
16865838 -0.7828274159292109 0.5668249677355495
16915589 -0.7819153789045084 0.5681259605153086
16965340 -0.7804014778508064 0.5697823802518178
17015091 -0.7796773358912306 0.570784437369378
17064842 -0.7785292345542181 0.5721327952786133
17114593 -0.7777352980265116 0.573381624163532
17164344 -0.7766391956782933 0.5747249116777584
17214095 -0.7757803426660017 0.5760501685072902
17263846 -0.7747160087963004 0.5774648213145548
17313597 -0.7737754944129868 0.5786262394083114
17363348 -0.7727936005883128 0.5798926324061181
17413099 -0.7718766898636742 0.5810568729165395
17462850 -0.7710839950762158 0.5824687788550182
17512601 -0.7699059618774001 0.5835818617841565
17562352 -0.7686848162294616 0.585277311927289
17612103 -0.7679637796919728 0.5862634850958026
17661854 -0.7669291975225164 0.5875327094948026
17711605 -0.7657337527929187 0.5889148176251253
17761356 -0.7650544714635799 0.5903890251945807
17811107 -0.7635372466691076 0.591470140114977
17860858 -0.7629973608868865 0.5927492819362913
17910609 -0.7622962316198234 0.5943387826466459
17960360 -0.7611294808628705 0.5951216885252071
18010111 -0.7598451999303244 0.5965396407932414
18059862 -0.7586793574191598 0.5977182558585794
18109613 -0.7581584746187372 0.5990340963543526
18159364 -0.7568619241135608 0.6003846939401285
18209115 -0.755815050542841 0.601713915042558
18258866 -0.7548347527200155 0.6028602453139355
18308617 -0.7540068204090871 0.6039740925305326
18358368 -0.7525553108515811 0.604856989013468
18408119 -0.7519674150725245 0.606299473418976
18457870 -0.7509505217907356 0.6076689625335343
18507621 -0.7497022548315816 0.6091542393108557
18557372 -0.7486839036051904 0.610220544805025
18607123 -0.7474802639692123 0.6115196022003099
18656874 -0.7467648064754613 0.6126026979047284
18706625 -0.7460576148518282 0.614402519111963
18756376 -0.744672420191832 0.6151426002803587
18806127 -0.7439211469715858 0.6162568619811507
18855878 -0.7426742961093453 0.6177974484495409
18905629 -0.7417261097505817 0.6191873622979401
18955380 -0.7405762639035418 0.6201926355246792
19005131 -0.7394643886583673 0.6214624318274264
19054882 -0.738671717859195 0.6226991585621163
19104633 -0.737670151792338 0.6235821218163938
19154384 -0.7365504725185754 0.6249392458155049
19204135 -0.7355047799549238 0.6262736512445573
19253886 -0.7344616367091225 0.6271888070276912
19303637 -0.7335547433488803 0.6285717630225166
19353388 -0.732319361762625 0.6296297872690702
19403139 -0.7314118927916418 0.6309862968464877
19452890 -0.7303730555237267 0.6320696433414165
19502641 -0.7291425813958439 0.6334226433735446
19552392 -0.728388626343963 0.6347402938320995
19602143 -0.7269234267652274 0.6354662905738443
19651894 -0.7259589922717727 0.6368894275226132
19701645 -0.7250259105242299 0.6378647150795945
19751396 -0.7239015285224203 0.6393124566903465
19801147 -0.7226493515393236 0.6405008541709856
19850898 -0.7218524145248232 0.6415056000823814
19900649 -0.7210422031725692 0.6428845490764737
19950400 -0.7197250395169897 0.6439670734383108
20000151 -0.7184470186831908 0.6451698980936984
20049902 -0.717602566361919 0.6465369147599828
20099653 -0.7165162525102907 0.6475700407510984
20149404 -0.7158552603529104 0.6487464550970148
20199155 -0.7144910936198424 0.6499356085798229
20248906 -0.7134986294739741 0.6513136067630947
20298657 -0.7122545435004132 0.651974310779666
20348408 -0.7111513848587795 0.6532869266394733
20398159 -0.7106255732117275 0.6545266144960558
20447910 -0.7089803961995207 0.6557320316012022
20497661 -0.7082713729251763 0.6566111824547441
20547412 -0.7069773785806378 0.6580680625178951
20597163 -0.7058870558609103 0.6592483465498212
20646914 -0.7051280797609821 0.6601707893234643
20696665 -0.7040767154624542 0.6613726824539535
20746416 -0.7028214316806336 0.6624106906411094
20796167 -0.7017022243558576 0.6634218859320674
20845918 -0.7007044290283935 0.6649363367411314
20895669 -0.6998985820515811 0.6658696387814002
20945420 -0.6986701721666061 0.6668633882283391
20995171 -0.6975777222853553 0.6680798591522301
21044922 -0.6963890459933069 0.6691417760454358
21094673 -0.6953509411866974 0.6703332629363431
21144424 -0.6941565700760063 0.6714640601625643
21194175 -0.6927402480305468 0.672564612223466
21243926 -0.6921075753808456 0.6733212280383148
21293677 -0.6910605184997225 0.6748327739530305
21343428 -0.689952921031565 0.6758265892225773
21393179 -0.6886968925851297 0.676965060050347
21442930 -0.6875239621330536 0.6781374987766099
21492681 -0.6866194843107103 0.679069838456824
21542432 -0.6852873724658192 0.6801301780110794
21592183 -0.6845574609628772 0.6812556887952566
21641934 -0.6837531805154861 0.6824524688696046
21691685 -0.6823872366342089 0.6833788927290328
21741436 -0.6811458920894469 0.6843920925792065
21791187 -0.6799462658953767 0.685461206031144
21840938 -0.6789719496630153 0.6870113441391473
21890689 -0.6780482220434976 0.6878397926137013
21940440 -0.677005114246496 0.6885420859817174
21990191 -0.6759579476320074 0.690089408218122
22039942 -0.6747621417986782 0.6911130296585203
22089693 -0.6737640760415491 0.6922762824030875
22139444 -0.6726812844567138 0.6932133938328823
22189195 -0.6712210149445482 0.6943350789872573
22238946 -0.6703657071270713 0.6954138513052341
22288697 -0.6691819286938702 0.6963301047534923
22338448 -0.6682116267700215 0.6974885851379224
22388199 -0.6671668835044312 0.6983965629755919
22437950 -0.6661958609437876 0.6995770055729611
22487701 -0.6649397187094375 0.7002499199242276
22537452 -0.6636718823213505 0.7014537944496388
22587203 -0.6623665418192888 0.7026754818715036
22636954 -0.6613725742619192 0.7035947697713322
22686705 -0.6604817684012929 0.7045190399537119
22736456 -0.6594297376087005 0.7057675403266268
22786207 -0.6578493063600046 0.7069290351003402
22835958 -0.6569878515668875 0.7075419243030029
22885709 -0.6563066063733287 0.7088983533772336
22935460 -0.6549123731197093 0.7098249219614831
22985211 -0.6540948652371661 0.7109036045426673
23034962 -0.6530232151483183 0.7117604337738483
23084713 -0.6518083972238934 0.7129825490433033
23134464 -0.6506255897904012 0.7136887134484272
23184215 -0.6493876186515527 0.7148722659161182
23233966 -0.6479233604150068 0.7156217826273413
23283717 -0.6471779033389655 0.7170279160704602
23333468 -0.6458780347670204 0.7178379099150433
23383219 -0.6449222294919079 0.7187593569124248
23432970 -0.6435613907932242 0.7200383496191727
23482721 -0.642656886773579 0.7207779709441797
23532472 -0.6418739609841897 0.7220447495103824
23582223 -0.6408434664228398 0.7229668626703601
23631974 -0.6391246946289492 0.724043134591039
23681725 -0.6379607333932305 0.7249451305943629
23731476 -0.6369468373885124 0.7255319076964468
23781227 -0.6363842074203852 0.7268053767424524
23830978 -0.6349033649134687 0.7279115356284767
23880729 -0.6336982974076097 0.7286720778093811
23930480 -0.6324170740951743 0.729570140040352
23980231 -0.6314090173422123 0.7307683831630526
24029982 -0.6303956192187484 0.7316536055855337
24079733 -0.6293300304429859 0.7328132382577841
24129484 -0.6281239192026761 0.7335885081211331
24179235 -0.6267623213139268 0.7345862692194346
24228986 -0.6258576331072139 0.7355912803540048
24278737 -0.6246872615969471 0.7365620988132163
24328488 -0.6234250921432306 0.7378424039455996
24378239 -0.6223591881992054 0.7385832659930739
24427990 -0.6214750436379248 0.7392639243063527
24477741 -0.6203273055981375 0.7404530036934263
24527492 -0.6186890956737606 0.7413398049818486
24577243 -0.6176835824062801 0.7419065763758144
24626994 -0.6167419274593102 0.7431655304000434
24676745 -0.615709031307333 0.744106415489004
24726496 -0.6147939661682637 0.7451116318520433
24776247 -0.6133157644691614 0.7460395352193545
24825998 -0.6126910023926404 0.7467473532518001
24875749 -0.6111839845766888 0.7480340502122304
24925500 -0.6103400924972003 0.7484344667536177
24975251 -0.608862805787526 0.7498127018912863
25025002 -0.6077476436911147 0.7503841536934989
25074753 -0.6069864628689764 0.7513036564313199
25124504 -0.6054775671307289 0.7525477949629762
25174255 -0.6044074244911604 0.7532469569406838
25224006 -0.6032677797638197 0.7541907082326367
25273757 -0.6018046773682583 0.75505560542569
25323508 -0.600931470528389 0.7563728972800562
25373259 -0.6000746635104569 0.7570796688534343
25423010 -0.5988237280833238 0.7580016600301844
25472761 -0.5976253335706284 0.7587218456106676
25522512 -0.5964861356372945 0.7598556127876704
25572263 -0.5955005433433166 0.7605067358872494
25622014 -0.5944605325211273 0.7617831673596904
25671765 -0.5931360585260712 0.7626431081739529
25721516 -0.5915640357750308 0.7631294383839768
25771267 -0.5906799748868491 0.7643067773032394
25821018 -0.5900206546096539 0.7649089079192918
25870769 -0.5882580722010833 0.7659002265653544
25920520 -0.5869936834958134 0.7667448966496098
25970271 -0.585982555857182 0.7675962173067715
26020022 -0.585024975368322 0.7684179157622001
26069773 -0.5841091741662234 0.7693636504407523
26119524 -0.5829639103236882 0.770437322223825
26169275 -0.5813255490177469 0.7713183014557268
26219026 -0.5804125896185283 0.7722739126086542
26268777 -0.5794086186212245 0.7728321136028945
26318528 -0.5782698043253511 0.7736825794222433
26368279 -0.5769183381295889 0.7744569581225547
26418030 -0.5757678606707533 0.7754214614628437
26467781 -0.5750312401528517 0.7760358060200794
26517532 -0.5739321045792638 0.7771209323253184
26567283 -0.5724304745785171 0.7781360927419906
26617034 -0.5713610965495741 0.7785036066929812
26666785 -0.5701750534964309 0.7798242764223338
26716536 -0.5694645138904079 0.7805712449039136
26766287 -0.5676618761359318 0.781252783836228
26816038 -0.5668015828062379 0.7822973429093313
26865789 -0.5658298146492851 0.783303081966392
26915540 -0.5645055981030384 0.783965985701324
26965291 -0.5633505422521872 0.784669443779124
27015042 -0.5622666195738556 0.7855478922034151
27064793 -0.5610096787186923 0.7866268173836702
27114544 -0.5597916265580297 0.7870650735194914
27164295 -0.5588792317198029 0.7883829956418585
27214046 -0.5575602767304372 0.7891682612692834
27263797 -0.5567689858457575 0.7898206826338888
27313548 -0.5553206268438171 0.7904596875584592
27363299 -0.5540054601410211 0.7911807973457263
27413050 -0.5529661549604087 0.7921562415241716
27462801 -0.5518280954681762 0.7927183116003004
27512552 -0.5507894276961061 0.7940220492534139
27562303 -0.5494339949177051 0.7947457345838147
27612054 -0.5481627335749762 0.7956361182437144
27661805 -0.5475362692838802 0.7963758878002312
27711556 -0.5462245024927782 0.7972894792503773
27761307 -0.5449310993762219 0.797673244868091
27811058 -0.5438199108860323 0.798493828825374
27860809 -0.5428337857242184 0.7991591400600416
27910560 -0.5415649142460025 0.7999946782514936
27960311 -0.5400909604252639 0.8005805388237943
28010062 -0.539121207758902 0.801632591967259
28059813 -0.537862878935329 0.8026618881762765
28109564 -0.5368291232503651 0.803211614056949
28159315 -0.5355108038887844 0.8039546933980786
28209066 -0.5345276497964054 0.8050371758970667
28258817 -0.5335747466986331 0.8054431868409956
28308568 -0.5324022004285764 0.8063531179581779
28358319 -0.531582790913103 0.8075785238301724
28408070 -0.5300816990704799 0.8078584831996275
28457821 -0.5288646492067495 0.8087258396947797
28507572 -0.5274787671401869 0.809217247053519
28557323 -0.526438927648933 0.8102272869531858
28607074 -0.5258528392190184 0.8111535822512406
28656825 -0.5245614873333411 0.8117234948140293
28706576 -0.5231876611935191 0.8126468635059223
28756327 -0.522042070240042 0.8131975236206233
28806078 -0.5208662896675125 0.8144767750231799
28855829 -0.5194226131565715 0.8148183616305508
28905580 -0.518581273351499 0.8153357138431191
28955331 -0.5171241716472503 0.8158942100819168
29005082 -0.5159760937923437 0.8167764835332881
29054833 -0.514807665470749 0.8177101589550012
29104584 -0.5139816418683465 0.8181176890160056
29154335 -0.5128391398257901 0.8193484598258569
29204086 -0.5113541802678417 0.8197979384545665
29253837 -0.5105225043400121 0.8206714268730504
29303588 -0.508923277026653 0.8212720187286685
29353339 -0.5082449931872259 0.8218284093451034
29403090 -0.5069563091442864 0.8227121177571055
29452841 -0.5058025648134978 0.8234067528140531
29502592 -0.5048294702191372 0.8244188344996458
29552343 -0.5037911323654363 0.8248885192230206
29602094 -0.5026289313020339 0.8253589345998422
29651845 -0.5010106101656358 0.8266439795258708
29701596 -0.49984433250067534 0.8269415473226355
29751347 -0.49863674696471677 0.8279062338647616
29801098 -0.4973440853643467 0.8285344497953852
29850849 -0.4967836413715151 0.8289250125499372
29900600 -0.4956607623945663 0.8299900726239924
29950351 -0.4944911837441212 0.8308061065092109
30000102 -0.493070947398346 0.8312056957168062
30049853 -0.492015841279747 0.831733259951118
30099604 -0.49079896880282037 0.8325530814972805
30149355 -0.4898083700154197 0.833583540845842
30199106 -0.4886925556845777 0.8342809370264105
30248857 -0.48717734127035295 0.8348796416580444
30298608 -0.48634120408303316 0.8354843914889016
30348359 -0.48538092053269644 0.8362378667840809
30398110 -0.4839465469530315 0.8366735781487563
30447861 -0.48278779330525573 0.837537031812843
30497612 -0.48158260857082813 0.8384635925705374
30547363 -0.48053033933930295 0.8385169816133567
30597114 -0.47977128149770953 0.8393101660515311
30646865 -0.47797742458294606 0.8401557493668431
30696616 -0.4775461678321074 0.8406644738735267
30746367 -0.47576518050037747 0.8413719743696664
30796118 -0.47469206043842144 0.8422125744391225
30845869 -0.47369457886077154 0.8424488839628061
30895620 -0.47260254297875576 0.8434945549009898
30945371 -0.47135846003906523 0.8443677001476224
30995122 -0.4703101266509725 0.8446277397615557
31044873 -0.46877637592090543 0.8453514268355075
31094624 -0.4678611768033081 0.8462483035652731
31144375 -0.4665688901577657 0.8470152776790364
31194126 -0.46539605576635495 0.8475260409979084
31243877 -0.4641475810534906 0.8480872689515208
31293628 -0.4633976316032757 0.8483483969235457
31343379 -0.4616347774037344 0.8488705734811385
31393130 -0.46128697100066335 0.8501325312986535
31442881 -0.4598108169305031 0.8508287408506623
31492632 -0.4585182913212015 0.8510671918313291
31542383 -0.45725780748351447 0.8517538151027538
31592134 -0.456352992604479 0.8524642751724885
31641885 -0.45470151208990306 0.853338043627385
31691636 -0.4539493932705486 0.8537203772573387
31741387 -0.4526725536621987 0.8543093593732864
31791138 -0.4519456600702393 0.8553227313839706
31840889 -0.4506166442479731 0.855711047650861
31890640 -0.44944760883238566 0.8562741121967119
31940391 -0.4483118794181692 0.8565783109907246
31990142 -0.4469644646576851 0.857360610748594
32039893 -0.4459122058991545 0.8583881498533376
32089644 -0.44506171887463736 0.8587067858285816
32139395 -0.44331888253230894 0.8593846230413928
32189146 -0.4423644309125745 0.8597225750875447
32238897 -0.44150744408191034 0.860340343740912
32288648 -0.4401901855615559 0.8608935793261124
32338399 -0.43922023984543057 0.861662132188205
32388150 -0.4381560487302974 0.8624350643260219
32437901 -0.43679755570293954 0.8629332587593304
32487652 -0.4356309165203106 0.8635381508612657
32537403 -0.4346446364673662 0.8637442176945352
32587154 -0.43330590252106793 0.8645689508021446
32636905 -0.43231479511380977 0.8655417341424951
32686656 -0.4310997985561538 0.8653671564107865
32736407 -0.4301983560411864 0.8662714720134563
32786158 -0.42855857466515357 0.8669453351216153
32835909 -0.427662117798392 0.8674684504576837
32885660 -0.42654874970923384 0.8680390104241055
32935411 -0.4251868882531805 0.8685936079675256
32985162 -0.42435776019876864 0.869148166621875
33034913 -0.42313075974048087 0.8698314029674682
33084664 -0.4221252676146845 0.8702988382710996
33134415 -0.4206677879497728 0.8708456586299719
33184166 -0.4196512644607977 0.8719549047185919
33233917 -0.41886613996092065 0.8719315109258474
33283668 -0.41724022792820264 0.8726006100096954
33333419 -0.41641173027422906 0.8730425743230842
33383170 -0.4152673926674146 0.8738221771788237
33432921 -0.4139007388893705 0.8747940365610937
33482672 -0.4128394246362596 0.8750119565402026
33532423 -0.4118127469737992 0.8754053463908309
33582174 -0.4102146365049671 0.8759009671141388
33631925 -0.4094632688337208 0.8765107699198793
33681676 -0.40824086770033496 0.8769398172239906
33731427 -0.4074954999395278 0.8772720009192262
33781178 -0.4057488326410701 0.8782439067649194
33830929 -0.40481774177114244 0.878663048758165
33880680 -0.4033776557111089 0.8792611916822048
33930431 -0.4025144118027657 0.8795391370104312
33980182 -0.40139858997315125 0.8801372055647431
34029933 -0.4001936123897691 0.8807329442953713
34079684 -0.3988799778960247 0.8809603285430371
34129435 -0.3977307820527479 0.8820393604369279
34179186 -0.396597087537059 0.8828292590500505
34228937 -0.395583960687118 0.8826663855873115
34278688 -0.3944870978783043 0.8831766041663833
34328439 -0.3929627240196223 0.8840164862013562
34378190 -0.3921329034852405 0.8842008202282814
34427941 -0.3909013242420985 0.8844997371534141
34477692 -0.3899867100944478 0.8855494165856085
34527443 -0.38855009637332577 0.8857111342798725
34577194 -0.38745076932000044 0.8867247006271779
34626945 -0.3867896895296988 0.8870211280270327
34676696 -0.3853098330386215 0.8879969033779346
34726447 -0.38417359481380914 0.8880624314245366
34776198 -0.38324127723024876 0.8880458153891657
34825949 -0.3818011950346455 0.8890580066700845
34875700 -0.3812290044932755 0.8896017515252647
34925451 -0.379740178390792 0.8901601742841027
34975202 -0.3788879128851615 0.8909642593385942
35024953 -0.3776762565246139 0.8911003308943248
35074704 -0.37620735488694873 0.8913833322885971
35124455 -0.37517301749841203 0.8921463638070547
35174206 -0.3740475494641798 0.8923131848357244
35223957 -0.3731492659331189 0.8927836089711972
35273708 -0.3719709460298077 0.8932850527078585
35323459 -0.37093947476955524 0.8941054659221442
35373210 -0.36985237260337933 0.8945576197668256
35422961 -0.3683262127245061 0.8948629326087385
35472712 -0.36740456395440696 0.8951023882901198
35522463 -0.3663394505077467 0.8957842787126147
35572214 -0.36540543413609355 0.8961887284539265
35621965 -0.3639454958067712 0.8968170381126328
35671716 -0.3625525310612409 0.8973092586503617
35721467 -0.3617339223067147 0.8974932064715679
35771218 -0.3609894568392177 0.8984659940438946
35820969 -0.35960080951864 0.8983470485172259
35870720 -0.35848682605923493 0.8990977366630213
35920471 -0.35729079212248294 0.8994509458074882
35970222 -0.3560693186136818 0.8998778682143322
36019973 -0.35506728148163397 0.9002950199036964
36069724 -0.3536638946230249 0.9010199029954908
36119475 -0.3529113435925087 0.9012923711953613
36169226 -0.3518184447853462 0.9019954349508864
36218977 -0.3508576713992527 0.9020760072450348
36268728 -0.34933182772377147 0.9025103943598712
36318479 -0.3483051898140184 0.9031230923088703
36368230 -0.34718420969532043 0.9035562107883651
36417981 -0.3462640068413725 0.9043939198837403
36467732 -0.34513483857916366 0.9046858777759968
36517483 -0.3438803941155222 0.9048115920086697
36567234 -0.3430083945165477 0.9056025674569126
36616985 -0.3416859375252165 0.906057503814587
36666736 -0.34011603450328703 0.9065299750599919
36716487 -0.33954180554167396 0.9067113122704171
36766238 -0.3383688120470831 0.9070434290152898
36815989 -0.3372189359249053 0.9075372391224952
36865740 -0.33598746070602936 0.9081434165978798
36915491 -0.33507302148374574 0.9088616741889063
36965242 -0.3336431850426598 0.9090482288421852
37014993 -0.33262402566818067 0.9093496514406949
37064744 -0.33177346767294447 0.9097099870754167
37114495 -0.33057913900191815 0.9102462838643058
37164246 -0.3294158056466445 0.9105032219503832
37213997 -0.3283408612065017 0.9107501486038484
37263748 -0.3271040492551632 0.9111780382327718
37313499 -0.3258597570810401 0.9119298176505823
37363250 -0.32488882018714127 0.9117042990321782
37413001 -0.32375630853720394 0.9124284705475293
37462752 -0.32291906139665966 0.9131554339717466
37512503 -0.3217504758923867 0.9133299132549694
37562254 -0.3203194411051623 0.9133499655097783
37612005 -0.31938301721471635 0.9141140896814077
37661756 -0.3184935715839696 0.9148266984713043
37711507 -0.31721470760817067 0.9148305223827962
37761258 -0.3158630701374942 0.9153858611568506
37811009 -0.31489202623648466 0.915827863419876
37860760 -0.3139694288576316 0.9161144240131678
37910511 -0.3129385008839716 0.9165885961487312
37960262 -0.31193923357773745 0.917225190272396
38010013 -0.31049688136824155 0.9174277104120044
38059764 -0.3093817078145428 0.9176065073411154
38109515 -0.30832919866938396 0.91817041884505
38159266 -0.3072626731889201 0.9185151558755593
38209017 -0.3065533250894163 0.9187790722501443
38258768 -0.30466940269213383 0.9191363427661879
38308519 -0.3039479193769456 0.919482584570346
38358270 -0.30281812088877663 0.9200401252121625
38408021 -0.3017627092710999 0.9203523906339371
38457772 -0.30051776868420593 0.9210102889034371
38507523 -0.2998813277341751 0.9212227605906828
38557274 -0.2985022416023998 0.9214984754963647
38607025 -0.2975609184389202 0.9220876915161951
38656776 -0.29585512133834563 0.9220083301558097
38706527 -0.29541907213772073 0.9226106491227767
38756278 -0.2942446984746286 0.9231376279251472
38806029 -0.2931959384596976 0.9234401484592804
38855780 -0.29223646236002837 0.92349962239007
38905531 -0.2911542105630296 0.9242826745406719
38955282 -0.2895745788684012 0.9246540887148176
39005033 -0.2889920491566251 0.9246816152931756
39054784 -0.28774812350334805 0.9250270282625639
39104535 -0.2868171950882415 0.925135606059211
39154286 -0.28553297790895377 0.9258709920046129
39204037 -0.2844841649720909 0.9260427036209462
39253788 -0.28339106651814805 0.9266641722319875
39303539 -0.28213625325970304 0.9269778384293411
39353290 -0.28109674230512466 0.9270406757814629
39403041 -0.27990129078780773 0.9273605383281845
39452792 -0.2789056398719422 0.9278293863706862
39502543 -0.27760419753480503 0.9280449078683103
39552294 -0.2765877385180654 0.9284869105787971
39602045 -0.27567704931711634 0.9288680599071066
39651796 -0.27451653229500605 0.929096581555132
39701547 -0.2734485437534033 0.9294485665181034
39751298 -0.2725825118205953 0.9297030396295394
39801049 -0.27140134236064234 0.9304386265011888
39850800 -0.27022903129614834 0.9304204184592283
39900551 -0.26909158686351153 0.9308833267813329
39950302 -0.2682178230748491 0.9310704141824435
40000053 -0.2671785963678882 0.9316062905337775
