# Supplementary material for: Toward a fully wireless endovascular neural interface: Evaluating power transfer efficacy
Source: PLoS One. 2026 Jun 15;21(6):e0351138. doi: 10.1371/journal.pone.0351138 (PMC13268161; doi:10.1371/journal.pone.0351138)
Supplement: S1 File — (ZIP) [file pone.0351138.s004.zip › S1 files/Planar Rx 10 turns in tissue.txt]

# HZ S RI R 50
50000 -0.9908458901960687 0.004066462574689891
99751 -0.9902726020943703 0.005082774599424171
149502 -0.9899171202783218 0.007125615084025512
199253 -0.9896930845622879 0.008938091318323405
249004 -0.9894026855069258 0.010784983576362109
298755 -0.9888917641024766 0.012573084195140059
348506 -0.9892431293715134 0.014325524398845867
398257 -0.9886890506200536 0.016029511450557928
448008 -0.9882278370831108 0.0178528401400997
497759 -0.9880892145525972 0.019530777624360826
547510 -0.9878934406363516 0.021399772260945953
597261 -0.9878804765532664 0.0230310010882935
647012 -0.9876936182612799 0.024719913045650247
696763 -0.98740164102619 0.02649915224898557
746514 -0.9872304814259394 0.028053995898897007
796265 -0.9868844175631559 0.029786276574674406
846016 -0.9868305499400772 0.03153065810863431
895767 -0.9866718410972306 0.033199935869779915
945518 -0.986536520925291 0.03484398409644651
995269 -0.9860885648555315 0.03643640211883286
1045020 -0.9860929526800335 0.0382162996044917
1094771 -0.986055032911886 0.039927611102996655
1144522 -0.9856854813508492 0.04161576570438369
1194273 -0.9854387389799316 0.04329829140821302
1244024 -0.985405356274212 0.045082294730786766
1293775 -0.9851884033099757 0.046691132197260635
1343526 -0.9849906652577654 0.04846573585676877
1393277 -0.984850330164787 0.050018905780930545
1443028 -0.9847144905174725 0.05174703184450762
1492779 -0.9845220929771114 0.05329813003536164
1542530 -0.9841926775366409 0.054963978099692896
1592281 -0.9842427828510213 0.056781684514004796
1642032 -0.9839314808028142 0.05826816790483103
1691783 -0.9837930950503693 0.05981792927348695
1741534 -0.9835800344192442 0.06156165780163514
1791285 -0.9834666756646567 0.06328798942959192
1841036 -0.983295405166891 0.06486360243372918
1890787 -0.9830759376422697 0.06648918683703287
1940538 -0.9829274140998128 0.06813302005944523
1990289 -0.9827609109470703 0.06986068373253822
2040040 -0.9824459430127274 0.07152545482181992
2089791 -0.9824284605788423 0.07321097428375624
2139542 -0.9821427738151828 0.07469307556441702
2189293 -0.9820117581069095 0.07637180148977687
2239044 -0.9816557834660757 0.07810014009618411
2288795 -0.9816342073644163 0.0797570551653161
2338546 -0.9814581718026596 0.08137124877834435
2388297 -0.9812010995934357 0.08309903850020275
2438048 -0.980894120143641 0.08483047945562557
2487799 -0.9808300342513467 0.0863374916380006
2537550 -0.9807031821251118 0.08793031103529113
2587301 -0.9802528513853872 0.08961580994010034
2637052 -0.9799878482080575 0.0912325972202347
2686803 -0.9800368507010003 0.09301093214947419
2736554 -0.9796944560117086 0.09441882130603141
2786305 -0.9796268231408921 0.0959443484232004
2836056 -0.979409450137395 0.09773269316625972
2885807 -0.9791715792734856 0.09943676963333979
2935558 -0.9789286611628398 0.10095338099953467
2985309 -0.9787088947857651 0.10265345869082529
3035060 -0.9783794452962747 0.10423115948349655
3084811 -0.9782585399527906 0.105821310636415
3134562 -0.9778220204349133 0.1076424569550686
3184313 -0.9776832478851855 0.1091088787489428
3234064 -0.9775467125817799 0.11074537037383371
3283815 -0.9773306945227338 0.11233835886904477
3333566 -0.9770453269765071 0.11391485519316284
3383317 -0.9769427251402153 0.11565204078362352
3433068 -0.9766834689992144 0.11738122560975374
3482819 -0.9764018798529069 0.118876292565732
3532570 -0.9762619480677038 0.12033181615247446
3582321 -0.9758356713031285 0.12218544896576272
3632072 -0.9755535944339399 0.1236904842470217
3681823 -0.9752962280732814 0.12526686857221703
3731574 -0.9750529608338583 0.12698290107674323
3781325 -0.9747604951180383 0.12859457631467708
3831076 -0.9745779309404542 0.13010460361647275
3880827 -0.9743202343107144 0.13192279844398516
3930578 -0.9742391115380562 0.1333941720889559
3980329 -0.9737566585472575 0.1351850342089778
4030080 -0.9736347999862545 0.13673607061305226
4079831 -0.9732242455970616 0.1383414618986611
4129582 -0.9731700941930506 0.13984498721295557
4179333 -0.9726600437138039 0.1416035591877228
4229084 -0.9723851252321492 0.14313086544361098
4278835 -0.9722057415132037 0.14471817404483628
4328586 -0.9720205378808418 0.1462913602449577
4378337 -0.9715877654829222 0.14809701802888844
4428088 -0.971290496480369 0.1495946966396822
4477839 -0.9711577474463662 0.15114534907094432
4527590 -0.9706501452434536 0.15287321148292485
4577341 -0.970519832999835 0.15450843340474238
4627092 -0.9701751852509785 0.15601690336607826
4676843 -0.9698814747149805 0.15742460247564025
4726594 -0.9696407142822572 0.15917731274484587
4776345 -0.969189142422158 0.16092720289905052
4826096 -0.9689938268781374 0.16228296292220426
4875847 -0.9686028171369134 0.163975384467181
4925598 -0.9684128695716003 0.16546422547090417
4975349 -0.9680764877348705 0.16718401633600158
5025100 -0.9678595125723588 0.1688709317918616
5074851 -0.9674305361294885 0.1704584764163906
5124602 -0.9672971537464928 0.17196426011193336
5174353 -0.9667596436647576 0.17358595265321666
5224104 -0.9665035587470147 0.17536978546666365
5273855 -0.966090763488966 0.17681302426164253
5323606 -0.966096799734997 0.17842189981746437
5373357 -0.9654656061032069 0.1799077250912987
5423108 -0.9652690883772151 0.18157710119117995
5472859 -0.964805448582276 0.18306734965269575
5522610 -0.9646528986300471 0.18475461272464327
5572361 -0.9641441993809794 0.18641853736607328
5622112 -0.9640228807916931 0.18796308595924216
5671863 -0.9635436222156877 0.18958740297819116
5721614 -0.9632693296827592 0.1910720474449861
5771365 -0.9627691695902829 0.19259255275569612
5821116 -0.9626136149550057 0.19430882090252158
5870867 -0.9622642572416351 0.19608593317159373
5920618 -0.9618345115492406 0.19734759881288685
5970369 -0.9614642067631556 0.19905934217148488
6020120 -0.961076112475955 0.20047351974821323
6069871 -0.9606960974705294 0.20209450071503035
6119622 -0.9604787888729757 0.20362505307215428
6169373 -0.9601286560362932 0.20522997467398105
6219124 -0.959634848115515 0.2068141936290605
6268875 -0.9593229714279188 0.20846358697730671
6318626 -0.958907233301391 0.21007866427651972
6368377 -0.9585093695122956 0.21155907736004104
6418128 -0.9582972647952162 0.21325064974123534
6467879 -0.9578621797589832 0.21484366268182312
6517630 -0.9574187397909277 0.2162482854196682
6567381 -0.9569211558497764 0.21798391583751023
6617132 -0.9565711010626567 0.21951285794101275
6666883 -0.956357854287025 0.22096445496086914
6716634 -0.9559074389705093 0.22251277551070478
6766385 -0.9553929879395506 0.2241448498757139
6816136 -0.9550884047548166 0.22567015788755898
6865887 -0.9547479208106511 0.22735007003428673
6915638 -0.9542354130207902 0.22893897077406025
6965389 -0.9537675945602372 0.23035816030599113
7015140 -0.9535176683430951 0.23196326384868418
7064891 -0.9531045899138152 0.23365750884262276
7114642 -0.9527473842208593 0.23528756812839968
7164393 -0.952335213107618 0.23659130808515172
7214144 -0.9519007939787096 0.2381179816583629
7263895 -0.9514817568482451 0.23978348016702894
7313646 -0.9511029022426822 0.24130539569935022
7363397 -0.9506361090025852 0.24276376679742537
7413148 -0.950210093353205 0.2444449653429906
7462899 -0.9497931873987386 0.2459093487044264
7512650 -0.9493877518125347 0.24754604209385708
7562401 -0.9490105601618661 0.24908196611430036
7612152 -0.9484894875269415 0.25056914995032925
7661903 -0.9479359821267535 0.2521473281007128
7711654 -0.9477090237111631 0.2536294430522932
7761405 -0.9471938809232794 0.25516898795215254
7811156 -0.9467417383814113 0.25676299567575994
7860907 -0.9462339419205235 0.258276127321712
7910658 -0.9460179663005316 0.2598993256585679
7960409 -0.9454980682801495 0.261498089485354
8010160 -0.9449929023163591 0.26282193504263646
8059911 -0.9445280705235628 0.2645899917484505
8109662 -0.9441260138002461 0.2660415076479534
8159413 -0.9435849820766629 0.26736489768489474
8209164 -0.9431406695614694 0.2691018950104762
8258915 -0.9426945169239872 0.27048750125394583
8308666 -0.9421856658664549 0.2721624164734815
8358417 -0.9417775193517343 0.2736625476405635
8408168 -0.9412673649531161 0.2750879651704537
8457919 -0.9409270458561281 0.276667284107551
8507670 -0.940389437207836 0.2784468582075172
8557421 -0.9398580501020127 0.2797587345509524
8607172 -0.9393925612387743 0.2813006481319609
8656923 -0.9390175075504582 0.28291921202025294
8706674 -0.9383372102526116 0.28451048279872965
8756425 -0.9380402697771302 0.28574462331224193
8806176 -0.9375936417304432 0.287317285842884
8855927 -0.9370448865636828 0.2888042543793327
8905678 -0.9365741416518284 0.29038007595849225
8955429 -0.9361754731636158 0.2919453793206963
9005180 -0.9356049614917301 0.2935409662392347
9054931 -0.9348860723941523 0.2948626729467403
9104682 -0.9347298856485933 0.2965094013726776
9154433 -0.9340287306537501 0.2980056070388837
9204184 -0.9335575107335071 0.2994418925966771
9253935 -0.9330667100368508 0.3009002770115208
9303686 -0.9325442545737692 0.3026350886461341
9353437 -0.9322558273778592 0.30393142725304506
9403188 -0.9316734104878297 0.30546694928782847
9452939 -0.9311027802053871 0.307211680153104
9502690 -0.9303923033449383 0.3085205646046884
9552441 -0.9299483788762062 0.31005707874994853
9602192 -0.9294921052387521 0.31152867328610434
9651943 -0.9289201594981665 0.31296287418631796
9701694 -0.9285084979067151 0.31432298864938346
9751445 -0.9280163490199052 0.31596793267091683
9801196 -0.9272529843444668 0.31734901405363536
9850947 -0.9269258456926591 0.3191218736741503
9900698 -0.9265090682617614 0.3204871416881734
9950449 -0.9257524523238474 0.321928888828288
10000200 -0.9251846838954285 0.3235001801053085
10049951 -0.9248627909550481 0.32499181687388096
10099702 -0.9242013579624645 0.3264557852943625
10149453 -0.9235282891396716 0.3277892306919291
10199204 -0.9230700043704962 0.32946112452323606
10248955 -0.9225166535382644 0.330762494801881
10298706 -0.9221146700906815 0.3323854008671652
10348457 -0.9213787983607301 0.33377317160361825
10398208 -0.9208586313602533 0.33527886017921427
10447959 -0.9203636434609613 0.3367848621346121
10497710 -0.919755049537105 0.3381724230176334
10547461 -0.9191954005482281 0.33982331860463644
10597212 -0.9185877875373891 0.3409693694693396
10646963 -0.9180724598570048 0.3426855580473559
10696714 -0.9175206323808062 0.3441885840585541
10746465 -0.9170332282583507 0.3455788439081365
10796216 -0.9164215246689338 0.34698464795868483
10845967 -0.9160160752311829 0.3486558913184443
10895718 -0.915136351201993 0.34994892986407095
10945469 -0.914829193717473 0.35128614291578125
10995220 -0.9141352104698787 0.35266494568529166
11044971 -0.9136828355386112 0.3542138221289346
11094722 -0.9128845377649126 0.35584363349618364
11144473 -0.9125039089513068 0.3574533079137976
11194224 -0.9118493088768375 0.35880915418412934
11243975 -0.9111114221647078 0.3602937019142934
11293726 -0.9105198366531503 0.36183268902889093
11343477 -0.9101081289324481 0.36306839469790025
11393228 -0.9093598206456152 0.364700978638449
11442979 -0.9088135611086456 0.36597426115250176
11492730 -0.9083510113697816 0.36740038177422435
11542481 -0.9076443357366906 0.3689726728629376
11592232 -0.9072311816377617 0.3704834664623348
11641983 -0.9063571997078261 0.3718233882138748
11691734 -0.9060800540622056 0.3733068953554991
11741485 -0.9053867677843557 0.374452270533374
11791236 -0.9045139912686192 0.3760746232325126
11840987 -0.9040356830893124 0.37761074531735395
11890738 -0.9033819097950654 0.3790702006203367
11940489 -0.90278968613337 0.3804640057622103
11990240 -0.9021450682840696 0.3819122540170053
12039991 -0.9014870196943626 0.38328142026822815
12089742 -0.9008099891471573 0.38479109125190764
12139493 -0.9001482117612954 0.3861810331563873
12189244 -0.8996875253317416 0.3873976284583556
12238995 -0.8990416467358956 0.3889804583729442
12288746 -0.8984286914031039 0.3904724942709765
12338497 -0.8977621802130462 0.3918659406238228
12388248 -0.8971999000527567 0.3933430456905757
12437999 -0.896472515891384 0.3948271446189417
12487750 -0.8956453123511479 0.39610386436461636
12537501 -0.8954133012816597 0.39741437510393424
12587252 -0.8945869329534848 0.3988685584822084
12637003 -0.8939704189206841 0.40036913692317383
12686754 -0.8931728603372265 0.4019640994280609
12736505 -0.8927860141463317 0.4032584770773541
12786256 -0.8919490945776416 0.40470673337564145
12836007 -0.8912971612255584 0.4060074592813371
12885758 -0.890668615155741 0.407402049586655
12935509 -0.8899601857563989 0.4089126859099798
12985260 -0.8893946457475528 0.41034535107687425
13035011 -0.8885348605263397 0.411682052401758
13084762 -0.8880229463967544 0.4128670881802138
13134513 -0.8873664774572656 0.41427798741190913
13184264 -0.8867161938316723 0.41590888072445065
13234015 -0.885920359264167 0.41716756284115525
13283766 -0.8853770323836493 0.41871093134015586
13333517 -0.884917368208141 0.4200098682525609
13383268 -0.8840097777064746 0.4215437602069561
13433019 -0.8833920831792382 0.42293600554583316
13482770 -0.882786279963747 0.4241995704004755
13532521 -0.8821776887754935 0.4253985916038882
13582272 -0.8813882600969732 0.4269807112122397
13632023 -0.8807223550758646 0.42830395978031044
13681774 -0.8800655554588137 0.42961991339252614
13731525 -0.879259814956301 0.43122097659622455
13781276 -0.8786039750432248 0.4324630190669665
13831027 -0.8779647428318823 0.43377250605334183
13880778 -0.87702064979937 0.4355970790611875
13930529 -0.8764546151797543 0.4366150288801212
13980280 -0.8758972161761672 0.43786626332816825
14030031 -0.8751327695668143 0.43938538058800136
14079782 -0.8743174477659659 0.4408808196400186
14129533 -0.8738575330935412 0.44217037742592413
14179284 -0.8729965097654545 0.4435086370224831
14229035 -0.8721527356780302 0.44469962191892676
14278786 -0.8716633083485862 0.44630604775326943
14328537 -0.8709685405283626 0.44761421436346926
14378288 -0.8700896802765187 0.44878808778448487
14428039 -0.8696187158524922 0.45025503769437697
14477790 -0.8688517528695432 0.45153149092417366
14527541 -0.8680493588708426 0.4528389062457363
14577292 -0.8673700491698249 0.4544518678165323
14627043 -0.8665763554160046 0.45550150378540366
14676794 -0.8659093016585283 0.45712293485333644
14726545 -0.8652210587167968 0.45833475973886173
14776296 -0.8645232315875122 0.459927669878795
14826047 -0.8636866285257383 0.46096413328261193
14875798 -0.8630886783578884 0.4624738330810122
14925549 -0.8623180113740491 0.4636728436614739
14975300 -0.8616979690352023 0.46499910496764774
15025051 -0.8608292330789457 0.4663935635568682
15074802 -0.8601289872088107 0.467713396863704
15124553 -0.8593927534917832 0.46905018865812964
15174304 -0.8588233349366353 0.47037080273495935
15224055 -0.8578880863643267 0.471656705010551
15273806 -0.8572306275060496 0.4729304332756018
15323557 -0.8565420161233059 0.4744224836591847
15373308 -0.8557368457229753 0.4755281979930863
15423059 -0.8550271416139092 0.47704596185955006
15472810 -0.8541711683650328 0.47859800074763015
15522561 -0.8535348117179429 0.4797099932206557
15572312 -0.8527961249089826 0.4810969407266542
15622063 -0.8520325568872391 0.4824233268860381
15671814 -0.8511353705503557 0.4836689003163233
15721565 -0.850423384121035 0.4849783019195992
15771316 -0.8497858517363921 0.48611586151986885
15821067 -0.8488397896345037 0.48746124564716087
15870818 -0.8481771975368155 0.4887446476673017
15920569 -0.8474777990439889 0.49016888052592894
15970320 -0.8466820170201779 0.4916000200400065
16020071 -0.8458581944382942 0.4927276246967982
16069822 -0.8451536504055613 0.49401891042402624
16119573 -0.8443665671796888 0.49531002015249853
16169324 -0.8434995986618381 0.4966895328409971
16219075 -0.8430210259577362 0.49808660006503774
16268826 -0.8419383622932413 0.49936150038197397
16318577 -0.8414345221855807 0.5006530472744503
16368328 -0.8405024606053796 0.5018053104474544
16418079 -0.839816847696332 0.5032482524151731
16467830 -0.8389396102415915 0.5044699740780659
16517581 -0.8384023924438322 0.5057438757748044
16567332 -0.8374329091421349 0.5070938344613621
16617083 -0.8364671079900629 0.5082243437820069
16666834 -0.8357953590355613 0.5096196109283333
16716585 -0.8350342584746616 0.5108740292852504
16766336 -0.8341822601286452 0.512157169875786
16816087 -0.8333100235391491 0.5134529942552694
16865838 -0.832759125993277 0.5147848466122386
16915589 -0.831969339551895 0.5160180973255815
16965340 -0.8311226779300024 0.5172500166438823
17015091 -0.8301604337814883 0.5186224885391202
17064842 -0.8295256816385149 0.5198031251117208
17114593 -0.8287335928119981 0.521049890375561
17164344 -0.8277947285271676 0.522274006496871
17214095 -0.8270320547071878 0.5234580972940177
17263846 -0.8262569771462648 0.5246324001991305
17313597 -0.8252986617601143 0.5260338982404749
17363348 -0.8246528541348338 0.5274657643752545
17413099 -0.8237855174286988 0.5287094981179328
17462850 -0.8230342147017655 0.5298083779847268
17512601 -0.8220764283135272 0.5311028662513828
17562352 -0.8215027956561165 0.5323757990104946
17612103 -0.8206521047809864 0.5335604094949691
17661854 -0.8195720369172601 0.5349459395923422
17711605 -0.8188646961097149 0.5362572719977834
17761356 -0.8180720539366312 0.5372118249487456
17811107 -0.8174990189387127 0.5385716483180778
17860858 -0.8165926247011472 0.5399397193518692
17910609 -0.8157790379715975 0.5408495562742945
17960360 -0.8150144543620328 0.5422427379759456
18010111 -0.8141667654810958 0.5434832845551961
18059862 -0.8133331030190349 0.5448000716905865
18109613 -0.8124670075513958 0.5459571305696144
18159364 -0.8116536902795392 0.5472896548914455
18209115 -0.8107078111780378 0.5483211764539899
18258866 -0.809839338909816 0.5496999529342159
18308617 -0.8091039212880181 0.5508784433803812
18358368 -0.8082596634999859 0.5520207079467934
18408119 -0.8074556418275156 0.5533228245329562
18457870 -0.8067283815211321 0.5545524654999238
18507621 -0.805872046086398 0.5557455439243969
18557372 -0.8048993422646652 0.5569615345032183
18607123 -0.8041080931479243 0.5582028431332451
18656874 -0.8032190805379568 0.5595033163906837
18706625 -0.8023719495344157 0.5605009553985649
18756376 -0.8016182138748998 0.5616691389689666
18806127 -0.8008626992745258 0.5630121159481728
18855878 -0.8000335593370306 0.5643431740594503
18905629 -0.7989790281182322 0.565552769626816
18955380 -0.7979564649270595 0.566559230163145
19005131 -0.7971780602527629 0.5676632430130126
19054882 -0.7965531718536009 0.5690700570665898
19104633 -0.7955567725622608 0.5703632542831427
19154384 -0.7948827762865429 0.5714112711571518
19204135 -0.793902873912382 0.5725207170260844
19253886 -0.7929162021850523 0.5735640365745611
19303637 -0.7922562376414973 0.5749077520590703
19353388 -0.791058613322356 0.5761204639491331
19403139 -0.7905656790023177 0.5771338709366021
19452890 -0.7894858560626826 0.5785045039247132
19502641 -0.7889296776755951 0.579636571862641
19552392 -0.7878763523385349 0.580935397905787
19602143 -0.786928567041645 0.5818365297263156
19651894 -0.785784057316159 0.5832215008076617
19701645 -0.7852085437299343 0.5841768562707019
19751396 -0.7842023637818317 0.5856321391725005
19801147 -0.7834921673931114 0.5866441296592353
19850898 -0.782704762183357 0.5878803893798086
19900649 -0.7816378120441155 0.588889579727677
19950400 -0.7810265703389768 0.590122623701933
20000151 -0.77988718429851 0.5913016910455678
20049902 -0.7791896678963739 0.5923902249112752
20099653 -0.7783934473686158 0.5933015728750775
20149404 -0.7774293944590851 0.5947240270603658
20199155 -0.7763469776888974 0.5957769701297594
20248906 -0.7755189949750801 0.5970569399737888
20298657 -0.7747700255211755 0.5982412192116624
20348408 -0.7737182318675163 0.5992913216443435
20398159 -0.7729229147559998 0.6006273325284512
20447910 -0.7719578296680818 0.6014475297478241
20497661 -0.7711679150842587 0.6028909766366152
20547412 -0.7701574492280745 0.6038804027409145
20597163 -0.7694020577792794 0.6050228824941709
20646914 -0.76853517169274 0.6062452475145843
20696665 -0.7675684253043493 0.6073766234186833
20746416 -0.7667003799523463 0.6083580702173615
20796167 -0.7658755562624167 0.6097460820145306
20845918 -0.7649102662486907 0.6106438451704408
20895669 -0.7640834764594415 0.6116093889372635
20945420 -0.763165196817909 0.6129091760337899
20995171 -0.7621235026617396 0.6141955403658773
21044922 -0.7613578403587583 0.6150706493125653
21094673 -0.760551879964515 0.6162761716595297
21144424 -0.7595003269120627 0.6174367868053138
21194175 -0.7587654266886961 0.618389042444308
21243926 -0.7575286208050275 0.6195245641811028
21293677 -0.7569329612079028 0.6208295623301694
21343428 -0.7558627529240917 0.6218465410891412
21393179 -0.7549469707200912 0.6230001092374223
21442930 -0.7541529086933673 0.623953597605622
21492681 -0.7531806606291265 0.6252155367943819
21542432 -0.7522134401615753 0.6262734955707843
21592183 -0.7511766644134902 0.6273190072598606
21641934 -0.7503007771374517 0.6284011789321929
21691685 -0.7493725799280966 0.6295438261777427
21741436 -0.7486069966733548 0.63061512861242
21791187 -0.747591800729659 0.6318246812142838
21840938 -0.7467767865350488 0.6327607284988133
21890689 -0.7458433546272699 0.6339150494014919
21940440 -0.7448148946532694 0.6350501477595762
21990191 -0.744110389259098 0.6360642331172724
22039942 -0.7432276632519426 0.6372157024490032
22089693 -0.7420809228006825 0.6381697433439045
22139444 -0.7411607749518226 0.6392800493148533
22189195 -0.7403306198027201 0.6404479047718526
22238946 -0.7393163980444326 0.6414844898835637
22288697 -0.7382397562070347 0.6425335423853323
22338448 -0.7374631280227981 0.6434871908334252
22388199 -0.736551634094338 0.6446528203499872
22437950 -0.7356518241313479 0.6456491945521363
22487701 -0.734978079904274 0.646736138155776
22537452 -0.7338534626034792 0.6475166621940333
22587203 -0.7326904934795739 0.6489020165801475
22636954 -0.7318133465603659 0.6498457243533564
22686705 -0.7310791506429669 0.6509876671167455
22736456 -0.730084599537041 0.6521929421122772
22786207 -0.7289579768375144 0.653105245102874
22835958 -0.7281200155267156 0.6541708053885138
22885709 -0.7271615562826377 0.6552056489833123
22935460 -0.7262717319012507 0.6561873161496797
22985211 -0.7253011168323331 0.6572299246361122
23034962 -0.7242416189429234 0.658365437834399
23084713 -0.7234086228352212 0.6593267356576166
23134464 -0.7222584186613601 0.6605069321639174
23184215 -0.7215093269808031 0.6613174338921266
23233966 -0.7205349259836774 0.6626103914189403
23283717 -0.719542925049307 0.6633956072707158
23333468 -0.7187300914560516 0.6644972417352643
23383219 -0.7175057989865044 0.665420865809977
23432970 -0.7167866237552856 0.6665150832373304
23482721 -0.7158874648812034 0.6675936117756716
23532472 -0.714687334223618 0.6687277171121795
23582223 -0.7139305914316065 0.6698449003461009
23631974 -0.7132457067247668 0.670639440828027
23681725 -0.711773086216356 0.6717242482086926
23731476 -0.7110970706347629 0.6727312843375349
23781227 -0.7102800023382418 0.6736893031374498
23830978 -0.7093229857467725 0.6748308089746387
23880729 -0.7081444823107809 0.675817928821917
23930480 -0.7072544072983751 0.6769100101748343
23980231 -0.7063340652523702 0.6777727373902047
24029982 -0.7053347659150319 0.6788811964895579
24079733 -0.7043154580637724 0.6799340973948829
24129484 -0.7034206859163928 0.6808080017307865
24179235 -0.7024233910208875 0.6817736100540546
24228986 -0.7016616162501118 0.682771033470314
24278737 -0.7004499928776313 0.683825551055779
24328488 -0.6996415487331392 0.6848914239581559
24378239 -0.6984838225695905 0.6855719424178824
24427990 -0.6973126549151561 0.6867493646052246
24477741 -0.6965190278589432 0.6876125119886143
24527492 -0.6956259570900672 0.6886322833404377
24577243 -0.6946727195214678 0.6896698342234554
24626994 -0.6938156374210315 0.6905011613718892
24676745 -0.6926784021434446 0.6915215865093932
24726496 -0.691957063550659 0.6926170100851393
24776247 -0.6908356013178071 0.6935024556307607
24825998 -0.689801140391798 0.6946380670735048
24875749 -0.6887345005415733 0.6955033129063837
24925500 -0.6878615328496992 0.6964785659554534
24975251 -0.6868349713466819 0.6973127190948023
25025002 -0.6858826247596762 0.6984871079159862
25074753 -0.6849648876359907 0.6991764610407892
25124504 -0.684052910833686 0.7003662849985449
25174255 -0.682862858776194 0.7012023822074642
25224006 -0.6820954482061604 0.7022674166540305
25273757 -0.6810908216438217 0.7031974109136063
25323508 -0.6801823643609234 0.70431580311495
25373259 -0.6791031380421875 0.7053467977120738
25423010 -0.6781396947386455 0.7061399322307921
25472761 -0.6771148310902643 0.7066991284484806
25522512 -0.676279256920665 0.7079429796419117
25572263 -0.6750640598535858 0.7089850935545372
25622014 -0.6742279160573049 0.7098592560040814
25671765 -0.6731960555373957 0.7108869162488861
25721516 -0.6723006527997739 0.7118381724206377
25771267 -0.6713850473894452 0.712639620943628
25821018 -0.6701645343791228 0.7133307044332513
25870769 -0.6692363455434142 0.7144349808758499
25920520 -0.6683804844039408 0.7154100498378897
25970271 -0.6670451660072996 0.7163684161823951
26020022 -0.6662439034482627 0.7172859181194533
26069773 -0.6655352625417836 0.7181112554246091
26119524 -0.6641708814458975 0.7188589597228309
26169275 -0.6630782109273599 0.720127220088904
26219026 -0.6623348516051181 0.7211096565521522
26268777 -0.6612003783484609 0.7219677479026104
26318528 -0.6603550530257682 0.7228516212639126
26368279 -0.6593876013882156 0.723610781153908
26418030 -0.6583654845868318 0.7246871175104581
26467781 -0.6573074256581974 0.725393784989969
26517532 -0.6563389233958546 0.7264639919456158
26567283 -0.6551634405665309 0.7272823841274426
26617034 -0.6544616189891591 0.7283631441556067
26666785 -0.653407633672226 0.7291366570928891
26716536 -0.65226135716424 0.7300312039404271
26766287 -0.6514042449416552 0.7305984484824953
26816038 -0.6503849746784727 0.7317948439002697
26865789 -0.6492786444980024 0.7325400384901535
26915540 -0.6483586225159631 0.7334588441546607
26965291 -0.6472807395234885 0.7346326692415422
27015042 -0.6464783522420291 0.7352790125549801
27064793 -0.645338356028776 0.7362690224595767
27114544 -0.6443787194954488 0.7374033815256033
27164295 -0.6435350501391622 0.7380668792593106
27214046 -0.6424768902521193 0.7390536216790305
27263797 -0.6414237531832888 0.7399394231677782
27313548 -0.6403765823684282 0.7406535893903641
27363299 -0.6392083834233011 0.7414639764845755
27413050 -0.6382793092762181 0.7424699507424896
27462801 -0.6374297933968766 0.7434312668747793
27512552 -0.6364753430916513 0.7443439233513681
27562303 -0.6355104880814477 0.7448577569131857
27612054 -0.6342082482714211 0.7458089551067965
27661805 -0.6333661980036532 0.7468220674399478
27711556 -0.6321847523198341 0.7476076782588883
27761307 -0.6312740004034606 0.748588893912281
27811058 -0.6302864570796829 0.7492579950819718
27860809 -0.629174350804756 0.7502272189756326
27910560 -0.628271418716614 0.7509543655175706
27960311 -0.6273956585087218 0.7519854382960415
28010062 -0.6261571672013677 0.7525314546369792
28059813 -0.6252463751153865 0.7537318034660535
28109564 -0.6241284460009439 0.7544695320812731
28159315 -0.6232783178194344 0.7554458523266908
28209066 -0.6220796826811772 0.7561107767968971
28258817 -0.6211515012666936 0.7570493257301163
28308568 -0.6200464616831987 0.7578242942608117
28358319 -0.6192005152803458 0.7586427385142861
28408070 -0.6180001067268664 0.759547995315204
28457821 -0.6171246692200618 0.7603201556901623
28507572 -0.6158376673888537 0.761197516672546
28557323 -0.6152051233630101 0.7618641007992178
28607074 -0.6141165173358392 0.7627797675351045
28656825 -0.6132145259235123 0.763704043402891
28706576 -0.6120179781457054 0.7645708498218869
28756327 -0.6110303165824299 0.7653762658966968
28806078 -0.6098271399696292 0.7661993883681835
28855829 -0.6087340429182095 0.7670943681225052
28905580 -0.608062258489875 0.7676818972850097
28955331 -0.6068992412278735 0.7684991309808269
29005082 -0.6060062048949418 0.7693347289950351
29054833 -0.6049730574132233 0.7701964592275093
29104584 -0.6039832001216161 0.7709112975836712
29154335 -0.6027841662421765 0.7716693304272001
29204086 -0.6017293225256919 0.7725651112566296
29253837 -0.6008601392873114 0.7734409681319601
29303588 -0.5999433226206983 0.774352907913242
29353339 -0.5986780083732746 0.7748785174008079
29403090 -0.5977307342686984 0.7756936541098981
29452841 -0.5968447363655586 0.7764491199950796
29502592 -0.5958270121862411 0.7774545285691806
29552343 -0.5948487192317754 0.7780654802539464
29602094 -0.593717935538358 0.7790326147553702
29651845 -0.5927847386414133 0.7798925165268789
29701596 -0.5915008312500322 0.7805621826285758
29751347 -0.5904281039111967 0.7814837356884252
29801098 -0.5895906283400872 0.7821452109862868
29850849 -0.5885199207905574 0.7828880580257017
29900600 -0.5874433776549102 0.7835238036365869
29950351 -0.5863708814190922 0.7843847433352815
30000102 -0.5855045680764281 0.7854206149903519
30049853 -0.5843732792921911 0.7860990592611066
30099604 -0.5832494429847015 0.7868056968988297
30149355 -0.5823709188144109 0.7875512100920873
30199106 -0.5815202209483242 0.7885146474532735
30248857 -0.5803481212872165 0.7890142479555223
30298608 -0.5794280926878446 0.7897822468869921
30348359 -0.5781528896637242 0.7905048847131242
30398110 -0.5771359551194435 0.7913697799214758
30447861 -0.5761732542980353 0.7920491565105147
30497612 -0.5753737827231373 0.7928216055392754
30547363 -0.5744135378650442 0.7937382270341473
30597114 -0.5731355663567338 0.7942679490700636
30646865 -0.5720763409940871 0.7951536434170456
30696616 -0.5711118067206398 0.7958621273179843
30746367 -0.5700069345893536 0.7964835890460675
30796118 -0.5689848739218264 0.797521874654362
30845869 -0.5681115117958391 0.7981312299944511
30895620 -0.5668705616434146 0.7989339429689847
30945371 -0.5657764618483361 0.7996784779584701
30995122 -0.5648015868775222 0.8004600444183336
31044873 -0.5636953949844032 0.8011994546268765
31094624 -0.5629292452204849 0.8017459991037461
31144375 -0.5616178255302778 0.8024249842884739
31194126 -0.5608529954305066 0.8032017319553214
31243877 -0.559683250404044 0.8038968998197471
31293628 -0.558670378922621 0.8046300656480754
31343379 -0.5577223091416403 0.805539504958752
31393130 -0.5565413965854124 0.8061024764796162
31442881 -0.5556030685685887 0.8067910563790592
31492632 -0.5546125519097629 0.8076745089083387
31542383 -0.5532374473381653 0.8082627187236542
31592134 -0.5524455393296105 0.8091870913825977
31641885 -0.551316903419198 0.8097351303344478
31691636 -0.5504883714850256 0.8106221816814649
31741387 -0.5493717529767604 0.8111254420762487
31791138 -0.5483322154039801 0.8117293462055347
31840889 -0.5472515328661626 0.8125155658489451
31890640 -0.5462987051919009 0.8133004581023165
31940391 -0.5451917539365984 0.8140473493262155
31990142 -0.5441536678516181 0.814496134236738
32039893 -0.5431893768845105 0.8153482460979498
32089644 -0.542094841851177 0.8160526259543561
32139395 -0.5412136209266455 0.8169597923593735
32189146 -0.5400343696653237 0.8174655863748713
32238897 -0.5391691879718902 0.8181145560499321
32288648 -0.5378526799610049 0.8187742398426878
32338399 -0.5368484808890754 0.8193851077615402
32388150 -0.5358193224679044 0.8202067722694364
32437901 -0.5349673908660405 0.8208753007356796
32487652 -0.5338142022281493 0.8217819317631805
32537403 -0.5328127405513712 0.822303914726527
32587154 -0.5317526537540954 0.8231188997278291
32636905 -0.5307579820500316 0.8238025248697536
32686656 -0.5297781132706515 0.8242269054447106
32736407 -0.5286189035133423 0.8250845224822211
32786158 -0.5276219809762477 0.8253506284988998
32835909 -0.526873708295069 0.8262269464393299
32885660 -0.5253638349625767 0.8267135112237294
32935411 -0.5245522435166728 0.8278451791946215
32985162 -0.5234995685749143 0.8285207063124047
33034913 -0.522190596761401 0.8288244255942797
33084664 -0.5212179274635134 0.8296495967545929
33134415 -0.520384025310621 0.8301911517894466
33184166 -0.5193123009241849 0.8312411188805243
33233917 -0.5182327691596832 0.8318197021230824
33283668 -0.517228177372359 0.8322839388848824
33333419 -0.5164084196179392 0.8330789295618558
33383170 -0.5151241787557178 0.8335893833619109
33432921 -0.5141964804371223 0.834119008330801
33482672 -0.5129682988821422 0.8351692735463931
33532423 -0.5120108592941451 0.8355915037745281
33582174 -0.5109696755821118 0.8363154547144998
33631925 -0.5099842120109583 0.8370262073477271
33681676 -0.5089692817890564 0.8374633301663569
33731427 -0.5079919689287992 0.8380182057198992
33781178 -0.5068530843937438 0.8387600770187904
33830929 -0.5056180338126984 0.8393767824337596
33880680 -0.504613009056474 0.840139237384669
33930431 -0.5038386304521939 0.8407415179559475
33980182 -0.5026276287515271 0.8411560008642059
34029933 -0.5019666975545408 0.8415667235854134
34079684 -0.5006473863040377 0.8425579180993588
34129435 -0.4995384880010198 0.8432350713630588
34179186 -0.49850706810494266 0.8436992991723925
34228937 -0.4974907908285139 0.8444506982119899
34278688 -0.4961596017254547 0.8451963698890782
34328439 -0.4954537908231045 0.8456877480197897
34378190 -0.494542353756346 0.8462310703095595
34427941 -0.493590894396663 0.8469676583838601
34477692 -0.49235946751986404 0.8475981515823844
34527443 -0.4912831387632002 0.848270502591425
34577194 -0.4901041282821007 0.8484309730385553
34626945 -0.4892200799274004 0.8492997672508422
34676696 -0.48823112847311934 0.8501801584399014
34726447 -0.48712031933180383 0.8504168110706661
34776198 -0.48609818937430055 0.8511013926228725
34825949 -0.4849331435726239 0.8517516705877283
34875700 -0.4837209992127787 0.8523571336560084
34925451 -0.48286060873593606 0.8529596725031529
34975202 -0.4818207747601626 0.8535700866362272
35024953 -0.48069572036137076 0.8539263066313001
35074704 -0.47981342638087615 0.8549257633517721
35124455 -0.47869047885658245 0.8551062332931332
35174206 -0.47783500730360584 0.8561308337131774
35223957 -0.4767156559520324 0.8564892678640169
35273708 -0.47563584552519267 0.8569590106997069
35323459 -0.4745491443416608 0.8577112855103558
35373210 -0.4734825721672216 0.8583808680120584
35422961 -0.47265971396235795 0.8587796715568117
35472712 -0.4716273245428301 0.8592099471109786
35522463 -0.4704433364388958 0.8600382099969636
35572214 -0.46958811972079983 0.8605790870804656
35621965 -0.46850372034060916 0.8608656743136435
35671716 -0.46721179975043886 0.8618805118804425
35721467 -0.4662784529703092 0.8622123937455892
35771218 -0.4653280753281641 0.8628589401445951
35820969 -0.4643284955197461 0.8633168890173454
35870720 -0.4633414262041707 0.8637911296674747
35920471 -0.4622831544314168 0.8645250279858968
35970222 -0.46100399082973703 0.8651163929626229
36019973 -0.4601887545510068 0.8655956454676683
36069724 -0.45904014910142193 0.8660386843363271
36119475 -0.4581052831620851 0.8667145407053555
36169226 -0.45700626475934913 0.8673692278133105
36218977 -0.45579776230775426 0.8680269066331684
36268728 -0.4547937994827953 0.8684519190412188
36318479 -0.453946886957337 0.8690393775925335
36368230 -0.45279033399038393 0.8695087000211139
36417981 -0.45164459074477686 0.8700705975241753
36467732 -0.4506277141799306 0.870674799616212
36517483 -0.4499879538289398 0.8710297946250973
36567234 -0.44869121577935434 0.8717677569512925
36616985 -0.4478439133481369 0.8721348597261244
36666736 -0.44665012007949717 0.8728799788977077
36716487 -0.4457280435903967 0.8733871241797864
36766238 -0.4446097581839942 0.8740379910269339
36815989 -0.4436723818747847 0.8744414643187718
36865740 -0.4424853390533334 0.8748720157809534
36915491 -0.44141439217816775 0.8753182465959183
36965242 -0.4401864563334203 0.8761074545906704
37014993 -0.4394078262238171 0.8765595874318437
37064744 -0.43819756780608515 0.8770836044093103
37114495 -0.43737817867770795 0.8774908007204232
37164246 -0.43627756102642506 0.877978319882252
37213997 -0.43520085314515355 0.8784542966297086
37263748 -0.4343887028165334 0.8790040314799147
37313499 -0.43311749958920825 0.8796263289600147
37363250 -0.43232598127242333 0.880065990414406
37413001 -0.4309629615023155 0.8807596696468494
37462752 -0.43010209650501924 0.8810912072892952
37512503 -0.42893931263317564 0.8817249746904352
37562254 -0.4280643181887762 0.8822433440569045
37612005 -0.4267621672291862 0.8826203024588866
37661756 -0.4262093166080192 0.8834357461293597
37711507 -0.42516385888355523 0.88392293190475
37761258 -0.42379139716038233 0.8840385108677712
37811009 -0.42270308037289994 0.8848409418959168
37860760 -0.42173911070150594 0.8854014677000692
37910511 -0.4208828370659005 0.8856597615279237
37960262 -0.419680061515371 0.8860176297463598
38010013 -0.41839252189605736 0.8867929054623281
38059764 -0.4178718966725719 0.887335537066633
38109515 -0.41656427608254004 0.8877290616843074
38159266 -0.4159707760919936 0.8882655624467831
38209017 -0.4144575554592151 0.8887923014464654
38258768 -0.4134391532730856 0.8891329262493202
38308519 -0.41252370108544223 0.8896838642605025
38358270 -0.41170104053249473 0.8901870066630639
38408021 -0.41057780476904354 0.890549265132412
38457772 -0.40943545995280006 0.8912328567467047
38507523 -0.4082493115243444 0.8915875749535103
38557274 -0.407314890250608 0.8920481554116267
38607025 -0.4064344355496067 0.8925728774859117
38656776 -0.4054891182570282 0.8930270636428801
38706527 -0.40430233906029694 0.8935547285764057
38756278 -0.4033735807696879 0.894221035086302
38806029 -0.40228021996459473 0.8944922049687813
38855780 -0.40119830263609774 0.8948400945135883
38905531 -0.4000790840887911 0.895460078540182
38955282 -0.3990138672278612 0.8959200976898767
39005033 -0.39828732308576326 0.8965668440992751
39054784 -0.3971765578328525 0.896839426624723
39104535 -0.3960622304679667 0.8976148221146961
39154286 -0.3950639471718486 0.8977591956545549
39204037 -0.3939560487819257 0.8981989685378551
39253788 -0.3930391527442462 0.8988992932731891
39303539 -0.39182285878184486 0.8992344324759208
39353290 -0.3908873602124054 0.8996807190004152
39403041 -0.3899843472651011 0.9001139683030739
39452792 -0.38895833701242727 0.9005114417626583
39502543 -0.38805505669313595 0.9008369623596513
39552294 -0.38682115769507047 0.9016820470317156
39602045 -0.3856494888967056 0.9019077429417304
39651796 -0.38481354254517613 0.9022730212786712
39701547 -0.38386757416605477 0.9029485167222009
39751298 -0.38274289032008085 0.9032521659298769
39801049 -0.3815960322610394 0.9036964306439088
39850800 -0.3806124524165289 0.9040689257366379
39900551 -0.3797528250477329 0.9046426487087944
39950302 -0.3787730441209767 0.9051064476681706
40000053 -0.37762375403404563 0.9056765019461165
