# Supplementary material for: Toward a fully wireless endovascular neural interface: Evaluating power transfer efficacy
Source: PLoS One. 2026 Jun 15;21(6):e0351138. doi: 10.1371/journal.pone.0351138 (PMC13268161; doi:10.1371/journal.pone.0351138)
Supplement: S1 Table — (XLSX) [file pone.0351138.s005.xlsx]

## Sheet: Mutual Inductance
	Planar Rx Planar Tx Lm (nH)				Helical Rx Flux-pipe Tx Lm (nH)				Helical Rx Figure-8 Tx Lm (nH)
	Air core		Ferrite core		Air core		Ferrite core		Air core		Ferrite core
Distance (mm)	Simulation	Measurement	Simulation	Measurement	Simulation	Measurement	Simulation	Measurement	Simulation	Measurement	Simulation	Measurement
10	75.146	39.2183	113.996	50.0487	2.6797	2.51192	56.055	44.7735	12.768	7.79963	18.487	9.16791
15	39.744	21.3918	57.606	37.5365	1.7054	2.00953	36.756	32.8339	6.7055	4.25434	9.35	7.33433
20	22.892	14.2612	31.984	23.2369	1.1726	1.50715	25.659	20.8943	3.8269	2.83623	5.2031	5.50075
25	13.8798	8.91325	18.957	14.2996	0.85857	1.00477	18.939	11.9396	2.3255	2.12717	3.1032	3.66716
30	8.585	7.1306	11.3966	8.93727	0.71331	0.502383	15.807	8.9547	1.6939	1.41811	2.2374	1.83358

## Sheet: SAR
	SAR equation
Planar Rx Planar Tx	17e-14*f.^2.*tissue conductivity*I_tx.^2
Helical Rx Flux-pipe Tx	29.9e-14*f.^2.*tissue conductivity*I_tx.^2
Helical Rx Figure-8 Tx	10.17e-14*f.^2.*tissue conductivity*I_tx.^2

## Sheet: Temperature
Power (mW)	Temperature (C)
0	0
1.04	0.1
5.265	0.3
9.36	0.5
14.625	0.6
21.06	0.9
31.46	1.7
40.625	2.3
50.96	3
58.5	3.7
	F
